# Supplementary material for: An oligogenic architecture underlying ecological and reproductive divergence in sympatric populations
Source: eLife. 2023 Feb 28;12:e82825. doi: 10.7554/eLife.82825 (PMC9977317; doi:10.7554/eLife.82825)
Supplement: Supplementary file 1. [file elife-82825-supp1.zip › SupplFile1_SVcalls.vcf]

##fileformat=VCFv4.1
##source=SURVIVOR
##fileDate=20221114
##contig=<ID=chr1,length=26271422>
##contig=<ID=chr2,length=27409873>
##contig=<ID=chr3,length=25741397>
##ALT=<ID=DEL,Description="Deletion">
##ALT=<ID=DUP,Description="Duplication">
##ALT=<ID=INV,Description="Inversion">
##ALT=<ID=BND,Description="Translocation">
##ALT=<ID=INS,Description="Insertion">
##INFO=<ID=CIEND,Number=2,Type=String,Description="PE confidence interval around END">
##INFO=<ID=CIPOS,Number=2,Type=String,Description="PE confidence interval around POS">
##INFO=<ID=CHR2,Number=1,Type=String,Description="Chromosome for END coordinate in case of a translocation">
##INFO=<ID=END,Number=1,Type=Integer,Description="End position of the structural variant">
##INFO=<ID=MAPQ,Number=1,Type=Integer,Description="Median mapping quality of paired-ends">
##INFO=<ID=RE,Number=1,Type=Integer,Description="read support">
##INFO=<ID=IMPRECISE,Number=0,Type=Flag,Description="Imprecise structural variation">
##INFO=<ID=PRECISE,Number=0,Type=Flag,Description="Precise structural variation">
##INFO=<ID=SVLEN,Number=1,Type=Float,Description="Length of the SV">
##INFO=<ID=SVMETHOD,Number=1,Type=String,Description="Method for generating this merged VCF file.">
##INFO=<ID=SVTYPE,Number=1,Type=String,Description="Type of the SV.">
##INFO=<ID=SUPP_VEC,Number=1,Type=String,Description="Vector of supporting samples.">
##INFO=<ID=SUPP,Number=1,Type=String,Description="Number of samples supporting the variant">
##INFO=<ID=STRANDS,Number=1,Type=String,Description="Indicating the direction of the reads with respect to the type and breakpoint.">
##FORMAT=<ID=GT,Number=1,Type=String,Description="Genotype">
##FORMAT=<ID=PSV,Number=1,Type=String,Description="Previous support vector">
##FORMAT=<ID=LN,Number=1,Type=Integer,Description="predicted length">
##FORMAT=<ID=DR,Number=2,Type=Integer,Description="# supporting reference,variant reads in that order">
##FORMAT=<ID=ST,Number=1,Type=String,Description="Strand of SVs">
##FORMAT=<ID=QV,Number=1,Type=String,Description="Quality values: if not defined a . otherwise the reported value.">
##FORMAT=<ID=TY,Number=1,Type=String,Description="Types">
##FORMAT=<ID=ID,Number=1,Type=String,Description="Variant ID from input.">
##FORMAT=<ID=RAL,Number=1,Type=String,Description="Reference allele sequence reported from input.">
##FORMAT=<ID=AAL,Number=1,Type=String,Description="Alternative allele sequence reported from input.">
##FORMAT=<ID=CO,Number=1,Type=String,Description="Coordinates">
#CHROM	POS	ID	REF	ALT	QUAL	FILTER	INFO	FORMAT	/home/peralta/01-Mapping_Pacbio/ngmlr/Ros-2FM_raw_reads_ngmlr.q20.sorted.bam	/home/peralta/01-Mapping_Pacbio/ngmlr/Ros-2NM_raw_reads_ngmlr.q20.sorted.bam
chr1	8460	0	N	GGGGCAAATTTGCTTCATTGGATCTAAGTGTTGTGCCATCGGATTTGTATCAGAATCGATCGATTCAACTAATCGTACTAGTCCTGGTTTCATTCTCGGTGGTGGTCACTTGGGCTGAGGTTTTTTTCAGAAGTTTAGATATCGCCCCTGTTCATTAAAGTGGAATTTTTACTATGGTATAATAATGAAAATGTTCTTTGTATCCAAATTTTGATAAAAAAGATAAATGTGTCAAATGTGAACAATGAAGAGTATTCAGGAACTATACAATCTGTGGAACGTTACTTGAAAGGGGAAAAATTTCATATCAGGTGATGAGACAAAGGGAGCGGAAACAAGTTGGAATTTTTATTCCTGTATTCTTAATGCTTAGTGTACAGTCGTGCACTCCCTACTCTGTGATTGCTGTGAAATTGATTAAA	.	PASS	SUPP=1;SUPP_VEC=01;SVLEN=1633;SVTYPE=INS;SVMETHOD=SURVIVOR1.0.6;CHR2=chr1;END=8460;CIPOS=0,0;CIEND=0,0;STRANDS=+-	GT:PSV:LN:DR:ST:QV:TY:ID:RAL:AAL:CO	./.:NaN:0:0,0:--:NaN:NaN:NaN:NAN:NAN:NAN	0/1:NA:1633:47,15:+-:.:INS:0:N:GGGGCAAATTTGCTTCATTGGATCTAAGTGTTGTGCCATCGGATTTGTATCAGAATCGATCGATTCAACTAATCGTACTAGTCCTGGTTTCATTCTCGGTGGTGGTCACTTGGGCTGAGGTTTTTTTCAGAAGTTTAGATATCGCCCCTGTTCATTAAAGTGGAATTTTTACTATGGTATAATAATGAAAATGTTCTTTGTATCCAAATTTTGATAAAAAAGATAAATGTGTCAAATGTGAACAATGAAGAGTATTCAGGAACTATACAATCTGTGGAACGTTACTTGAAAGGGGAAAAATTTCATATCAGGTGATGAGACAAAGGGAGCGGAAACAAGTTGGAATTTTTATTCCTGTATTCTTAATGCTTAGTGTACAGTCGTGCACTCCCTACTCTGTGATTGCTGTGAAATTGATTAAA:chr1_8460-chr1_8460
chr1	137259	1	N	CAGTGGGTAACTTTGAATAAGCTGCGACTTCATAGATCAGATATCCTTGATAAGCAGATATTTTGTGGCACACACTCGAATTTGTTTCGAATATTGCCCCGATTAACAGATATCCTCCGATGGACTGAAGCCCCCGATAAACGTGACGAAATTTGTATGTTAAAACGGACCTCAATAAGCTGATAACTGAAAAATTTAAAATCGGGTCTTCATTTACACAGTTTGCTCAAAATTCGAATGGGCGAATTTTTATAATAATTAATTCCTCCCCTAACTAGCAATGTAGTGTAATAAACTATAATGCTAAGTTAAAATTATATTAAAATTATATAATAAAAAAATATTGGGGATTGTCGTCTTAAAATTATATCGTATATTTCTTCAACACCCTCGAATCCTGATAAGCAGATAATCCTCGATTAAGAGATAATTTTTTGTGTCCTTGAAATCTCTGTTTATCAAAGTTTTACTGTAT	.	PASS	SUPP=1;SUPP_VEC=01;SVLEN=471;SVTYPE=INS;SVMETHOD=SURVIVOR1.0.6;CHR2=chr1;END=137260;CIPOS=0,0;CIEND=0,0;STRANDS=++	GT:PSV:LN:DR:ST:QV:TY:ID:RAL:AAL:CO	./.:NaN:0:0,0:--:NaN:NaN:NaN:NAN:NAN:NAN	0/1:NA:471:28,4:++:.:INS:1:N:CAGTGGGTAACTTTGAATAAGCTGCGACTTCATAGATCAGATATCCTTGATAAGCAGATATTTTGTGGCACACACTCGAATTTGTTTCGAATATTGCCCCGATTAACAGATATCCTCCGATGGACTGAAGCCCCCGATAAACGTGACGAAATTTGTATGTTAAAACGGACCTCAATAAGCTGATAACTGAAAAATTTAAAATCGGGTCTTCATTTACACAGTTTGCTCAAAATTCGAATGGGCGAATTTTTATAATAATTAATTCCTCCCCTAACTAGCAATGTAGTGTAATAAACTATAATGCTAAGTTAAAATTATATTAAAATTATATAATAAAAAAATATTGGGGATTGTCGTCTTAAAATTATATCGTATATTTCTTCAACACCCTCGAATCCTGATAAGCAGATAATCCTCGATTAAGAGATAATTTTTTGTGTCCTTGAAATCTCTGTTTATCAAAGTTTTACTGTAT:chr1_137259-chr1_137260
chr1	139725	3	N	<DEL>	.	PASS	SUPP=2;SUPP_VEC=11;SVLEN=-17668405;SVTYPE=DEL;SVMETHOD=SURVIVOR1.0.6;CHR2=chr1;END=17808131;CIPOS=0,1;CIEND=-1,0;STRANDS=+-	GT:PSV:LN:DR:ST:QV:TY:ID:RAL:AAL:CO	0/1:NA:17668404:63,35:+-:.:DEL:0:NA:NA:chr1_139726-chr1_17808130	0/1:NA:17668406:94,50:+-:.:DEL:3:NA:NA:chr1_139725-chr1_17808131
chr1	146316	4	N	AATGTTTTGTATTTCGACTGGATTTTAATGATGTAAATAAAGCGGCTATCGTCGTGTAAATGAAATCAACTTTTTTTTTTCGTTCATGCAACTGTTTCGATTCTTTAATTTGAAATCCTTTTCAAAGCAACTGTGGAATATCAATACATTAGTAATCAATCTAGTGTGACAAATTAATAAAAAAATCTAACTTATACTAACACAAAGTTTCGTCCGGTTAACATAAAATACGTTTTAACCTTTGTTTTGTGTAAATGGTCGCAGTTTGAGAGGCCTACGACAATCGAATAAAAATACTTTGAAACAAATTGCACAGATAGCATACATATAATACCTAATATTATCAATTTTATCACAATAATCAACTTAAGTCACTTTTTCCTTATTTAATTAAATGTAAACACACTTATTTTGCAAACTTTTAAGAAATCCTCCGTGTCCGTTCAGAAATACTAAAGGAGGGCAAAAAATTTTTGAACCTCCTTTAGTATTTCTGAACGGACCGAGATTTTTAAAAAGTTTTTTGCAATTCAGTTTGTTTACATTTAATTAAATAAGGAACAGTTGACTTAAGTTAGATTCGGTGATAAATTGATAATATAGGTATTATAATGTATGCTATTCTGTTTGCCATTTTGTTCTCAAATGGTAATTTTTATTCGATGTTAGCCTATCACACTGCGACATTTACACACAACAAATGTTAAAATATTTTTATGTTAACCGACGAAACTTTGTTGTTATTAAGTTAGATTCTTTTATTATTGGTCCATCTAGATATAATTAATGTATTTATTATCCACAGTTGCTTGAAAATGATTCAAATCAAAATCGAAACATGTTGCATGAACGAAAAAACAAGTTGAATTTCATTTACACGACTGATAGCCGCTTTCAATCGTACAAATATGAAAATTT	.	PASS	SUPP=1;SUPP_VEC=01;SVLEN=938;SVTYPE=INS;SVMETHOD=SURVIVOR1.0.6;CHR2=chr1;END=146317;CIPOS=0,0;CIEND=0,0;STRANDS=++	GT:PSV:LN:DR:ST:QV:TY:ID:RAL:AAL:CO	./.:NaN:0:0,0:--:NaN:NaN:NaN:NAN:NAN:NAN	0/1:NA:938:30,6:++:.:INS:4:N:AATGTTTTGTATTTCGACTGGATTTTAATGATGTAAATAAAGCGGCTATCGTCGTGTAAATGAAATCAACTTTTTTTTTTCGTTCATGCAACTGTTTCGATTCTTTAATTTGAAATCCTTTTCAAAGCAACTGTGGAATATCAATACATTAGTAATCAATCTAGTGTGACAAATTAATAAAAAAATCTAACTTATACTAACACAAAGTTTCGTCCGGTTAACATAAAATACGTTTTAACCTTTGTTTTGTGTAAATGGTCGCAGTTTGAGAGGCCTACGACAATCGAATAAAAATACTTTGAAACAAATTGCACAGATAGCATACATATAATACCTAATATTATCAATTTTATCACAATAATCAACTTAAGTCACTTTTTCCTTATTTAATTAAATGTAAACACACTTATTTTGCAAACTTTTAAGAAATCCTCCGTGTCCGTTCAGAAATACTAAAGGAGGGCAAAAAATTTTTGAACCTCCTTTAGTATTTCTGAACGGACCGAGATTTTTAAAAAGTTTTTTGCAATTCAGTTTGTTTACATTTAATTAAATAAGGAACAGTTGACTTAAGTTAGATTCGGTGATAAATTGATAATATAGGTATTATAATGTATGCTATTCTGTTTGCCATTTTGTTCTCAAATGGTAATTTTTATTCGATGTTAGCCTATCACACTGCGACATTTACACACAACAAATGTTAAAATATTTTTATGTTAACCGACGAAACTTTGTTGTTATTAAGTTAGATTCTTTTATTATTGGTCCATCTAGATATAATTAATGTATTTATTATCCACAGTTGCTTGAAAATGATTCAAATCAAAATCGAAACATGTTGCATGAACGAAAAAACAAGTTGAATTTCATTTACACGACTGATAGCCGCTTTCAATCGTACAAATATGAAAATTT:chr1_146316-chr1_146317
chr1	175420	6	N	GGGTGAAAAATGAGTAGATTTCGAAAGAAACTCTTTTTTCTTCAGTTCACAACTTTATCTACTTATTTAATTTCGCGCTCATGTTGTTGTTTTGAACGCTGGAACCACCTATACCAAAAGAAAGCTTTGAATGCACTTTCTTGCGTATTTTTTTTTTCATTTTAATAACGGGTGTAATTAAATAAACTAAAATTATTAAAATTTGCAAGTTTGTTTTTAATGTTGAATTCGAAAGCAAAAATGTTTAGTCGAAGAAGTTTAATGTTTATTCGAAATAATTTGTTGAAATAAGTAGACGCTTTTTGTTATAACCTTAACGGAAAAAGCAAAAAGATAAAACAAACACTATCTGGTCTGTCTTGTTTCAATGGAATTAAATCACCTCATTTTCCATAATTAAATTTTAGTTGTAATAACAAAGTAAAAAAGTTTCATTTGAGAAACTTTTTAAGCTCTTTTTAATGTAGAAACTAAAAAAAAAAATGAAACATAGTAACAAAACTTGCGGCAAGTTGAGGTCTACATTGCAACACAAAAACTTTTTCGAATCAACATAAAACGCTTTGCGAATACATTCAAAACTTGTCATCACATTTTTATTAATTATATGCTCCAAATTTTTGTACAACAAATAAAAATCGAAGGTGGGTTTTTTTTATTTATTATAACACATACGGTGCAACTTCCTGTTAAAACAGAAGTTTAATTTTTCTGTATTTAGACTTTAAACTTCTGATGAAAATCATGAGTTTTTTCCGGAATGGTAGACCAAACCATGAGAACAACACAACGACTCTACCATCGATTTTAAAATTAAATGTTTTCGAGCATATCATTACTGCTCAAATATGTGCTATACACTAATAGCCTCACAAAAAATTCCAAGTTCTAACAAATGAAACAGTTTGTACAAATTTTATAATTTTGTTTGGACCGCTGTCGTAAGCTTTCGAATCAAAACGGCTTTCGAAAATTACATTTTCATCC	.	PASS	SUPP=1;SUPP_VEC=10;SVLEN=972;SVTYPE=INS;SVMETHOD=SURVIVOR1.0.6;CHR2=chr1;END=175421;CIPOS=0,0;CIEND=0,0;STRANDS=++	GT:PSV:LN:DR:ST:QV:TY:ID:RAL:AAL:CO	0/1:NA:974:40,6:++:.:INS:1:N:AAAATAGGTGAAAAATGTAGATTCTAAAGAAAACAAAGCTTTTTCTTTCAGTTCACCACTTAGCTACTTTCATTTCGCTCATGTTTGTTTAGGACGCTGGAACCTATACAAAAGAAGCTTATTAATGCACTTTTCTTGCTGTACAACACATGTTTTTCATTTTAATAAAAGTTAATTAAATACCAAAATTAATAAAATTATTTCAAGTTTTATGTTTTGTTAAATTTGATTCGAAATCAAAAATGTTGATCGAAAGCAGACTTAACATGTTGATAGTCGAAACTAATTTTTGAAAATAGTAACCTTTTTGTTACCTTAACGGAAAAACAAAAAGATAAACAAACACTATCCTGGTCTTGTTTCATGAATTAACTAGCCTCATTTTGCATAATTAAATTGTAGTTTATAACACATTAAAAAAGTTTCAATTGAGTAAACTTTTAGCTCTTTTTAATGTGAACTACGAAAACCAGGTAACAATCGAGTACCAAACTTGCGCAAGTTGAGGTAGATTGCAACACAAAAACTTTCGAATCAACATTAAAAACGCTTTGCGAAGCACATTCACAAACTTGTTCATCACATTTTATTAATTATGCTACAAATTGGTTTCCACTACATAAAAAATCGAAGTTTTATTGAGTATACTAAAAAAACAGCCAATAAGTATCATCTGTTAAACAGAAGTTTAAGTTTTTATGTATTTAGACTTTTAAAAAACTCTGATGAAACATCGATGCGGTTTTTTTCGGAATGGGATACCAACAACCATGAGAAAAAACAAACGAAATTCTAACACTCGATTTTAAATTAAATGTTATTCGAGCAATCAATGACTGCTCAAAGATGTGCTATCTAATAGCCTACTCACAATAAAAATTCCAATTCAAACAAATGAAACAGTTTGTACACATTTAATTTTGTTTGACCGCTGGCGTTAAGCTTTCCGAAGCAACACCAACCACTGCTTGTTCGAAATTACATT:chr1_175420-chr1_175421	0/0:NA:970:35,3:++:.:INS:6:N:GGGTGAAAAATGAGTAGATTTCGAAAGAAACTCTTTTTTCTTCAGTTCACAACTTTATCTACTTATTTAATTTCGCGCTCATGTTGTTGTTTTGAACGCTGGAACCACCTATACCAAAAGAAAGCTTTGAATGCACTTTCTTGCGTATTTTTTTTTTCATTTTAATAACGGGTGTAATTAAATAAACTAAAATTATTAAAATTTGCAAGTTTGTTTTTAATGTTGAATTCGAAAGCAAAAATGTTTAGTCGAAGAAGTTTAATGTTTATTCGAAATAATTTGTTGAAATAAGTAGACGCTTTTTGTTATAACCTTAACGGAAAAAGCAAAAAGATAAAACAAACACTATCTGGTCTGTCTTGTTTCAATGGAATTAAATCACCTCATTTTCCATAATTAAATTTTAGTTGTAATAACAAAGTAAAAAAGTTTCATTTGAGAAACTTTTTAAGCTCTTTTTAATGTAGAAACTAAAAAAAAAAATGAAACATAGTAACAAAACTTGCGGCAAGTTGAGGTCTACATTGCAACACAAAAACTTTTTCGAATCAACATAAAACGCTTTGCGAATACATTCAAAACTTGTCATCACATTTTTATTAATTATATGCTCCAAATTTTTGTACAACAAATAAAAATCGAAGGTGGGTTTTTTTTATTTATTATAACACATACGGTGCAACTTCCTGTTAAAACAGAAGTTTAATTTTTCTGTATTTAGACTTTAAACTTCTGATGAAAATCATGAGTTTTTTCCGGAATGGTAGACCAAACCATGAGAACAACACAACGACTCTACCATCGATTTTAAAATTAAATGTTTTCGAGCATATCATTACTGCTCAAATATGTGCTATACACTAATAGCCTCACAAAAAATTCCAAGTTCTAACAAATGAAACAGTTTGTACAAATTTTATAATTTTGTTTGGACCGCTGTCGTAAGCTTTCGAATCAAAACGGCTTTCGAAAATTACATTTTCATCC:chr1_175420-chr1_175421
chr1	197091	2	N	GGTCTAACCGTCTTTTGTTTTGCGGACCTGACGCACTTCTTTATACACGGGTTTTTGCAAAAACGCATTTGAACCGATGAAAAGCACTGTTTGGGAAACGACGGACTTTAACACACCCCACAGAATATAAAGCACTATTTTTACCAATACCCGTTACAAAACCGATGGAAAAAACATTAACTTTAAATAACAAATACAAATTAAAAAAACTCTTATAAATAAAAACCTTTGTTTTCTTACTTTTTTTACATTAGTTATTTTATTACACTTTGACTTTATATCTTACACTGTTTGGATATTTTTTTTAATTCTTACATCAAGTCTTACGATTTTAAGTTGCTTTTTTTTTGTTTCATTTTCCAAGATCACCCAGAACAAGAGTGTGACAAACCAAGGTACAAAACGAGGACAGCAAAGGGAAAAATAGGACAGAAATAGAAGCATAAGAAGTTGTTTGTTGGATAAATTGAACAGAATTGATGAATGATGAAATGAATGACTTAATGATTGATAAATAAAAATTACCTCCTCCTGCTCAAATATTCGATTCTTCTCTTTGAAATATCATTCACTGCCCATAAAGTTCTAAATATTCAATAATCAAATAAAGATCATTAATGATTGATTGAATTGCTAAATAAATCGAAAATACCTTCTGAAGTTGTTTATGATGTCATTCTAATTTTACATTTTTTTTTTGCCTCCCGTCCCCTTTCCAAAATTGTTTTGTTTGGAGGTTAGCTTTGACTTTTTTGGAAACACGGAAATATAAAAGCACCCACGATATACAGCACACTGTGCTTTATATTTTAATATAAAGCACGTGCGGCCAGTCCCAAAA	.	PASS	SUPP=1;SUPP_VEC=10;SVLEN=843;SVTYPE=INS;SVMETHOD=SURVIVOR1.0.6;CHR2=chr1;END=197091;CIPOS=0,0;CIEND=0,0;STRANDS=+-	GT:PSV:LN:DR:ST:QV:TY:ID:RAL:AAL:CO	1/1:NA:843:0,8:+-:.:INS:2:N:GGTCTAACCGTCTTTTGTTTTGCGGACCTGACGCACTTCTTTATACACGGGTTTTTGCAAAAACGCATTTGAACCGATGAAAAGCACTGTTTGGGAAACGACGGACTTTAACACACCCCACAGAATATAAAGCACTATTTTTACCAATACCCGTTACAAAACCGATGGAAAAAACATTAACTTTAAATAACAAATACAAATTAAAAAAACTCTTATAAATAAAAACCTTTGTTTTCTTACTTTTTTTACATTAGTTATTTTATTACACTTTGACTTTATATCTTACACTGTTTGGATATTTTTTTTAATTCTTACATCAAGTCTTACGATTTTAAGTTGCTTTTTTTTTGTTTCATTTTCCAAGATCACCCAGAACAAGAGTGTGACAAACCAAGGTACAAAACGAGGACAGCAAAGGGAAAAATAGGACAGAAATAGAAGCATAAGAAGTTGTTTGTTGGATAAATTGAACAGAATTGATGAATGATGAAATGAATGACTTAATGATTGATAAATAAAAATTACCTCCTCCTGCTCAAATATTCGATTCTTCTCTTTGAAATATCATTCACTGCCCATAAAGTTCTAAATATTCAATAATCAAATAAAGATCATTAATGATTGATTGAATTGCTAAATAAATCGAAAATACCTTCTGAAGTTGTTTATGATGTCATTCTAATTTTACATTTTTTTTTTGCCTCCCGTCCCCTTTCCAAAATTGTTTTGTTTGGAGGTTAGCTTTGACTTTTTTGGAAACACGGAAATATAAAAGCACCCACGATATACAGCACACTGTGCTTTATATTTTAATATAAAGCACGTGCGGCCAGTCCCAAAA:chr1_197091-chr1_197091	./.:NaN:0:0,0:--:NaN:NaN:NaN:NAN:NAN:NAN
chr1	301400	7	N	AATTTAAAAGTCTTTTACCGAAAGTGGCCCCCAACAATAAATAATCGTGCAAAGCCCGATTATTAAAACTCCGGCTATTATAGAATTTCTAGAACGAACAGTATTAGTAAAAATCTAACTCCATAAGGGCCATTTTTTGGTATGGGTGTTTCCACCTTCAATATCCAGATAACTTTTCACACAAAGTGTCCCCTTATTGGAGGTAGATTTTTTACTACTACTGTTAGTCTAGAAATTCTATTAATAGCCGTATGTTTAAATATCGGTCTTTTGCACGATATTTATTGTTGGGTCCGACTTTCGTAACAGACTTTTTTTTTTTATTTAATACGATATAAAACCAACAAAATGTAAAGTCTTCTTAAATCGTTCGCTTGGATCTTTTAACGTACCATACTTAAATAAGATATTTGGATGAATTTCATACGGGAAGTGTTTTTTTTTTTCTTTTTCTTCGCGATGTTTTTTTTTTTTTTTTTCCGTCTATGAAATGTGTTTTTTTTTTTTTGTTGCTAGCTGTTTTTTTTTTTTTTTCGCTGCAATGTTTTTTTTTTTTTTCGCTAGCGATGTTTTTTTCTTTTTTTTTTCGCTCAGAAAAAGAGCCGCTTTGTATGGCATGTGACCCGAATACGAAGGTACGAACCCCATAATTGATAGAAATTCTATGGGTATTTAAAACAGTTGTTAAGAAATTTTTTTAAATCGTTAAAATGTGGAAATGGCAATGTGTTTACAACACAGCTACAGCCCCGAAACGACAAAATTTTTTTTTTTTCGTTTTTTTTCACTTTTCTCGACTTTCAAGGCCATTTTAAGTGTAACTAAGCAAAGAAAATTTTTTTGAAATTTTTGCGTAATCTCAATAACGGTTGCCCGTCGCCCAGGGGTGGGGGCCT	.	PASS	SUPP=1;SUPP_VEC=01;SVLEN=893;SVTYPE=INS;SVMETHOD=SURVIVOR1.0.6;CHR2=chr1;END=301400;CIPOS=0,0;CIEND=0,0;STRANDS=+-	GT:PSV:LN:DR:ST:QV:TY:ID:RAL:AAL:CO	./.:NaN:0:0,0:--:NaN:NaN:NaN:NAN:NAN:NAN	0/1:NA:893:43,10:+-:.:INS:7:N:AATTTAAAAGTCTTTTACCGAAAGTGGCCCCCAACAATAAATAATCGTGCAAAGCCCGATTATTAAAACTCCGGCTATTATAGAATTTCTAGAACGAACAGTATTAGTAAAAATCTAACTCCATAAGGGCCATTTTTTGGTATGGGTGTTTCCACCTTCAATATCCAGATAACTTTTCACACAAAGTGTCCCCTTATTGGAGGTAGATTTTTTACTACTACTGTTAGTCTAGAAATTCTATTAATAGCCGTATGTTTAAATATCGGTCTTTTGCACGATATTTATTGTTGGGTCCGACTTTCGTAACAGACTTTTTTTTTTTATTTAATACGATATAAAACCAACAAAATGTAAAGTCTTCTTAAATCGTTCGCTTGGATCTTTTAACGTACCATACTTAAATAAGATATTTGGATGAATTTCATACGGGAAGTGTTTTTTTTTTTCTTTTTCTTCGCGATGTTTTTTTTTTTTTTTTTCCGTCTATGAAATGTGTTTTTTTTTTTTTGTTGCTAGCTGTTTTTTTTTTTTTTTCGCTGCAATGTTTTTTTTTTTTTTCGCTAGCGATGTTTTTTTCTTTTTTTTTTCGCTCAGAAAAAGAGCCGCTTTGTATGGCATGTGACCCGAATACGAAGGTACGAACCCCATAATTGATAGAAATTCTATGGGTATTTAAAACAGTTGTTAAGAAATTTTTTTAAATCGTTAAAATGTGGAAATGGCAATGTGTTTACAACACAGCTACAGCCCCGAAACGACAAAATTTTTTTTTTTTCGTTTTTTTTCACTTTTCTCGACTTTCAAGGCCATTTTAAGTGTAACTAAGCAAAGAAAATTTTTTTGAAATTTTTGCGTAATCTCAATAACGGTTGCCCGTCGCCCAGGGGTGGGGGCCT:chr1_301400-chr1_301400
chr1	345713	9	N	GTTAAAAAACCTTTTTTCCCGAGCGGCACAAAAGGCGATATCTCTCACAAATCTGCATACGAGTATCGTCTCCATTTAATGGGAAGGCTTTCCTTTGAATCCGCCCATTGAAAGACATTTGGCTAAAACTACTGCTACGCCTAATTCTATCACCTTAAGTTAGTTATGTGTTGGAATAGTGAAGAATTTCTTAAGCGCCTTATGGTAGCCTTAATTTAGGTTAATGGCAGGTGGGGAAGCACCGAGCGGGCACAACTGTAGTGAAAATGATACCTCGGTGGATTTTCGATGATTTCTGAAGGAAAAAGCCAAGGACGTGCAACTAAAATCGTCGTAGTGCCAACGTATGCCTCCGGCACGGCGAGTGTGTGCC	.	PASS	SUPP=1;SUPP_VEC=01;SVLEN=378;SVTYPE=INS;SVMETHOD=SURVIVOR1.0.6;CHR2=chr1;END=345713;CIPOS=0,0;CIEND=0,0;STRANDS=+-	GT:PSV:LN:DR:ST:QV:TY:ID:RAL:AAL:CO	./.:NaN:0:0,0:--:NaN:NaN:NaN:NAN:NAN:NAN	0/1:NA:378:50,10:+-:.:INS:9:N:GTTAAAAAACCTTTTTTCCCGAGCGGCACAAAAGGCGATATCTCTCACAAATCTGCATACGAGTATCGTCTCCATTTAATGGGAAGGCTTTCCTTTGAATCCGCCCATTGAAAGACATTTGGCTAAAACTACTGCTACGCCTAATTCTATCACCTTAAGTTAGTTATGTGTTGGAATAGTGAAGAATTTCTTAAGCGCCTTATGGTAGCCTTAATTTAGGTTAATGGCAGGTGGGGAAGCACCGAGCGGGCACAACTGTAGTGAAAATGATACCTCGGTGGATTTTCGATGATTTCTGAAGGAAAAAGCCAAGGACGTGCAACTAAAATCGTCGTAGTGCCAACGTATGCCTCCGGCACGGCGAGTGTGTGCC:chr1_345713-chr1_345713
chr1	345721	3	N	CCCGAGCGGCACGGCACAAAGGCGATAGCTTCAAATCTGGACTACGAGTATCGTCTCCTTTAATGGGAAGCTTTCCTTTAGAATCCGCCATATTGAAGACATTGGCTAAAAACTACTGGCTAACTCAATTCCTATCACTTAAGTTAGTTATGTGTTGGATAGTGAAGAAGAATTTCTTAAGTGCCCTTGGTAGCCTTAGTAGAGGTAAGGGATGTGGGGAAGCACCGTAGGTCAACTGTTAGTGTAAACTGATTACCTCGGTGATTTCGCTGATTGATTGAAGGGAAAAGCCAAGGAAGTGCTCAACATCAAACTCGTCCTAGTGCAAAACGTATGCCCCGGCACGGGCGGTGGTGCCGCTCGGT	.	PASS	SUPP=1;SUPP_VEC=10;SVLEN=380;SVTYPE=INS;SVMETHOD=SURVIVOR1.0.6;CHR2=chr1;END=346091;CIPOS=0,0;CIEND=0,0;STRANDS=+-	GT:PSV:LN:DR:ST:QV:TY:ID:RAL:AAL:CO	1/1:NA:380:0,15:+-:.:INS:3:N:CCCGAGCGGCACGGCACAAAGGCGATAGCTTCAAATCTGGACTACGAGTATCGTCTCCTTTAATGGGAAGCTTTCCTTTAGAATCCGCCATATTGAAGACATTGGCTAAAAACTACTGGCTAACTCAATTCCTATCACTTAAGTTAGTTATGTGTTGGATAGTGAAGAAGAATTTCTTAAGTGCCCTTGGTAGCCTTAGTAGAGGTAAGGGATGTGGGGAAGCACCGTAGGTCAACTGTTAGTGTAAACTGATTACCTCGGTGATTTCGCTGATTGATTGAAGGGAAAAGCCAAGGAAGTGCTCAACATCAAACTCGTCCTAGTGCAAAACGTATGCCCCGGCACGGGCGGTGGTGCCGCTCGGT:chr1_345721-chr1_346091	./.:NaN:0:0,0:--:NaN:NaN:NaN:NAN:NAN:NAN
chr1	357496	4	N	CCCTAGGACCGTCGAAGGTCCATGGACATTCGTAAGGTCCATGGAATCGGAAGGTCCATGGACACTGAAGGTCCATGGACAGTCAGAAGGTCCATGACAGTCGGAAGGTCCATGACAGTCCGGAAGGTCCATTGACAGTCGCATGTCCATGGACAGTCTGAATGTCCATGGACAGTCGGAAGGTCTCAGGACAGTCTGAAGGTCCATGGACAGTCGAAGGTCCATGGAAGTCGGAAGGTCCATGGACAGTCGGAATGTCCATGACAGTCGGAAGGGCCATGACATCGGAAGTTCCATGGATATTCGGAAGGT	.	PASS	SUPP=1;SUPP_VEC=10;SVLEN=1558;SVTYPE=INS;SVMETHOD=SURVIVOR1.0.6;CHR2=chr1;END=357496;CIPOS=0,0;CIEND=0,0;STRANDS=-+	GT:PSV:LN:DR:ST:QV:TY:ID:RAL:AAL:CO	1/1:NA:1558:0,13:-+:.:INS:4:N:CCCTAGGACCGTCGAAGGTCCATGGACATTCGTAAGGTCCATGGAATCGGAAGGTCCATGGACACTGAAGGTCCATGGACAGTCAGAAGGTCCATGACAGTCGGAAGGTCCATGACAGTCCGGAAGGTCCATTGACAGTCGCATGTCCATGGACAGTCTGAATGTCCATGGACAGTCGGAAGGTCTCAGGACAGTCTGAAGGTCCATGGACAGTCGAAGGTCCATGGAAGTCGGAAGGTCCATGGACAGTCGGAATGTCCATGACAGTCGGAAGGGCCATGACATCGGAAGTTCCATGGATATTCGGAAGGT:chr1_357496-chr1_357496	./.:NaN:0:0,0:--:NaN:NaN:NaN:NAN:NAN:NAN
chr1	391847	5	N	CGCGGAATTATGTTAGCGGGAGGGGGGGAGTGCCAGAAGGAGCAGGGAAAGAAACGGGGGGGGGGGGGGGGGGGCCTCCACCTTTCTCATCTTGCTTCCTCCCCTTCCGCCCACTGCCTACCTTGCCCACCCCCCACTTCTTCTTTACCTTTCTTTTTTTTTCCCCTCTTTCACTTTTCCCTCTGCTTGTTGCGACCCCTTTTCAGGTGTCTCTTTCTCTGCTCCGCTTTTCTTCCGACCCCGTCTTCATCTTCCTCCCCTCCGTTTCTTTTAATTATTTCTTTGTTCTTCACTGTCTCCCCTCGCAACTCGCCACGTCCACTGCTTCTCCATGTAAGCTTCTCCCTTCTCTTCCTCCCGTGTCAGTCTGTCCCCTATTTTCCCCATACCCTTTCACCCGTTTCCCCCTCCTGCTTCCTTTGTTTCTAGTCCCTCCCCTTATTTCTCCCTCCTCTCTTCTTAACCCCATAATTCGCTTTGTCTTACCTACTACTCCCCTCTTCCTCCCCACGCCCCTCCCTCCGCCTAGCTTCCTCCCCGTCTCAACCATTTTTACTCCCTTTCTTTGCACTCCCTTTCCTATTACTCCCCCCCCCCCTCTCTTCTTTGGTTCGCACATGGTCTCCTTTCTGCCCCCCACATCTTGTCGTCCATTCTTACTTCTTTCCTTTATCTTTTCCTTCCCTTTCCGCTCTACTACTCTCTCCTCTTGTTTTTTTTCTCCCCTCCTTCTTCCTCTGGGCTTTCCTCTGTCTTTTTTTCTCTCACGGGTCTCCCACCTCCCTTTTTGTTACCTCCACTTTTCCCTCTCTTCTCACATTTTTCTCCTTCATTTTTTCTTCCCTCTCATCCTTTCTTCCCTCCTTTCCTGTTTCTCTTTTTTCTTTCGCCCACTCCCGACTAAGTTACTTTTTATTTCCCCCTCTTTTTTTACATCTCACGCCTCTCCTCCTCCTGTCTATTTTTTTTTTCCCCTCTTTCCATATCCTTGTACGTCTCCTTTTCTCATTCCGCATTCCCTCCTTGTTAATTAGATCCTGCCCTTTCGCTTTCACTCTCTCGTTCCTCTTACCGTTCTCGTCTTTTTCCGACTTTCATTTTCTACTCTCCCCGTCATTTTTCTGTATTCTTTCTGTTCGCTGAGTGTCGTCATCCACTCTCTCTTTATCCCCCCCCCCCGGTCCAACCCCGCCTCGCCCTCTACTCGTACGTTCCTTTTTCTTCCTTTTAAGTTCCCCCGGGTTCCTACTTCCCCTTTCCTTTTTTTGATTTTGAATGTCCTTTTATTTTTTTTTTTTTT	.	PASS	SUPP=1;SUPP_VEC=10;SVLEN=963;SVTYPE=INS;SVMETHOD=SURVIVOR1.0.6;CHR2=chr1;END=391848;CIPOS=0,0;CIEND=0,0;STRANDS=++	GT:PSV:LN:DR:ST:QV:TY:ID:RAL:AAL:CO	1/1:NA:963:0,4:++:.:INS:5:N:CGCGGAATTATGTTAGCGGGAGGGGGGGAGTGCCAGAAGGAGCAGGGAAAGAAACGGGGGGGGGGGGGGGGGGGCCTCCACCTTTCTCATCTTGCTTCCTCCCCTTCCGCCCACTGCCTACCTTGCCCACCCCCCACTTCTTCTTTACCTTTCTTTTTTTTTCCCCTCTTTCACTTTTCCCTCTGCTTGTTGCGACCCCTTTTCAGGTGTCTCTTTCTCTGCTCCGCTTTTCTTCCGACCCCGTCTTCATCTTCCTCCCCTCCGTTTCTTTTAATTATTTCTTTGTTCTTCACTGTCTCCCCTCGCAACTCGCCACGTCCACTGCTTCTCCATGTAAGCTTCTCCCTTCTCTTCCTCCCGTGTCAGTCTGTCCCCTATTTTCCCCATACCCTTTCACCCGTTTCCCCCTCCTGCTTCCTTTGTTTCTAGTCCCTCCCCTTATTTCTCCCTCCTCTCTTCTTAACCCCATAATTCGCTTTGTCTTACCTACTACTCCCCTCTTCCTCCCCACGCCCCTCCCTCCGCCTAGCTTCCTCCCCGTCTCAACCATTTTTACTCCCTTTCTTTGCACTCCCTTTCCTATTACTCCCCCCCCCCCTCTCTTCTTTGGTTCGCACATGGTCTCCTTTCTGCCCCCCACATCTTGTCGTCCATTCTTACTTCTTTCCTTTATCTTTTCCTTCCCTTTCCGCTCTACTACTCTCTCCTCTTGTTTTTTTTCTCCCCTCCTTCTTCCTCTGGGCTTTCCTCTGTCTTTTTTTCTCTCACGGGTCTCCCACCTCCCTTTTTGTTACCTCCACTTTTCCCTCTCTTCTCACATTTTTCTCCTTCATTTTTTCTTCCCTCTCATCCTTTCTTCCCTCCTTTCCTGTTTCTCTTTTTTCTTTCGCCCACTCCCGACTAAGTTACTTTTTATTTCCCCCTCTTTTTTTACATCTCACGCCTCTCCTCCTCCTGTCTATTTTTTTTTTCCCCTCTTTCCATATCCTTGTACGTCTCCTTTTCTCATTCCGCATTCCCTCCTTGTTAATTAGATCCTGCCCTTTCGCTTTCACTCTCTCGTTCCTCTTACCGTTCTCGTCTTTTTCCGACTTTCATTTTCTACTCTCCCCGTCATTTTTCTGTATTCTTTCTGTTCGCTGAGTGTCGTCATCCACTCTCTCTTTATCCCCCCCCCCCGGTCCAACCCCGCCTCGCCCTCTACTCGTACGTTCCTTTTTCTTCCTTTTAAGTTCCCCCGGGTTCCTACTTCCCCTTTCCTTTTTTTGATTTTGAATGTCCTTTTATTTTTTTTTTTTTT:chr1_391847-chr1_391848	./.:NaN:0:0,0:--:NaN:NaN:NaN:NAN:NAN:NAN
chr1	393845	6	N	TTACAGGAGGCACCCAACCCTAGGGTGACGGCAACCGTATTGGATTGACACAAAAAATTCAAAAAATTTTCTTTGCTTAATTACACTTAAAAATGGGGTGAAAACGTCGAGAAAGTGGAAAAATAAAAAGAAAAAAAAATTTCTGTTACGCTTTAGGGTCTGGGATGGATGTTAGCTCTGCTAGCCAATAGCATTTCTACATTTATAAAAAGATTTGAAAAAATTTTTAACAAGTGTTTTAAATCAAATAGAAAGTTTCTAAAAAATTATGGGTGTGTACTTTAATATCGGGTACCTACCATACAAAGTGGCAATGTTCTAGGCCCAAATTTTTTCCAAAAAAAACATCCTAGCGAAAAAAAAAAAACATTCCTAGCGAAAAAAAAACATTCCTAGCGAAAAAAAAAAAAACATGCTAGCGAAAAAAAAAAAAACATGCGAGAAAAAAAAAAAATTCATATGAAATTTCAGAACAAGTGTCTATTTCGAAGCGTAGGACGGTTTTACGGAGGCACCACTAGGGTGACGGGCAACTATTGGATTTGCCAAAATTCAAAAAATTTTATTTGCTTAATACAATTTAAAATGGGTTGAAAAAGTCGAGAAAAGTGGAAAAAAAAACGAAAAAAAATTTCTTGTCGCTTTCGGGTCTGTGGGGATGGATGATGGAATGGATGGATGGATGGATGGATGTAGACACTCGCATTTCTAAATTTCTTAACCGATTGAAAACTTTCTTTACCAAAGTGTTTTAAATACAAATAGAAAGTTTCTATCAGTTATGGGGTGTGTACCTTTAATAGTTCGAGTTACGGCCATACACAAACCGCTGAAACTTTCCTAGCGAAAAAAAAAAAATGCTAGCGAAACCACAAAAAAACATTTCTAGCGAAAAAAAAAAACATTGCAGCGAAAAAAAAAAAAACATGCCAGCGAAAAAAAAAACCACACTCCCCTAGCGAAAAAAAAAACATTCACAGCGACCCCAAAAAAAACATGCGAAGATGAAATTGCGTAATGTGGTCATTTCACGTGCCACTTATGACCATGCCCTCAAAACCGCTATGGCTTTGATGGTGGTTCCTATATGGCCAGATGGGCCTATAGGTGCCAGTCCCCGCGATCCCTGATGATGAGGACTGATGACCCATCGCGACCACGAAACAACACTCGTATAGAATCAGAGGAGGTCTCATTTCAAAGCGTCAGAGCGTTGTTTTTTTTAGGGAAAAAAGCGTGCTCCGAAAAGTCGGCCCCAACCCTCACCCCCCCCCCCCCCAATAAATATCGTGCAAAGCCGATATTTAAAACTCCGGCAGTTATAGAATTTCTAGACGAACAGATTAGTAA	.	PASS	SUPP=1;SUPP_VEC=10;SVLEN=1349;SVTYPE=INS;SVMETHOD=SURVIVOR1.0.6;CHR2=chr1;END=393846;CIPOS=0,0;CIEND=0,0;STRANDS=++	GT:PSV:LN:DR:ST:QV:TY:ID:RAL:AAL:CO	1/1:NA:1349:0,5:++:.:INS:6:N:TTACAGGAGGCACCCAACCCTAGGGTGACGGCAACCGTATTGGATTGACACAAAAAATTCAAAAAATTTTCTTTGCTTAATTACACTTAAAAATGGGGTGAAAACGTCGAGAAAGTGGAAAAATAAAAAGAAAAAAAAATTTCTGTTACGCTTTAGGGTCTGGGATGGATGTTAGCTCTGCTAGCCAATAGCATTTCTACATTTATAAAAAGATTTGAAAAAATTTTTAACAAGTGTTTTAAATCAAATAGAAAGTTTCTAAAAAATTATGGGTGTGTACTTTAATATCGGGTACCTACCATACAAAGTGGCAATGTTCTAGGCCCAAATTTTTTCCAAAAAAAACATCCTAGCGAAAAAAAAAAAACATTCCTAGCGAAAAAAAAACATTCCTAGCGAAAAAAAAAAAAACATGCTAGCGAAAAAAAAAAAAACATGCGAGAAAAAAAAAAAATTCATATGAAATTTCAGAACAAGTGTCTATTTCGAAGCGTAGGACGGTTTTACGGAGGCACCACTAGGGTGACGGGCAACTATTGGATTTGCCAAAATTCAAAAAATTTTATTTGCTTAATACAATTTAAAATGGGTTGAAAAAGTCGAGAAAAGTGGAAAAAAAAACGAAAAAAAATTTCTTGTCGCTTTCGGGTCTGTGGGGATGGATGATGGAATGGATGGATGGATGGATGGATGTAGACACTCGCATTTCTAAATTTCTTAACCGATTGAAAACTTTCTTTACCAAAGTGTTTTAAATACAAATAGAAAGTTTCTATCAGTTATGGGGTGTGTACCTTTAATAGTTCGAGTTACGGCCATACACAAACCGCTGAAACTTTCCTAGCGAAAAAAAAAAAATGCTAGCGAAACCACAAAAAAACATTTCTAGCGAAAAAAAAAAACATTGCAGCGAAAAAAAAAAAAACATGCCAGCGAAAAAAAAAACCACACTCCCCTAGCGAAAAAAAAAACATTCACAGCGACCCCAAAAAAAACATGCGAAGATGAAATTGCGTAATGTGGTCATTTCACGTGCCACTTATGACCATGCCCTCAAAACCGCTATGGCTTTGATGGTGGTTCCTATATGGCCAGATGGGCCTATAGGTGCCAGTCCCCGCGATCCCTGATGATGAGGACTGATGACCCATCGCGACCACGAAACAACACTCGTATAGAATCAGAGGAGGTCTCATTTCAAAGCGTCAGAGCGTTGTTTTTTTTAGGGAAAAAAGCGTGCTCCGAAAAGTCGGCCCCAACCCTCACCCCCCCCCCCCCCAATAAATATCGTGCAAAGCCGATATTTAAAACTCCGGCAGTTATAGAATTTCTAGACGAACAGATTAGTAA:chr1_393845-chr1_393846	./.:NaN:0:0,0:--:NaN:NaN:NaN:NAN:NAN:NAN
chr1	401071	11	N	GGGTTGCTCATTGCTGGTACCAGCATGCTGGTTTTGCTGGTGTTTTCCACCAAAACCGCATGCTGTAATCCAACCATCAAAAAAACCAGCGTTTTTAGAAAATTCTTTTTTCACGATTTTCTCAAACTAAAATGATTGAAACCTGAAAGGTTCGATTTACATTTCAAGACAAAATTATAATTTGATGAAATGATTAGGTTTTGATTAAAAATAGATAATTCACTCATTTGCTTACGAGATCTCCAAGGTATTTCGACTTTAATAATTTCATGATTAATATTTTTTCTTATTAATGTTCTTGCAGATAGCATCGATTGTAGCAGTGAAGTATGTTCAACGAAGAACTATCTTACACTTCTTACTATCGCGAATTTATTTGTTGTTCTTTGTCACCATTTAACGTCAGTTAGTATTTTTAAATCACCATGTTTTTGTGATCTAATTCCTTAGTTGTTAATATAAGATTCGCTCAATACATACAATGAACATAATTAATGCTTCCACTTTTCGCTGATATTTAACTTATCAAATCCTGCTTCTATTTTTAACGTCAAATGGGGGGGGGGGGAGTGATTGTTCAAATCTTCAAATTCTTAAGTTTTGTAATTAAATATAATTTTTACTAATAATCCACCATTAAATCATTTTTAACAGATGTTTTGAACTGTTTTCTCGTCGACTATTTTTTTTAAGATTTAACGACAAGACTTTAAATTCTTTGATCTTCTGCAATTTTTTTTATATTAAAGAAAACACAGAGCAAAATAACTTAAAATAAGTGTGTTTATTAAAACCAGCAAACCAGCGCCGGTTTGCTGGTTTTCCGAAATTGTTGCCTGCTGGTTGGCTGGTTTTTATTTTCCGCTGGTTTTGAAGCAACCCTACAATTTCT	.	PASS	SUPP=2;SUPP_VEC=11;SVLEN=904;SVTYPE=INS;SVMETHOD=SURVIVOR1.0.6;CHR2=chr1;END=401946;CIPOS=0,0;CIEND=0,13;STRANDS=+-	GT:PSV:LN:DR:ST:QV:TY:ID:RAL:AAL:CO	1/1:NA:909:0,26:+-:.:INS:7:N:GGTTGCTCATTCTGGTAACAACCAGCATGCTTGGTTTTTTTGCCTGGTTTTTTTCCACCAAAACCCGCATGCTGGAACTCCAAACCAGCAAAAAACCAGCGTTTTTATTAGAAAAAATGCTTTTCTTTCAACACACATCAACACAACGATTTCTCAACAACTAAATTGATTGAAACATGAAAAGTTCGATTTAACTTTCAAGAGCAAAAATTATAATTTTGAATTAAAATGATTAGGTAAATTTGATTAAAAAATAGATAATTCACCCTCTTGTTACGAGATCCTCCAAGGTATTTCGACGACTTTAAAAATAATTTCATGATTAATATTTTTCTTATTATGGTCTGCAGAATATCAAATCGATTGTAAGCAGTGAACTATGTTCAACGAATGAAATATCTTACCACACTCTTACTACTATCGAGAATTTAATTTGTTGTTCCTTTGTCACCATTAGAACGTCAGTTAGTAATTTTGAAATCAACATGTTTTTGATCTAATGACTTAGTTGATTAATAGAAGATTCTCTCAATACATACTGAACATCATTGAAAATGCTTCCATCTTTTCGCTGATAATTTAACTTATCATAATGCTGCTTCTCTGCATTTTGTTAACGTAACGGATTGTTCAATCTTCAATTCTTGAAGTTTTGTAATTAAATATAATTTTACTTAATCCACAATTAAAATCATTTTTGAACAGATTTTTGAACGTGTTTTCTCTCGACTATTTTTTTAAAGATTTAACCGACAAGACTTTAATTCCTTTGATCTTCTTGAAATTTTTTTATATTAAGAAAACAAAGAGCAAAATAACTTAAAATAAGGTGTGTTTATTAAAGACCAGCAAACCAGCGCTGGTTGCTGGTTTTCCGAAATTGTGCCTGCTGGTTGGGCTGTTTTTTTATATTTCCGCTGGTTTGAGGGCAACCCTACAAATTTCCTA:chr1_401071-chr1_401959	0/1:NA:899:36,14:+-:.:INS:11:N:GGGTTGCTCATTGCTGGTACCAGCATGCTGGTTTTGCTGGTGTTTTCCACCAAAACCGCATGCTGTAATCCAACCATCAAAAAAACCAGCGTTTTTAGAAAATTCTTTTTTCACGATTTTCTCAAACTAAAATGATTGAAACCTGAAAGGTTCGATTTACATTTCAAGACAAAATTATAATTTGATGAAATGATTAGGTTTTGATTAAAAATAGATAATTCACTCATTTGCTTACGAGATCTCCAAGGTATTTCGACTTTAATAATTTCATGATTAATATTTTTTCTTATTAATGTTCTTGCAGATAGCATCGATTGTAGCAGTGAAGTATGTTCAACGAAGAACTATCTTACACTTCTTACTATCGCGAATTTATTTGTTGTTCTTTGTCACCATTTAACGTCAGTTAGTATTTTTAAATCACCATGTTTTTGTGATCTAATTCCTTAGTTGTTAATATAAGATTCGCTCAATACATACAATGAACATAATTAATGCTTCCACTTTTCGCTGATATTTAACTTATCAAATCCTGCTTCTATTTTTAACGTCAAATGGGGGGGGGGGGAGTGATTGTTCAAATCTTCAAATTCTTAAGTTTTGTAATTAAATATAATTTTTACTAATAATCCACCATTAAATCATTTTTAACAGATGTTTTGAACTGTTTTCTCGTCGACTATTTTTTTTAAGATTTAACGACAAGACTTTAAATTCTTTGATCTTCTGCAATTTTTTTTATATTAAAGAAAACACAGAGCAAAATAACTTAAAATAAGTGTGTTTATTAAAACCAGCAAACCAGCGCCGGTTTGCTGGTTTTCCGAAATTGTTGCCTGCTGGTTGGCTGGTTTTTATTTTCCGCTGGTTTTGAAGCAACCCTACAATTTCT:chr1_401071-chr1_401946
chr1	401069	8	N	<DEL>	.	PASS	SUPP=1;SUPP_VEC=10;SVLEN=-9590078;SVTYPE=DEL;SVMETHOD=SURVIVOR1.0.6;CHR2=chr1;END=9991147;CIPOS=0,0;CIEND=0,0;STRANDS=+-	GT:PSV:LN:DR:ST:QV:TY:ID:RAL:AAL:CO	1/1:NA:9590078:0,10:+-:.:DEL:8:NA:NA:chr1_401069-chr1_9991147	./.:NaN:0:0,0:--:NaN:NaN:NaN:NAN:NAN:NAN
chr1	439470	12	N	GAAGTAGGACTCCGATTTATCCGGATATTGACGATGCGGAATATCCAGATAATTCCAAGCTGGAAAACAAAGGATATCTGGATATCCAGCTATCCAGCTGTGATTTTTAAAACTTAAAGAATTTTGACTCAAGTATTTATTAATTTGTCATTTTTATGTTTTACATTGGAAAATATTTATTCTAAGAGTAAACATTGTTTTTTATGAATAAATTTGAGGAAAACAAAATATCAGCATGCTAGAAAAAAAGTGAGGTGCGCTGCTTACAAAATAAAAAGATGCTGACAGGAAAAAATTCCGTTCGCTTTGGGTTGAAGTAGGCTGGGCACTGCCAAAGCGAAAGCGTACAATTTCTCAAGAATTTGTCGTTTTTCTTATTTGGTCCGTCGTTAAAAACTTGGAAAATCTGTGTGCAAGGAATTAATCCGAACAGTGGGTTTTTAGTTTCTTTTTATGATCCATTTAGTTTTATTTTTTTTTAAAAATTTGGTAAAAACTCACGTTACTTCTTCTTCTCACATCTCTTCTTCATCTTCCACGACTACTTCTAAATGAAAATTCTTCGGTAGAGTTGTTGCAAGATATTATTATCTACGTTATAATCAATTTTAAATTTGTAACAAATAAATATACTTAAATTAAGATTTACAATTTCTAGCCCACTTTTATCGTTTAGTTATTAAAAAATTTAGCATTGTAAATATCACGAAAAGAGGGCGATTCATAAAGTTAAATGCGAATTGGTTTGAAAGGGTGTTCAATTTTGACAATTTTTGAACTTTGGAATATAAATTTCAAACAAGCCGCCTTGAAAAATTATAAAAAAAAAAAAAAATTCACCCAAAACGAAAAACAGGTGGGCACGGATAAAATCCGGATGTTTCGTCACATCCGCGGGAAGTGCGGATGGCAATTTGCAGCGACGGCGGATATCCGGAATAAAAGCCGCATCAGGAAATCCAGTCGAAAGGCATACTT	.	PASS	SUPP=1;SUPP_VEC=01;SVLEN=977;SVTYPE=INS;SVMETHOD=SURVIVOR1.0.6;CHR2=chr1;END=439470;CIPOS=0,0;CIEND=0,0;STRANDS=+-	GT:PSV:LN:DR:ST:QV:TY:ID:RAL:AAL:CO	./.:NaN:0:0,0:--:NaN:NaN:NaN:NAN:NAN:NAN	0/1:NA:977:34,7:+-:.:INS:12:N:GAAGTAGGACTCCGATTTATCCGGATATTGACGATGCGGAATATCCAGATAATTCCAAGCTGGAAAACAAAGGATATCTGGATATCCAGCTATCCAGCTGTGATTTTTAAAACTTAAAGAATTTTGACTCAAGTATTTATTAATTTGTCATTTTTATGTTTTACATTGGAAAATATTTATTCTAAGAGTAAACATTGTTTTTTATGAATAAATTTGAGGAAAACAAAATATCAGCATGCTAGAAAAAAAGTGAGGTGCGCTGCTTACAAAATAAAAAGATGCTGACAGGAAAAAATTCCGTTCGCTTTGGGTTGAAGTAGGCTGGGCACTGCCAAAGCGAAAGCGTACAATTTCTCAAGAATTTGTCGTTTTTCTTATTTGGTCCGTCGTTAAAAACTTGGAAAATCTGTGTGCAAGGAATTAATCCGAACAGTGGGTTTTTAGTTTCTTTTTATGATCCATTTAGTTTTATTTTTTTTTAAAAATTTGGTAAAAACTCACGTTACTTCTTCTTCTCACATCTCTTCTTCATCTTCCACGACTACTTCTAAATGAAAATTCTTCGGTAGAGTTGTTGCAAGATATTATTATCTACGTTATAATCAATTTTAAATTTGTAACAAATAAATATACTTAAATTAAGATTTACAATTTCTAGCCCACTTTTATCGTTTAGTTATTAAAAAATTTAGCATTGTAAATATCACGAAAAGAGGGCGATTCATAAAGTTAAATGCGAATTGGTTTGAAAGGGTGTTCAATTTTGACAATTTTTGAACTTTGGAATATAAATTTCAAACAAGCCGCCTTGAAAAATTATAAAAAAAAAAAAAAATTCACCCAAAACGAAAAACAGGTGGGCACGGATAAAATCCGGATGTTTCGTCACATCCGCGGGAAGTGCGGATGGCAATTTGCAGCGACGGCGGATATCCGGAATAAAAGCCGCATCAGGAAATCCAGTCGAAAGGCATACTT:chr1_439470-chr1_439470
chr1	441095	13	N	GGTTATCATCATCATCATCAATCTCGGACGAGTTTCCCTTATGAGAGACTCCACATGATGGCGTTGCAATCATGTTGCATTGGACATTATGGTGATAACAGTAAACTGTAAAACAGCCCTTATGCGTTCACTGAAATGTCTAAAGAAGTGACATTAACTGAAGGAAAGTAGCCTTGTTTCTTTTTTCAGTTAATTTTTTTATATCTGTAGCCTTTTTGTCTTTGGGTGGCCTGAAGCATTTCGGCCCACAAGCTAGAGATGATTGAATTTGTCAATGACAAAGACAACCAACTCCAAGAGTTTTCTTTGTAATTGCGGTTAAAACCCATGGGAACGGCCGCATTGCAAGTGTTCCATTTCAGCAGCGTTCATTAGAGTCTTTGCATTTATTGCTCGCCTTGATACGAATATCAATTTGCTGCAAAGGGAATTTCAAGAACCAGGCCGACTGCTGATGAAACACTAGCTTTCGGGCCGAAATATCTAAATTTCACTTACCTGAATGACACCGGGAACGAACGGGGAACCTTAGAATTAGGTTCCCGACACAACCACCATGAGCCACTGAAGCCAATGAGCCTACAATGT	.	PASS	SUPP=1;SUPP_VEC=01;SVLEN=595;SVTYPE=INS;SVMETHOD=SURVIVOR1.0.6;CHR2=chr1;END=441096;CIPOS=0,0;CIEND=0,0;STRANDS=++	GT:PSV:LN:DR:ST:QV:TY:ID:RAL:AAL:CO	./.:NaN:0:0,0:--:NaN:NaN:NaN:NAN:NAN:NAN	0/1:NA:595:34,6:++:.:INS:13:N:GGTTATCATCATCATCATCAATCTCGGACGAGTTTCCCTTATGAGAGACTCCACATGATGGCGTTGCAATCATGTTGCATTGGACATTATGGTGATAACAGTAAACTGTAAAACAGCCCTTATGCGTTCACTGAAATGTCTAAAGAAGTGACATTAACTGAAGGAAAGTAGCCTTGTTTCTTTTTTCAGTTAATTTTTTTATATCTGTAGCCTTTTTGTCTTTGGGTGGCCTGAAGCATTTCGGCCCACAAGCTAGAGATGATTGAATTTGTCAATGACAAAGACAACCAACTCCAAGAGTTTTCTTTGTAATTGCGGTTAAAACCCATGGGAACGGCCGCATTGCAAGTGTTCCATTTCAGCAGCGTTCATTAGAGTCTTTGCATTTATTGCTCGCCTTGATACGAATATCAATTTGCTGCAAAGGGAATTTCAAGAACCAGGCCGACTGCTGATGAAACACTAGCTTTCGGGCCGAAATATCTAAATTTCACTTACCTGAATGACACCGGGAACGAACGGGGAACCTTAGAATTAGGTTCCCGACACAACCACCATGAGCCACTGAAGCCAATGAGCCTACAATGT:chr1_441095-chr1_441096
chr1	448976	14	N	CTGAGCGCAAAGAAACTCTTACAAATAGTGGCGCATTAGCAATAATTCAAATCAATTCGAGTTAATTTTAAGAGTTCATTAAATAAATTTGACATGTCAATCTTGTGATTTACTTTTTGTAGCGACATTTTAAATCCGTTTACGGGCGAACATCTCCCCGAAATTTCAGGAAGGAAAGCTCGGCCCTCATGTTTTATGATGTACGCAGTCCTCCTTTCCGACTTTGGTACGTTCGCGCGATTTGACCTCCATACGAAAACGTACAGAAAAAATTTCTCCGTGCGAGATAATTTCCCCGTGTCGAGATAATCGATCGTAGCGCCGCCACTTGAAAACTTGAGTTTTCCTCACTCCCTGATAAAAAACAACGTCACTCCCTGATATTGCGTGGCAGCGCCGCCAAGGGTTGCATAATTACCTATCATCAGTTTAATCAAGTTGCTAAGG	.	PASS	SUPP=1;SUPP_VEC=01;SVLEN=760;SVTYPE=INS;SVMETHOD=SURVIVOR1.0.6;CHR2=chr1;END=449146;CIPOS=0,0;CIEND=0,0;STRANDS=+-	GT:PSV:LN:DR:ST:QV:TY:ID:RAL:AAL:CO	./.:NaN:0:0,0:--:NaN:NaN:NaN:NAN:NAN:NAN	0/1:NA:760:22,13:+-:.:INS:14:N:CTGAGCGCAAAGAAACTCTTACAAATAGTGGCGCATTAGCAATAATTCAAATCAATTCGAGTTAATTTTAAGAGTTCATTAAATAAATTTGACATGTCAATCTTGTGATTTACTTTTTGTAGCGACATTTTAAATCCGTTTACGGGCGAACATCTCCCCGAAATTTCAGGAAGGAAAGCTCGGCCCTCATGTTTTATGATGTACGCAGTCCTCCTTTCCGACTTTGGTACGTTCGCGCGATTTGACCTCCATACGAAAACGTACAGAAAAAATTTCTCCGTGCGAGATAATTTCCCCGTGTCGAGATAATCGATCGTAGCGCCGCCACTTGAAAACTTGAGTTTTCCTCACTCCCTGATAAAAAACAACGTCACTCCCTGATATTGCGTGGCAGCGCCGCCAAGGGTTGCATAATTACCTATCATCAGTTTAATCAAGTTGCTAAGG:chr1_448976-chr1_449146
chr1	448981	9	N	ATGAGCTCTCCGGGAAGACTCTTCCAAATAAGGTAGTGGCGCATTGCATACCAATTCAAATCACACTTCGAGTTAAATTTAAGAGTTAATACTAAATAAATTTGACTGTCAAACTCTGTGATTTTACTTTTTTGTAGCGACATTTTAAAATTTTAAAATCGTTAAGGCGACATCTCCCCAACTTTCAAGGAAGTGAAAGCTCGCCCCATGTTTAGGATGTACTCAGTCTCATTTCCCGACTTTGGTACGTTCGCCGCGATTTGACCTCCCATACAAAACGTCGTACAGAAATTCTCCGTGCGAGATAATTCTCCTGCGAGATAATCGATCGCTCGCCGCCGCCACTAAAACTTGAGTTTGTCCTCACTGCCCTGATAAAAAAATCACTCCCTGATCTTGCGATGGCACGCGCCAATGCGTTGATAATGAAACTATCTAGCAGTTTTAAATTCAAGTGTCTAAGGAATTTCGAATGTCATCACAACCCCAACAAACCCACTCACATACCTTGAAAATAGACTTCAAAGAAACCCTGAAGCAGGTATTTCATTCCAATGAATTGAATCTGCAATCAAAGTACAGAATTAAGGATGCAAACGAACATGGCAAACAAAGAACAAACACTCCAAGCAGTTTCAAAATACAGAAAAACTTCTTCCCGTATCATCTCCCATTTAAGAGATGGGATCACTTTTTTTGGTTTTTTTTTTAACAAAACATCAAAAAGCTTTTATTTTGCCCCATAGTAAACCCACAAAAGTCTATATTTTGCAATGAACCGCTTGCCAAATCGATTCAATCTTCCCAGGATCCACGATACGCTGTATGAGACTACTTTGGTATCATTATTATTCAGTACATCCTTGTAATTTTATCTCTTTACACCAAATAATGGCTATAATATTG	.	PASS	SUPP=1;SUPP_VEC=10;SVLEN=896;SVTYPE=INS;SVMETHOD=SURVIVOR1.0.6;CHR2=chr1;END=449829;CIPOS=0,0;CIEND=0,0;STRANDS=+-	GT:PSV:LN:DR:ST:QV:TY:ID:RAL:AAL:CO	1/1:NA:896:0,21:+-:.:INS:9:N:ATGAGCTCTCCGGGAAGACTCTTCCAAATAAGGTAGTGGCGCATTGCATACCAATTCAAATCACACTTCGAGTTAAATTTAAGAGTTAATACTAAATAAATTTGACTGTCAAACTCTGTGATTTTACTTTTTTGTAGCGACATTTTAAAATTTTAAAATCGTTAAGGCGACATCTCCCCAACTTTCAAGGAAGTGAAAGCTCGCCCCATGTTTAGGATGTACTCAGTCTCATTTCCCGACTTTGGTACGTTCGCCGCGATTTGACCTCCCATACAAAACGTCGTACAGAAATTCTCCGTGCGAGATAATTCTCCTGCGAGATAATCGATCGCTCGCCGCCGCCACTAAAACTTGAGTTTGTCCTCACTGCCCTGATAAAAAAATCACTCCCTGATCTTGCGATGGCACGCGCCAATGCGTTGATAATGAAACTATCTAGCAGTTTTAAATTCAAGTGTCTAAGGAATTTCGAATGTCATCACAACCCCAACAAACCCACTCACATACCTTGAAAATAGACTTCAAAGAAACCCTGAAGCAGGTATTTCATTCCAATGAATTGAATCTGCAATCAAAGTACAGAATTAAGGATGCAAACGAACATGGCAAACAAAGAACAAACACTCCAAGCAGTTTCAAAATACAGAAAAACTTCTTCCCGTATCATCTCCCATTTAAGAGATGGGATCACTTTTTTTGGTTTTTTTTTTAACAAAACATCAAAAAGCTTTTATTTTGCCCCATAGTAAACCCACAAAAGTCTATATTTTGCAATGAACCGCTTGCCAAATCGATTCAATCTTCCCAGGATCCACGATACGCTGTATGAGACTACTTTGGTATCATTATTATTCAGTACATCCTTGTAATTTTATCTCTTTACACCAAATAATGGCTATAATATTG:chr1_448981-chr1_449829	./.:NaN:0:0,0:--:NaN:NaN:NaN:NAN:NAN:NAN
chr1	460000	10	N	GTGTCACAGTGTAAAATCTTGTATGGGGAAGAGCGGACATTATAAAATATCTTTTAAAAACTGTCCGTCGGAGCACCATTACAATGTTCAGAGAAAATGTTCGCTATAAAATACACAACAGATGGATCGTTTAAGTTCGACCGGCGACGTCAGATGGCGTCGTTAGTGCGGTTTTTATATTTTTAAAACTCATTTGTCATATGGAAAACGAGGTTTTCTTAAATATAATATTCTATTAAAATATGTTCAATATTTAATTGTGACATTCTTTTCATCCACAAAAACTGTGATGAAACATACACATCGCGAGATATTTCAGTTTTTAATTTTTCCATTGAAATAAAATGACATTTCAAAGGCAACGTTTAAAATGTTGTATTTCATTTATACAAAAAATGGCGAAATTTTGCGAAAAATGCGTCACAAAATTGCATTTTCTTTCACTGCCGCAAGTTACAGCAGCTGAAATGAACATTTTGGAAGAAAGCTGTGGAAAGATGCATGCACATGACCTCATACTCAACTTTTTGCATGCCGTGAATGCCGAATGAAATTGCATTCAAAGTGAGCAATTCCAAAAAAAATCATCGAAATTAAAACATCATTTATTATTATTTTTTTTAAATTAATTTTAAAACAAAGTGTTTTTTTAAAATTAAAGAATTATTTAAATTCATTTGCTTACAGATTTTTTATTAAAAAGAATTATAATATATAAATTAAGGTTTTAAAAAACTAAACTCCATTTTCACATACAGTTTTTACCTCGGGACATGGGTGACTTCATGACTATTTTTAGTCCACTTCACAATCATGTCCGGATGAACAATAGGAAGTCAAAAGTTTGCGCCATATAGTCGTTCTAGACGTTCTGAAAAAGATGAAGCAATATAGGCGCAACTGAAAATTCGACTTTTGTCCTCTGACAAACACACTGTGCA	.	PASS	SUPP=1;SUPP_VEC=10;SVLEN=989;SVTYPE=INS;SVMETHOD=SURVIVOR1.0.6;CHR2=chr1;END=460001;CIPOS=0,0;CIEND=0,0;STRANDS=++	GT:PSV:LN:DR:ST:QV:TY:ID:RAL:AAL:CO	1/1:NA:989:0,7:++:.:INS:10:N:GTGTCACAGTGTAAAATCTTGTATGGGGAAGAGCGGACATTATAAAATATCTTTTAAAAACTGTCCGTCGGAGCACCATTACAATGTTCAGAGAAAATGTTCGCTATAAAATACACAACAGATGGATCGTTTAAGTTCGACCGGCGACGTCAGATGGCGTCGTTAGTGCGGTTTTTATATTTTTAAAACTCATTTGTCATATGGAAAACGAGGTTTTCTTAAATATAATATTCTATTAAAATATGTTCAATATTTAATTGTGACATTCTTTTCATCCACAAAAACTGTGATGAAACATACACATCGCGAGATATTTCAGTTTTTAATTTTTCCATTGAAATAAAATGACATTTCAAAGGCAACGTTTAAAATGTTGTATTTCATTTATACAAAAAATGGCGAAATTTTGCGAAAAATGCGTCACAAAATTGCATTTTCTTTCACTGCCGCAAGTTACAGCAGCTGAAATGAACATTTTGGAAGAAAGCTGTGGAAAGATGCATGCACATGACCTCATACTCAACTTTTTGCATGCCGTGAATGCCGAATGAAATTGCATTCAAAGTGAGCAATTCCAAAAAAAATCATCGAAATTAAAACATCATTTATTATTATTTTTTTTAAATTAATTTTAAAACAAAGTGTTTTTTTAAAATTAAAGAATTATTTAAATTCATTTGCTTACAGATTTTTTATTAAAAAGAATTATAATATATAAATTAAGGTTTTAAAAAACTAAACTCCATTTTCACATACAGTTTTTACCTCGGGACATGGGTGACTTCATGACTATTTTTAGTCCACTTCACAATCATGTCCGGATGAACAATAGGAAGTCAAAAGTTTGCGCCATATAGTCGTTCTAGACGTTCTGAAAAAGATGAAGCAATATAGGCGCAACTGAAAATTCGACTTTTGTCCTCTGACAAACACACTGTGCA:chr1_460000-chr1_460001	./.:NaN:0:0,0:--:NaN:NaN:NaN:NAN:NAN:NAN
chr1	484208	11	N	GAGAGAATAATTTTTCCTCGACTAAACTGTATTCAAAATCCAGAAAATGGCGAAAAAATTATCCCAACATAAGATTGCAGATTTTTTTTGAAGTTATTTCCGTTAAATAAAAATATGATGTAAGAATTTAATTCTAATGATTAAATATAATTTAGCCACTCATAAAGTATGTGTCAATTAAAATTTAATAAAGTTTACTTATTATGGTATAAACCTTTATATTTTATTTCTTGTATTAATCGATTTTTTTAAAAATTTCAATCTTAGACGAAAAAGATTTTATACGCCATTCCTATTTTCTAAACGGTTTATATAATAATTTGTGTAAAATGTTCGAAATTTTCGCCTGGTCGCAATATCATAGATGTGGAATTTTTTTTTCGCAAGATTTCAGTTTGGAACAAAATTATTATTCTCGTTAAAATC	.	PASS	SUPP=1;SUPP_VEC=10;SVLEN=399;SVTYPE=INS;SVMETHOD=SURVIVOR1.0.6;CHR2=chr1;END=484607;CIPOS=0,0;CIEND=0,0;STRANDS=+-	GT:PSV:LN:DR:ST:QV:TY:ID:RAL:AAL:CO	1/1:NA:399:0,12:+-:.:INS:11:N:GAGAGAATAATTTTTCCTCGACTAAACTGTATTCAAAATCCAGAAAATGGCGAAAAAATTATCCCAACATAAGATTGCAGATTTTTTTTGAAGTTATTTCCGTTAAATAAAAATATGATGTAAGAATTTAATTCTAATGATTAAATATAATTTAGCCACTCATAAAGTATGTGTCAATTAAAATTTAATAAAGTTTACTTATTATGGTATAAACCTTTATATTTTATTTCTTGTATTAATCGATTTTTTTAAAAATTTCAATCTTAGACGAAAAAGATTTTATACGCCATTCCTATTTTCTAAACGGTTTATATAATAATTTGTGTAAAATGTTCGAAATTTTCGCCTGGTCGCAATATCATAGATGTGGAATTTTTTTTTCGCAAGATTTCAGTTTGGAACAAAATTATTATTCTCGTTAAAATC:chr1_484208-chr1_484607	./.:NaN:0:0,0:--:NaN:NaN:NaN:NAN:NAN:NAN
chr1	525611	12	N	<INS>	.	PASS	SUPP=1;SUPP_VEC=10;SVLEN=1004;SVTYPE=INS;SVMETHOD=SURVIVOR1.0.6;CHR2=chr1;END=525612;CIPOS=0,0;CIEND=0,0;STRANDS=++	GT:PSV:LN:DR:ST:QV:TY:ID:RAL:AAL:CO	1/1:NA:1004:0,2:++:.:INS:12:NA:NA:chr1_525611-chr1_525612	./.:NaN:0:0,0:--:NaN:NaN:NaN:NAN:NAN:NAN
chr1	533226	15	N	GAGAAGATAAATTATTTTCTCGACTAAAAACTAGTCCAAATCCAGAAACTTGCGAAAAATTATTCCCAAATATAGATTGCAGATTTTTTGAATTTATTTCGTTAAAAATATGAATGTAAGAATTTAATCTAAGATTAAATATTAATTTTCACTCATTAAATTGTGCTCAGTAAATTTTAATAAAGTTTATTATACAGGGTACAAACCTTATATTTTTATGTGTCTTTCTAATCGATTGTTATAATATTTTTACAAACTTAGTAAATAGTTTATAGCATCATACGTTTCACGGTTAAATTTTAAAATTTTAAAAATCGTATTCGCCAATTTCTGAGTCGCAAGTATATAGATGTGGAATTTTTTTCGCAAATGGCTTTTCAGTTGGAAAAAATTTATTTCTTCCTCGTGCAGAG	.	PASS	SUPP=2;SUPP_VEC=11;SVLEN=397;SVTYPE=INS;SVMETHOD=SURVIVOR1.0.6;CHR2=chr1;END=533616;CIPOS=0,0;CIEND=0,8;STRANDS=+-	GT:PSV:LN:DR:ST:QV:TY:ID:RAL:AAL:CO	1/1:NA:403:0,24:+-:.:INS:13:N:GAGAAGAAAAAATTTTCCTCGACTAAAACTATTCCAAATCCAGAAAATGCGAAAAATTATTACCAAACATAAGATTGCAGATTTTTTTTGAATTTATTCCGTTAAAAATAGAATGTAAGAATTAATTCTAGATTAAATCTAATTTCACTCATTAAATTTTGCGTCATAAATTAATAAAGTTTACTTATTATGGTACTAACCTATATTTTTATTTAGTTTTAATCGATTTTAAAATTTAGCTTAGAACTATTTTATTAGCATTCAATTTCAACGGTTAAAATTTTAAAAAATCGATTCGCAATTTTCTGGTCGCATATCATAGATGTGGAATTTTTTTTCGCAATGCTTTCAGTTGTGAAAAATTTATTGCTTCCGTGCAG:chr1_533226-chr1_533624	0/1:NA:391:55,27:+-:.:INS:15:N:GAGAAGATAAATTATTTTCTCGACTAAAAACTAGTCCAAATCCAGAAACTTGCGAAAAATTATTCCCAAATATAGATTGCAGATTTTTTGAATTTATTTCGTTAAAAATATGAATGTAAGAATTTAATCTAAGATTAAATATTAATTTTCACTCATTAAATTGTGCTCAGTAAATTTTAATAAAGTTTATTATACAGGGTACAAACCTTATATTTTTATGTGTCTTTCTAATCGATTGTTATAATATTTTTACAAACTTAGTAAATAGTTTATAGCATCATACGTTTCACGGTTAAATTTTAAAATTTTAAAAATCGTATTCGCCAATTTCTGAGTCGCAAGTATATAGATGTGGAATTTTTTTCGCAAATGGCTTTTCAGTTGGAAAAAATTTATTTCTTCCTCGTGCAGAG:chr1_533226-chr1_533616
chr1	555816	14	N	AAAAAAAAATATGTCAAAAAAGATTTGAAAAAAAACATCCCCACCTTCAAACTTCTCGATGAAAACCCTTGTAAAAGAAGGCAAATAAGTTCTTTAAAGGTTCTTGAAAATTTATTGAAATTTTGTACCTTGAAATCTCATTTAACAGTTTGCGGGTTGAAGCCCTCATTTTTAAAAATAAAATCAATATTCTGATTTTGGGGCTTCAAACCCTTCAAACTTGTAAATGAGATTTCCAACGGTAACAAAACTTCCATAAATGTTCACGAACAACCTTTAAAGGCACTTATTTTTCTTTTACAAGGGTTTTTCATCGAGAGTTTGAGGTGGGGATGTTTTTCAAAATCTTTTTGAGTATATTTTTTTTTCAAAGTTTTCAAAGCTATTTTGTTTGAAAACTATGAATGATCATATCTCCACAGTAGGGATTGAACGACTGTCAGTAAAAGCGATTAAGAATACAGGAATTGAATTCCAAAAACTTGTTTTCGCTCCCTTGTCTCATCACTTGAATGATGCAGTTCCACTTTCGTAGCGTTCCACCAGGATTGTATATTCCTCAATACATCTTCATTATTCACATTGACAAAATTATATTTGGACAAATTTGATTACAAAGGAGGACATTTCAGTTTATTTTATCCTAGTGAAAATCCCCTTTAAATGGAACAGGGGCGAACGTATTCTAAAACTTCTGAAGACCCTAGGCCCAAGTGCCCACCACCGAGAATGGAACCGGATGTAACATTAGTGGAAATCGATACGAATTCCGATTCACAAATTCGATGCACAGGGACCACTTAGGCCCAATGAAGCAAATTTGCCCCTTTAACTTAAACATGAAATAAATTTATAAATATTCTAATAGAAAGTTCTTTATTTTTTTTTTCGCTGGCATGTTTTTTTTTTAGCTAGCAAGTTTTTTTTTTTCGTGGAATGTTTTTTTTTTGTTCGCTTGCACAAAGTGTTGAAAGAAAAACAGACAAGTATTTTTATAAGGTACAGGTTGGGTGGGGA	.	PASS	SUPP=1;SUPP_VEC=10;SVLEN=1014;SVTYPE=INS;SVMETHOD=SURVIVOR1.0.6;CHR2=chr1;END=555816;CIPOS=0,0;CIEND=0,0;STRANDS=+-	GT:PSV:LN:DR:ST:QV:TY:ID:RAL:AAL:CO	1/1:NA:1014:0,8:+-:.:INS:14:N:AAAAAAAAATATGTCAAAAAAGATTTGAAAAAAAACATCCCCACCTTCAAACTTCTCGATGAAAACCCTTGTAAAAGAAGGCAAATAAGTTCTTTAAAGGTTCTTGAAAATTTATTGAAATTTTGTACCTTGAAATCTCATTTAACAGTTTGCGGGTTGAAGCCCTCATTTTTAAAAATAAAATCAATATTCTGATTTTGGGGCTTCAAACCCTTCAAACTTGTAAATGAGATTTCCAACGGTAACAAAACTTCCATAAATGTTCACGAACAACCTTTAAAGGCACTTATTTTTCTTTTACAAGGGTTTTTCATCGAGAGTTTGAGGTGGGGATGTTTTTCAAAATCTTTTTGAGTATATTTTTTTTTCAAAGTTTTCAAAGCTATTTTGTTTGAAAACTATGAATGATCATATCTCCACAGTAGGGATTGAACGACTGTCAGTAAAAGCGATTAAGAATACAGGAATTGAATTCCAAAAACTTGTTTTCGCTCCCTTGTCTCATCACTTGAATGATGCAGTTCCACTTTCGTAGCGTTCCACCAGGATTGTATATTCCTCAATACATCTTCATTATTCACATTGACAAAATTATATTTGGACAAATTTGATTACAAAGGAGGACATTTCAGTTTATTTTATCCTAGTGAAAATCCCCTTTAAATGGAACAGGGGCGAACGTATTCTAAAACTTCTGAAGACCCTAGGCCCAAGTGCCCACCACCGAGAATGGAACCGGATGTAACATTAGTGGAAATCGATACGAATTCCGATTCACAAATTCGATGCACAGGGACCACTTAGGCCCAATGAAGCAAATTTGCCCCTTTAACTTAAACATGAAATAAATTTATAAATATTCTAATAGAAAGTTCTTTATTTTTTTTTTCGCTGGCATGTTTTTTTTTTAGCTAGCAAGTTTTTTTTTTTCGTGGAATGTTTTTTTTTTGTTCGCTTGCACAAAGTGTTGAAAGAAAAACAGACAAGTATTTTTATAAGGTACAGGTTGGGTGGGGA:chr1_555816-chr1_555816	./.:NaN:0:0,0:--:NaN:NaN:NaN:NAN:NAN:NAN
chr1	572763	17	N	ATATCTCATATAGAAAATGGTAGAAACGGGGGAAATGTTTTCGGCAAGGGTCGTAGGAAACAAACATTGGCGTGATGTGAGTCTTTATTCGTCTCAGTTAAGGCCTAGGATCGTACCAACCCTATGATGTTTCATGATGATGGAGGAAACTTCAGCTATATTGACAATGAATTCGCTTGAATTGTAACATTCCCTTAGTATTTTTATTTGAACTGTTAGATTTGCTTCTAGACTTGCACTTGTTTTTATTTATCAATTGAACAGGGAACAATTTGCATGCGTTCCATTTTCGGCAGTGTTCATGTCTTTGCTCTCTCAGTGTTCGCCTGATACGATATCAAATTTGATACAAGGGATTAAGGCCGGGTTTGCTGCCTTAAGTGAAACACACTTTTTTCGGGCCGAAGTATCTAAAAACTTTCACCCTTACCCATGCTGGGATTCGAAAACGGGGACCTACGAATCAGATTCCCGGCACAAGCACCCTGAGCCACTGAGGCCCAAATGAGCCCTGTTAGTGACAAGTC	.	PASS	SUPP=1;SUPP_VEC=01;SVLEN=529;SVTYPE=INS;SVMETHOD=SURVIVOR1.0.6;CHR2=chr1;END=572764;CIPOS=0,0;CIEND=0,0;STRANDS=++	GT:PSV:LN:DR:ST:QV:TY:ID:RAL:AAL:CO	./.:NaN:0:0,0:--:NaN:NaN:NaN:NAN:NAN:NAN	0/1:NA:529:23,3:++:.:INS:17:N:ATATCTCATATAGAAAATGGTAGAAACGGGGGAAATGTTTTCGGCAAGGGTCGTAGGAAACAAACATTGGCGTGATGTGAGTCTTTATTCGTCTCAGTTAAGGCCTAGGATCGTACCAACCCTATGATGTTTCATGATGATGGAGGAAACTTCAGCTATATTGACAATGAATTCGCTTGAATTGTAACATTCCCTTAGTATTTTTATTTGAACTGTTAGATTTGCTTCTAGACTTGCACTTGTTTTTATTTATCAATTGAACAGGGAACAATTTGCATGCGTTCCATTTTCGGCAGTGTTCATGTCTTTGCTCTCTCAGTGTTCGCCTGATACGATATCAAATTTGATACAAGGGATTAAGGCCGGGTTTGCTGCCTTAAGTGAAACACACTTTTTTCGGGCCGAAGTATCTAAAAACTTTCACCCTTACCCATGCTGGGATTCGAAAACGGGGACCTACGAATCAGATTCCCGGCACAAGCACCCTGAGCCACTGAGGCCCAAATGAGCCCTGTTAGTGACAAGTC:chr1_572763-chr1_572764
chr1	573233	15	N	TTAGGGTTCTCAAAACGCGGAAAATAAAAACAGCAAACCAGGCAGGCACCCACCAATTTTTCCGGAAAACCAGGCAAACCAAGCGCCTGTTGCCGCTGGTTTGCTGGTTTAATAAACACACTTAATTTTAAGTATTTTGCTCTTTGTTTCTTAATATAAAAAAATTTCAAGAAGATCAAAGATTTAAAGTCTTGTCGTTAAATTTAAAAAAATAGTTCGACGAGAAAACACGTTAACATCGTTCAAAAATGATTTTAATTGTGGGATTATTAGTGTAAAATTTATATGTAAGTACAAAACTTCAGAATTTGAGATTGAACAATCAGTGACGTTAAAAATAGAAGCAGCATTGATAAGTTAAATATCAGCGAAAAGATGGAAGCATAAGGTATGTTCATGTAGGTATTGAGAGAATCTCTATTACTCAACTAAGTAATTAGATCAAAAAACATGTTGATTCAAACTACCTAACTAAGTCTAAATGGCTGACAAAGGAACAACACAAATTAATTCTCGATAGTAAGAAGTGTAAGATAGTTTCATTCGGTGAAAATAGTTCACTGTTACAATCGATGATATTCTGCAAGACATAATAGAAAAATATTAATCATGAATATAAAGTCTAAAATACCTGGAAGATCTCGTAAGCAAAGAGTGAATACTATTTTTTAATCAAATACCTATCATTTTAATCAAATTATAATTTTTGACTCTTGCAAATTTAAAATCGACACTTCATGTTTTCAATCAATTTAGTTTGAGAAATCGTTGAAAAAAGCATTTTTCTAAAAAACGCTGGTTTTTTTGCTGGTTGGGATTACAGGGCATGCGGTTTTTTTTTGGTGGAAAAAAACCAGAAAAACCAGCATCTTGGGTACCCCAGGCATCGAGCACCCCCAAAACCCTACAAAAAAACCCC	.	PASS	SUPP=1;SUPP_VEC=10;SVLEN=908;SVTYPE=INS;SVMETHOD=SURVIVOR1.0.6;CHR2=chr1;END=573233;CIPOS=0,0;CIEND=0,0;STRANDS=+-	GT:PSV:LN:DR:ST:QV:TY:ID:RAL:AAL:CO	1/1:NA:908:0,11:+-:.:INS:15:N:TTAGGGTTCTCAAAACGCGGAAAATAAAAACAGCAAACCAGGCAGGCACCCACCAATTTTTCCGGAAAACCAGGCAAACCAAGCGCCTGTTGCCGCTGGTTTGCTGGTTTAATAAACACACTTAATTTTAAGTATTTTGCTCTTTGTTTCTTAATATAAAAAAATTTCAAGAAGATCAAAGATTTAAAGTCTTGTCGTTAAATTTAAAAAAATAGTTCGACGAGAAAACACGTTAACATCGTTCAAAAATGATTTTAATTGTGGGATTATTAGTGTAAAATTTATATGTAAGTACAAAACTTCAGAATTTGAGATTGAACAATCAGTGACGTTAAAAATAGAAGCAGCATTGATAAGTTAAATATCAGCGAAAAGATGGAAGCATAAGGTATGTTCATGTAGGTATTGAGAGAATCTCTATTACTCAACTAAGTAATTAGATCAAAAAACATGTTGATTCAAACTACCTAACTAAGTCTAAATGGCTGACAAAGGAACAACACAAATTAATTCTCGATAGTAAGAAGTGTAAGATAGTTTCATTCGGTGAAAATAGTTCACTGTTACAATCGATGATATTCTGCAAGACATAATAGAAAAATATTAATCATGAATATAAAGTCTAAAATACCTGGAAGATCTCGTAAGCAAAGAGTGAATACTATTTTTTAATCAAATACCTATCATTTTAATCAAATTATAATTTTTGACTCTTGCAAATTTAAAATCGACACTTCATGTTTTCAATCAATTTAGTTTGAGAAATCGTTGAAAAAAGCATTTTTCTAAAAAACGCTGGTTTTTTTGCTGGTTGGGATTACAGGGCATGCGGTTTTTTTTTGGTGGAAAAAAACCAGAAAAACCAGCATCTTGGGTACCCCAGGCATCGAGCACCCCCAAAACCCTACAAAAAAACCCC:chr1_573233-chr1_573233	./.:NaN:0:0,0:--:NaN:NaN:NaN:NAN:NAN:NAN
chr1	575894	16	N	<DEL>	.	PASS	SUPP=1;SUPP_VEC=10;SVLEN=-3166;SVTYPE=DEL;SVMETHOD=SURVIVOR1.0.6;CHR2=chr1;END=579060;CIPOS=0,0;CIEND=0,0;STRANDS=+-	GT:PSV:LN:DR:ST:QV:TY:ID:RAL:AAL:CO	1/1:NA:3166:0,19:+-:.:DEL:16:NA:NA:chr1_575894-chr1_579060	./.:NaN:0:0,0:--:NaN:NaN:NaN:NAN:NAN:NAN
chr1	617091	17	N	CCCGTTCCCTTCTTGTTCCCCTCCAAACCATTCCTTATTCCTGTTCTAATTTCTTCACCTTCTTCACACCCCACTGCCTCTATCTTATTGTCATCCGCGCTACTCACCTTCCCTTTTTTACGATCTCCCTCTCTTGACTTCTTTTCTGCCCACTCAGTCCGCTTTTATCCTACTAATCGTTTCTTCTACCTCGTTTCTCATCTTTCACTGCTCTTCTGGCCACTTCCTCCCCGTTAGGTCGTTCCCCTATACTTCTCTTATCCCTTATTCAATCATCTCCTA	.	PASS	SUPP=1;SUPP_VEC=10;SVLEN=971;SVTYPE=INS;SVMETHOD=SURVIVOR1.0.6;CHR2=chr1;END=617092;CIPOS=0,0;CIEND=0,0;STRANDS=++	GT:PSV:LN:DR:ST:QV:TY:ID:RAL:AAL:CO	1/1:NA:971:0,5:++:.:INS:17:N:CCCGTTCCCTTCTTGTTCCCCTCCAAACCATTCCTTATTCCTGTTCTAATTTCTTCACCTTCTTCACACCCCACTGCCTCTATCTTATTGTCATCCGCGCTACTCACCTTCCCTTTTTTACGATCTCCCTCTCTTGACTTCTTTTCTGCCCACTCAGTCCGCTTTTATCCTACTAATCGTTTCTTCTACCTCGTTTCTCATCTTTCACTGCTCTTCTGGCCACTTCCTCCCCGTTAGGTCGTTCCCCTATACTTCTCTTATCCCTTATTCAATCATCTCCTA:chr1_617091-chr1_617092	./.:NaN:0:0,0:--:NaN:NaN:NaN:NAN:NAN:NAN
chr1	629284	18	N	AGCCTCGAATGGAGTCCGGATGCGGATTTTATCCGGATATCCGCGCTGCAAATTGACATCAGCAGATCGCGGATGTGTGACGAAAAAATCACGGATTTTTATCCGTGCCACCGTTTCGGTTGGGTGAATTTTTCATATAATTTTCAACGCTTGTTTTGAATGTCAATTATAAAGTTTCAAAAATGTTGAAAATTGGACACCCTTTCAACAAAAAAAAAACAAAATTCGCATTAAGAACTTATAGAAATACCCATTTCGTGATAGTTACTCCGCGACATAAAAAAAAAATTTTGGCCCGACGTTCTTTCCAAGTAGTTTGGGTGGAAGAAGCAAAAAACCATCCATGCGTGAAGTGTCTTCTCTCAAAAGTTTTTTAAATCAACAACAAGTTGCACTATTAAAATTACAATAGTCAGTTTCAGATGTAAAAACTTAAAAATGATGAATAAATAGTAACATAGACCAAAATTTTTTTAAGTTTTAAAATAGCTGCTATTCTGGATGATTCCAGTACCCTTGTTGTTCAGCTTGGGGAAATGAACTGGGAATATCCGCCAATCGTCAATATCCGGATAAATCGGAGAAGGCCTCCTAGTCAGTTGT	.	PASS	SUPP=1;SUPP_VEC=10;SVLEN=593;SVTYPE=INS;SVMETHOD=SURVIVOR1.0.6;CHR2=chr1;END=629284;CIPOS=0,0;CIEND=0,0;STRANDS=+-	GT:PSV:LN:DR:ST:QV:TY:ID:RAL:AAL:CO	1/1:NA:593:0,10:+-:.:INS:18:N:AGCCTCGAATGGAGTCCGGATGCGGATTTTATCCGGATATCCGCGCTGCAAATTGACATCAGCAGATCGCGGATGTGTGACGAAAAAATCACGGATTTTTATCCGTGCCACCGTTTCGGTTGGGTGAATTTTTCATATAATTTTCAACGCTTGTTTTGAATGTCAATTATAAAGTTTCAAAAATGTTGAAAATTGGACACCCTTTCAACAAAAAAAAAACAAAATTCGCATTAAGAACTTATAGAAATACCCATTTCGTGATAGTTACTCCGCGACATAAAAAAAAAATTTTGGCCCGACGTTCTTTCCAAGTAGTTTGGGTGGAAGAAGCAAAAAACCATCCATGCGTGAAGTGTCTTCTCTCAAAAGTTTTTTAAATCAACAACAAGTTGCACTATTAAAATTACAATAGTCAGTTTCAGATGTAAAAACTTAAAAATGATGAATAAATAGTAACATAGACCAAAATTTTTTTAAGTTTTAAAATAGCTGCTATTCTGGATGATTCCAGTACCCTTGTTGTTCAGCTTGGGGAAATGAACTGGGAATATCCGCCAATCGTCAATATCCGGATAAATCGGAGAAGGCCTCCTAGTCAGTTGT:chr1_629284-chr1_629284	./.:NaN:0:0,0:--:NaN:NaN:NaN:NAN:NAN:NAN
chr1	636295	19	N	ACTGAGGCCCCCCCCCCCCCACCCTGGGTGACGGCAACCGTTTGGATTTGCCCAAAAATTTTCACAAAAAAAATTTCTTTGCTTAATACAACTTAAAATGGTTGAAACGTCGAGAAAAGTGGAAAAAAACGAAAAACAATTTCTGTTCCTCTTTCGGTCGTGGGGATGGATGGATGGATGGCGCTCTGTAAACACTACACTGCCATTTCCACCGTTCTTAACCGATGTAAAAAATTTCTTCACCAATATGTGTTTTAAATACCAGAGACTTTTCTAATCAACTGTATGGGGTTCAGTACCTTCAGTATTTCGGGTACCTGGCCATACAAATTGCCCCTTTTCCCTAGCGAAAACAAAAAAAACCTTCCCACGAAAAAAAAAAACATTGCTAGCAAAATAAAAAAAACATGCTAAGCGAAAAAAAAAAAAAAAACCTTGTAAAGAAAAAAAAGTCTTTACCGAAAGGTCGCCCCAACAATAAATATCGTGCAAAAGCCCGAAATTTAAAACTCTCCGGCAGTTATAGAATTTCTAGAACGCACAGTAACAAAAAAATTAAGTAAAAATCTAACGCCAATAAGGGGCCACTTTGTGTGAAAAGTTTTCTTTCTGGAATATCGAAGGTGGGAAACATTTACACAGTGGCCCCTTATTTGAGTTAGATTTTTACTAATCTGTTACGTCTAGAAATTCTATACTGCGAGTTTTAAATCCGGGCTTTTGCACGATATTTATTGTTGGGGCCGCTTTT	.	PASS	SUPP=1;SUPP_VEC=01;SVLEN=731;SVTYPE=INS;SVMETHOD=SURVIVOR1.0.6;CHR2=chr1;END=637002;CIPOS=0,0;CIEND=0,0;STRANDS=+-	GT:PSV:LN:DR:ST:QV:TY:ID:RAL:AAL:CO	./.:NaN:0:0,0:--:NaN:NaN:NaN:NAN:NAN:NAN	0/1:NA:731:47,17:+-:.:INS:19:N:ACTGAGGCCCCCCCCCCCCCACCCTGGGTGACGGCAACCGTTTGGATTTGCCCAAAAATTTTCACAAAAAAAATTTCTTTGCTTAATACAACTTAAAATGGTTGAAACGTCGAGAAAAGTGGAAAAAAACGAAAAACAATTTCTGTTCCTCTTTCGGTCGTGGGGATGGATGGATGGATGGCGCTCTGTAAACACTACACTGCCATTTCCACCGTTCTTAACCGATGTAAAAAATTTCTTCACCAATATGTGTTTTAAATACCAGAGACTTTTCTAATCAACTGTATGGGGTTCAGTACCTTCAGTATTTCGGGTACCTGGCCATACAAATTGCCCCTTTTCCCTAGCGAAAACAAAAAAAACCTTCCCACGAAAAAAAAAAACATTGCTAGCAAAATAAAAAAAACATGCTAAGCGAAAAAAAAAAAAAAAACCTTGTAAAGAAAAAAAAGTCTTTACCGAAAGGTCGCCCCAACAATAAATATCGTGCAAAAGCCCGAAATTTAAAACTCTCCGGCAGTTATAGAATTTCTAGAACGCACAGTAACAAAAAAATTAAGTAAAAATCTAACGCCAATAAGGGGCCACTTTGTGTGAAAAGTTTTCTTTCTGGAATATCGAAGGTGGGAAACATTTACACAGTGGCCCCTTATTTGAGTTAGATTTTTACTAATCTGTTACGTCTAGAAATTCTATACTGCGAGTTTTAAATCCGGGCTTTTGCACGATATTTATTGTTGGGGCCGCTTTT:chr1_636295-chr1_637002
chr1	668066	19	N	<DUP>	.	PASS	SUPP=1;SUPP_VEC=10;SVLEN=22203990;SVTYPE=DUP;SVMETHOD=SURVIVOR1.0.6;CHR2=chr1;END=22872056;CIPOS=0,0;CIEND=0,0;STRANDS=-+	GT:PSV:LN:DR:ST:QV:TY:ID:RAL:AAL:CO	1/1:NA:22203990:1,7:-+:.:DUP:19:NA:NA:chr1_668066-chr1_22872056	./.:NaN:0:0,0:--:NaN:NaN:NaN:NAN:NAN:NAN
chr1	688231	20	N	CTATTTTCAACCCTAGGCGGCACAAAGAATGCGAATGTCTCTCAAAATCTGGCATATCGAGTATCGTCTCTTTAAGGGGAAGGCTTTCCTTTAGAATCCGCCATATGAAATACATTTGTGCTAAAAACGAAAAACTACTGACGGCTATCGCCTAATTCTATCACTAAGTTAGTTATGTGTTGACTAGTGAAGAATCTAACTGCCTTTATGTAGCCTTATTTAGAGTTCAATGGCAATGTGGGGAAGCACCGTAGCGTCAACTCGTTAGTGGTAAATTGATACCACTCGGTTATTTTCGCTGATTTCTGAAGAAACCAAAGGAAGTGCCCAACTCAAAATCGTCGTAGTTGCAAACGTATGCCTCGCATCGCGAGTGTGTTGCCGC	.	PASS	SUPP=1;SUPP_VEC=10;SVLEN=387;SVTYPE=INS;SVMETHOD=SURVIVOR1.0.6;CHR2=chr1;END=688232;CIPOS=0,0;CIEND=0,0;STRANDS=++	GT:PSV:LN:DR:ST:QV:TY:ID:RAL:AAL:CO	1/1:NA:387:0,9:++:.:INS:20:N:CTATTTTCAACCCTAGGCGGCACAAAGAATGCGAATGTCTCTCAAAATCTGGCATATCGAGTATCGTCTCTTTAAGGGGAAGGCTTTCCTTTAGAATCCGCCATATGAAATACATTTGTGCTAAAAACGAAAAACTACTGACGGCTATCGCCTAATTCTATCACTAAGTTAGTTATGTGTTGACTAGTGAAGAATCTAACTGCCTTTATGTAGCCTTATTTAGAGTTCAATGGCAATGTGGGGAAGCACCGTAGCGTCAACTCGTTAGTGGTAAATTGATACCACTCGGTTATTTTCGCTGATTTCTGAAGAAACCAAAGGAAGTGCCCAACTCAAAATCGTCGTAGTTGCAAACGTATGCCTCGCATCGCGAGTGTGTTGCCGC:chr1_688231-chr1_688232	./.:NaN:0:0,0:--:NaN:NaN:NaN:NAN:NAN:NAN
chr1	711490	21	N	<INS>	.	PASS	SUPP=1;SUPP_VEC=10;SVLEN=979;SVTYPE=INS;SVMETHOD=SURVIVOR1.0.6;CHR2=chr1;END=711491;CIPOS=0,0;CIEND=0,0;STRANDS=++	GT:PSV:LN:DR:ST:QV:TY:ID:RAL:AAL:CO	1/1:NA:979:0,2:++:.:INS:21:NA:NA:chr1_711490-chr1_711491	./.:NaN:0:0,0:--:NaN:NaN:NaN:NAN:NAN:NAN
chr1	736193	22	N	TAGGACCACCATCAAAAGCCTTAAGCGGTTTGAGGGCAATGGTATAAGTGGCCCGTGAAAATGAGCAACAGACGCAATTTCCCACTTCGGCGATGTTTTTTTTTTTCGCTGTGAATTTTTTTTTTCGCTAGGAATGTTTTTTTTTTTCGCTATGAATGTTTTTTTTTTTTCGCAACAGGCAAGGGGCTAAAGAGAGGAAAAACGCGGAAGAGGGAGGGGGGGTGACAACCGTGGACCCGAAAGTAGAAAAAGTAGGCAGAGGTAAAAGAATACCGAAAAGGGGGGGCGCGGAAGAGACAAGACAGAGATAAGATAGCAATCTTGTTTTTTTTTCGCTAGCAATGTTTTTTTTTTTTCGCGAGGGAAAGGGCAACTTTTATGGCAGGTACCCGAAATATTAGGTACACCGCCCATATTTTTGATCTAAACTTTCTTTTTTATTAAAACCCTTTGGTACAAGAAATTTTTCAAATCGGTTAAAGAAATGTGGAAATGGGAGTGTTGACATCCATCCATCCATCCATCCATCAACCTAAACCGGCCAGAACTTTTTTTTTCCGTTTTTTTCCACTTTTCTCGACGTTCAACCCATTTTACGTGTAATTAGCAAGAAATTTTTGAAATTTTGGGCAATCCAAACGGTTGCCCTTCACCCTAGGGTGGGGCCTCCGAA	.	PASS	SUPP=1;SUPP_VEC=10;SVLEN=563;SVTYPE=INS;SVMETHOD=SURVIVOR1.0.6;CHR2=chr1;END=736759;CIPOS=0,0;CIEND=0,0;STRANDS=+-	GT:PSV:LN:DR:ST:QV:TY:ID:RAL:AAL:CO	1/1:NA:563:0,17:+-:.:INS:22:N:TAGGACCACCATCAAAAGCCTTAAGCGGTTTGAGGGCAATGGTATAAGTGGCCCGTGAAAATGAGCAACAGACGCAATTTCCCACTTCGGCGATGTTTTTTTTTTTCGCTGTGAATTTTTTTTTTCGCTAGGAATGTTTTTTTTTTTCGCTATGAATGTTTTTTTTTTTTCGCAACAGGCAAGGGGCTAAAGAGAGGAAAAACGCGGAAGAGGGAGGGGGGGTGACAACCGTGGACCCGAAAGTAGAAAAAGTAGGCAGAGGTAAAAGAATACCGAAAAGGGGGGGCGCGGAAGAGACAAGACAGAGATAAGATAGCAATCTTGTTTTTTTTTCGCTAGCAATGTTTTTTTTTTTTCGCGAGGGAAAGGGCAACTTTTATGGCAGGTACCCGAAATATTAGGTACACCGCCCATATTTTTGATCTAAACTTTCTTTTTTATTAAAACCCTTTGGTACAAGAAATTTTTCAAATCGGTTAAAGAAATGTGGAAATGGGAGTGTTGACATCCATCCATCCATCCATCCATCAACCTAAACCGGCCAGAACTTTTTTTTTCCGTTTTTTTCCACTTTTCTCGACGTTCAACCCATTTTACGTGTAATTAGCAAGAAATTTTTGAAATTTTGGGCAATCCAAACGGTTGCCCTTCACCCTAGGGTGGGGCCTCCGAA:chr1_736193-chr1_736759	./.:NaN:0:0,0:--:NaN:NaN:NaN:NAN:NAN:NAN
chr1	762761	21	N	TCCGCTCCCTCAATCTTGATTTCCTAAGAATGAAAATACTTTTAAAAAAATATATGCATAAGAAGACGCTATAAAAAGGTGATGACACAGTAAATCTATCGATAAAAAAAACCTTTTAAAAATTGTAAGAAAAGTTTTACGAATTTAAAAAATATAATTTCAAATATTGAGAGCACGAAAATTAGTTAAGGGAAAAGATTGTCAAATAATTTTATTATTCCTTCACCCCTGACTCTGGCAAATAAACATTTGTTCTTAGATGCACTTTTTCAACAAATCTTAAAACCACAGTCCTCCATAACTTAGTTAAAAATTGTTGGATCCGTTTTCATCACATACTAAACATTTAGCATTTATATTGAGTAGAAAGAAATGAATTCAGATGCTGCTATAGAAAAGTTTAAAAAAAAAAAAAAAAAACATTTAAAAAATATTTTAATTTCCTCAAGCTTTACCGAAGCCTTTCGAAGAATGTTTTTTTTCTTAAAAACGACTACAAAAAATCTTTCAAGATGTTAGAATGATGGATTATGATTAGTGAGTGACGACAGCAGACACAAAAACGCCAAATTTTTTCACGCAATACTTTTACTCTCCAGCATAACAGTGACCACCTTTAAAAGATGATTTCCGAAAGTAAACGTTACGGACGGGGGGCGACTTTAAAAAACTTTTGAAAAACTTGTTTTTTTTTTTTTTTTTAAATAACAACAAAACACATGAGAAAAAAAAAAAAAAAAAAAAAAAATGAGCAAATGAGAACAAAAAAAAAAAAAAAAAAAAAAAAAAATAAAATCATAAAACTTTACCCCCCCTTCTTCTCTCTGTTCTTTCGCGCTGCTTTCTTTCTCTCTTGCCTAGAATTTACTTTCTATTCTAACTTTATAAATAATATTTATATCTAATATAATAAAATTAACAATAATTTATTTATTTTTTATATGGCACATAAGTGAATAATGTTTTAGAGTGATTTAATTTTGTCAAATATACATAATG	.	PASS	SUPP=2;SUPP_VEC=11;SVLEN=552;SVTYPE=INS;SVMETHOD=SURVIVOR1.0.6;CHR2=chr1;END=763315;CIPOS=0,0;CIEND=-1,0;STRANDS=+-	GT:PSV:LN:DR:ST:QV:TY:ID:RAL:AAL:CO	1/1:NA:554:0,63:+-:.:INS:23:N:TGTCGACTTCTCAATCTTGATTTCATAAGGAATGAAAGATTTTTAACAAATAGCTAAGAAAGACGCATAAACAGGCGATGACAGTAAATCTGATCGATAAAATTTTTAAATGGAAGGAAAAAGTAAGAAAAGTTTAGAAAAGTTTACGATTTTAAAATATAATTTCAAAATTGAGAGCAAGACTTAGTAAGGCGGAGATTGTCAAAAATTTTATTAATTCACCACTGGACTCTGGCAAAATAAAAAAATTTGTTATTAGATCACTTTTCATCAAACATCTCCAGTAACTTAGTTATAAAATTGTGGATCGTTTCACATACTAACTTAGCATTTAATTGAAGTAGAAAGAATGAATTCAGATGCTGATGCTAGAAAAGTTTAAAAAACATTTTTTTAAATATATAGTTCCTCACGGCTTTACCGAAAAGACGTCGTAAGAATGTTTTTTTTTCTTAACCTACAATTCTTTCAGATTGTGAGAAATGAGGATTATGGATTATCGTGACGCAGCAGCACCACAAAACACAATTTTTTTCACCATACTACTCTCCAGCATAACAGTGAAACCTTTAACAGATGATTTCCGAAAG:chr1_762761-chr1_763314	0/1:NA:550:52,50:+-:.:INS:21:N:TCCGCTCCCTCAATCTTGATTTCCTAAGAATGAAAATACTTTTAAAAAAATATATGCATAAGAAGACGCTATAAAAAGGTGATGACACAGTAAATCTATCGATAAAAAAAACCTTTTAAAAATTGTAAGAAAAGTTTTACGAATTTAAAAAATATAATTTCAAATATTGAGAGCACGAAAATTAGTTAAGGGAAAAGATTGTCAAATAATTTTATTATTCCTTCACCCCTGACTCTGGCAAATAAACATTTGTTCTTAGATGCACTTTTTCAACAAATCTTAAAACCACAGTCCTCCATAACTTAGTTAAAAATTGTTGGATCCGTTTTCATCACATACTAAACATTTAGCATTTATATTGAGTAGAAAGAAATGAATTCAGATGCTGCTATAGAAAAGTTTAAAAAAAAAAAAAAAAAACATTTAAAAAATATTTTAATTTCCTCAAGCTTTACCGAAGCCTTTCGAAGAATGTTTTTTTTCTTAAAAACGACTACAAAAAATCTTTCAAGATGTTAGAATGATGGATTATGATTAGTGAGTGACGACAGCAGACACAAAAACGCCAAATTTTTTCACGCAATACTTTTACTCTCCAGCATAACAGTGACCACCTTTAAAAGATGATTTCCGAAAGTAAACGTTACGGACGGGGGGCGACTTTAAAAAACTTTTGAAAAACTTGTTTTTTTTTTTTTTTTTAAATAACAACAAAACACATGAGAAAAAAAAAAAAAAAAAAAAAAAATGAGCAAATGAGAACAAAAAAAAAAAAAAAAAAAAAAAAAAATAAAATCATAAAACTTTACCCCCCCTTCTTCTCTCTGTTCTTTCGCGCTGCTTTCTTTCTCTCTTGCCTAGAATTTACTTTCTATTCTAACTTTATAAATAATATTTATATCTAATATAATAAAATTAACAATAATTTATTTATTTTTTATATGGCACATAAGTGAATAATGTTTTAGAGTGATTTAATTTTGTCAAATATACATAATG:chr1_762761-chr1_763315
chr1	788666	24	N	AAAAAAAAGCCCGATATTTAAAAAACTCCGGCAGTTATAGATTTTCTAGACGAACAGTATTAGTACAATCTAACTCCAATAAGGGGCCACTTTGGTGTATTAATGTTTCCACCTTCGATATTCCAGAAAACTTTTCACAAAAAGTGGCCCCTTATTGGAGTTAGATTTTTACTAATAATGTTCGTCTAGAAATTTATAATGCCGGAGTTTTCAAATATCGGGGCTTTTGCACGATATTTATTGTTGGGGCCGACTTTCGGGTGGTTAACAGACTTTGTCCTGAAAAAAAACGCTCTGACGTTTGAAATGAGAAACTAGTCTGAATCTATACGAAGTTTTTTTTTCCTTCGCGATGTATCATCATCATCTCGATCAAGGACGGCGGCACCTAAGGCCAATTCATGGGCCAATAGGACACATCAAAAGCCATTAAGCGTTTTTGAGGGCAATGGTAATAAGGGCCGTGAAAAAATGACAACATTACGCAATTTCTCTTCGCGATGTTTTTTTTTTCGTGTGAAGTTTTTTTTTTCGCTAGGAAGTTTTTTTTTTTTTTCGCCTAGGAATGTTTTTTTTTTCGCTAGGCAATGTTTTTTTTTTTCGTAGCAATGTTTTTTTTTTTTCGTAGGGAAAGGGCACAACTTGTATGGCAGGTACCCGAAATATTAAAGGGATACCCCCCATAATTTGATAGAAACTTTTCTATTTGGTATTTAAAAAACCACTTGGTTAAAGAAATTTTTCAAATCGGTAGAAAGTGGAAATGGGCGTGTTTACATTCCATCATCCATCCATCCAGACCGAAAGCGGACAGACAGAAAATTTTTTTTCGTTTTTTTCCACTTTTCCGGACGTTTCAACCCATTTAAGTGTATTAAGCACAAAGAAAATTTTTTGAAACATTTTTGGCAAAATCCAATACGGTTGCCAGTCACATAGGGTGGCCTCCG	.	PASS	SUPP=1;SUPP_VEC=10;SVLEN=953;SVTYPE=INS;SVMETHOD=SURVIVOR1.0.6;CHR2=chr1;END=788666;CIPOS=0,0;CIEND=0,0;STRANDS=+-	GT:PSV:LN:DR:ST:QV:TY:ID:RAL:AAL:CO	1/1:NA:953:0,7:+-:.:INS:24:N:AAAAAAAAGCCCGATATTTAAAAAACTCCGGCAGTTATAGATTTTCTAGACGAACAGTATTAGTACAATCTAACTCCAATAAGGGGCCACTTTGGTGTATTAATGTTTCCACCTTCGATATTCCAGAAAACTTTTCACAAAAAGTGGCCCCTTATTGGAGTTAGATTTTTACTAATAATGTTCGTCTAGAAATTTATAATGCCGGAGTTTTCAAATATCGGGGCTTTTGCACGATATTTATTGTTGGGGCCGACTTTCGGGTGGTTAACAGACTTTGTCCTGAAAAAAAACGCTCTGACGTTTGAAATGAGAAACTAGTCTGAATCTATACGAAGTTTTTTTTTCCTTCGCGATGTATCATCATCATCTCGATCAAGGACGGCGGCACCTAAGGCCAATTCATGGGCCAATAGGACACATCAAAAGCCATTAAGCGTTTTTGAGGGCAATGGTAATAAGGGCCGTGAAAAAATGACAACATTACGCAATTTCTCTTCGCGATGTTTTTTTTTTCGTGTGAAGTTTTTTTTTTCGCTAGGAAGTTTTTTTTTTTTTTCGCCTAGGAATGTTTTTTTTTTCGCTAGGCAATGTTTTTTTTTTTCGTAGCAATGTTTTTTTTTTTTCGTAGGGAAAGGGCACAACTTGTATGGCAGGTACCCGAAATATTAAAGGGATACCCCCCATAATTTGATAGAAACTTTTCTATTTGGTATTTAAAAAACCACTTGGTTAAAGAAATTTTTCAAATCGGTAGAAAGTGGAAATGGGCGTGTTTACATTCCATCATCCATCCATCCAGACCGAAAGCGGACAGACAGAAAATTTTTTTTCGTTTTTTTCCACTTTTCCGGACGTTTCAACCCATTTAAGTGTATTAAGCACAAAGAAAATTTTTTGAAACATTTTTGGCAAAATCCAATACGGTTGCCAGTCACATAGGGTGGCCTCCG:chr1_788666-chr1_788666	./.:NaN:0:0,0:--:NaN:NaN:NaN:NAN:NAN:NAN
chr1	808201	22	N	GCAAATTTCGGTCAAGGCATAAATTTAAAAACACCATAATCAGAAACTAAGTACCAAAGCAAAACCTAAAAGTTGCAAAAAGGACATAGAAATTTTACTGACTTAATTTATATCATTAAATTAAAGTAAAAACTTTACTGACAAAATATTATATTAAGACATACAAAATATCGCTAAAAAACCCCCCATGTGTACATGAAATACCAGTTCTCATACAACTGTAAAAAAATTGTTCAAACAAATCAATTTGGCAAACACAGGGAACATATTCCTGGTTTTTTGTAGCTCAAAGGCAAAAAATAAATAAAAAAAAA	.	PASS	SUPP=2;SUPP_VEC=11;SVLEN=307;SVTYPE=INS;SVMETHOD=SURVIVOR1.0.6;CHR2=chr1;END=808201;CIPOS=0,2;CIEND=0,3;STRANDS=+-	GT:PSV:LN:DR:ST:QV:TY:ID:RAL:AAL:CO	1/1:NA:309:0,17:++:.:INS:25:N:CCAAATTTTCTCAAGCATAAATTTAAACATCACTAATCAAAACTAATTACCAAATCAAACATAAACTCAAATTAAATAATTAACTGACTTAATTTATATCAATAAATTTAAAGTAAAAATATGACAAAATATTATATGTAAATATAATTACAAATATCGCTACATAATGTACATTAAATACCAGTTCTAATACAACATTGTAAAAATTGTTAACATCAGATTTGCTGCAAAACCAAGGGAACAGTCCTGTTTTTTTGTAGCTCAAAGGCAGCAAAACATAAATAAAAAAAATAAAAAAT:chr1_808203-chr1_808204	0/1:NA:305:27,11:+-:.:INS:22:N:GCAAATTTCGGTCAAGGCATAAATTTAAAAACACCATAATCAGAAACTAAGTACCAAAGCAAAACCTAAAAGTTGCAAAAAGGACATAGAAATTTTACTGACTTAATTTATATCATTAAATTAAAGTAAAAACTTTACTGACAAAATATTATATTAAGACATACAAAATATCGCTAAAAAACCCCCCATGTGTACATGAAATACCAGTTCTCATACAACTGTAAAAAAATTGTTCAAACAAATCAATTTGGCAAACACAGGGAACATATTCCTGGTTTTTTGTAGCTCAAAGGCAAAAAATAAATAAAAAAAAA:chr1_808201-chr1_808201
chr1	809792	23	N	TAATTACATTCTAAAAATATTTTCAAAAAGTTTTTGAAAAACATCCCCACCAAACTCCGATGAAAACCCTTGTAAAAGAAGAAATAGTTCCTTTAAAGGTTTCTTAAAATTTTATTTGATTTTGTTAACTTGAAATCTCATTTAACAATTGAGGGTTTAAAGCTCCTCATTTTAAATACCTCACTCAACTATCCTGATTTCCTTTCTGGGCTTCCTTCAAACCCTCAACTTGTTTCATGAGATTTCAAGTTAACAAAATTCAAATTAATTTTAAGAAACTTAATGAAACGTTATTTTCTTCATTTTAACAAGGGTTTTCATCGGTTTGAGGTGGGGATGTTTTTCAAAAACTTTTTTGAATATATTTTTATTATTTTCAACGTTTTTTTTCATGCTATTTTGGTTTCAACATATAAATGAAATAAGTTTAACAATATCTATATCAACGTCCTTTATTTTTTGTCTTATCAATGTTTTTTTTTTTTTTCCCTACATGTTTTTTTGTTTTTCGCTGGCATTTTTTTTTTTTTTTCCGCGGGAATGTTTTTTTTTTCTCAAAAAAGTGTTGAAAGCGCAGGAATTATGAATACATACAAAGTTTTTTTTGTAAGGTAAAGATTTGGTGGGAA	.	PASS	SUPP=2;SUPP_VEC=11;SVLEN=616;SVTYPE=INS;SVMETHOD=SURVIVOR1.0.6;CHR2=chr1;END=810396;CIPOS=0,0;CIEND=0,11;STRANDS=+-	GT:PSV:LN:DR:ST:QV:TY:ID:RAL:AAL:CO	1/1:NA:617:0,27:+-:.:INS:26:N:TGATATACATTATAAAAATTATTTTCAAAAAGGTTTTTGAAAAAACATCCCACCTCAGACTCCATGTGACCGATGATGAAAACCCTTGTAAAAGAAGAAATAAGTTCCATTAAATAGGTTTCTTAAAATTGATGAATTGTTAACTTGAATATTCTCAGTTAATCAAGTTTGAGGGTTTAAACGGAGCCATCCTTTTTAAAAATAATCAACTCACGAGAGGATTTGCTAGGGGTGGGGTACTCAAAACCCCTGACAAACTTGTTAAATGAGATTTCAGAAACAACTACTAAATTGTAAAGAAAACCTTTATTAAAGGTTTTTTCTTTTTTCAGTTTTCTCTTTTGGAAACAAAAAAAAAATAAACTAAAATATGTATTTTGTGGTCCAGTTTGAACCACTGGGTTCTGTAACTTAGGAATCCTTATTTTAGTCATGGGCTTTACACAAGGGTTTTCTGAATTAGGAGAAGTGTAAGGTAGTAAGGACTGTGGGATCACAATGATAAGGTGATAGCGGGGTCATTTGGTAAAGTGGAAGGTATGTTTGTTTTTTCAAAAAGGGGGGGGATTGGGTCTGGGGGAGGTATGGGGTGGGAGGGATTTATTTTGTGATTGGGTGATTGGTTTTGTTTTTTGTTTTTCAAAACGCCTTTTTTTGAATATGGTTATTTTTATTTTTTCAACGTTTTTTTTTCAATGCTATTTTGTTTCAACATATAAATGAAATAAGTTTACAAATTTATCTATATAAAGTCCTTATTTTTCTTAGCAATGTTTTTTTTTTTTTTTTTCTCTACAATGTTTTTTTTTTTTTCGCTGGCATGTTTTTTTTTTTCGCTTGTTGTTGGAACTGGTTGGGAATTGGATGATTGGTGGTGGCATGTTTTTTTTCTGCCAAAAAAAGTGTTGAGATAAGAAAATGAAATAGCGACATAACATACAGAAGTGTTTTTTTGTTTGAGGAAGAGGTTTGAGGGTGTAGGGAAAAATCGCGAAGGGT:chr1_809792-chr1_810407	0/1:NA:614:33,16:+-:.:INS:23:N:TAATTACATTCTAAAAATATTTTCAAAAAGTTTTTGAAAAACATCCCCACCAAACTCCGATGAAAACCCTTGTAAAAGAAGAAATAGTTCCTTTAAAGGTTTCTTAAAATTTTATTTGATTTTGTTAACTTGAAATCTCATTTAACAATTGAGGGTTTAAAGCTCCTCATTTTAAATACCTCACTCAACTATCCTGATTTCCTTTCTGGGCTTCCTTCAAACCCTCAACTTGTTTCATGAGATTTCAAGTTAACAAAATTCAAATTAATTTTAAGAAACTTAATGAAACGTTATTTTCTTCATTTTAACAAGGGTTTTCATCGGTTTGAGGTGGGGATGTTTTTCAAAAACTTTTTTGAATATATTTTTATTATTTTCAACGTTTTTTTTCATGCTATTTTGGTTTCAACATATAAATGAAATAAGTTTAACAATATCTATATCAACGTCCTTTATTTTTTGTCTTATCAATGTTTTTTTTTTTTTTCCCTACATGTTTTTTTGTTTTTCGCTGGCATTTTTTTTTTTTTTTCCGCGGGAATGTTTTTTTTTTCTCAAAAAAGTGTTGAAAGCGCAGGAATTATGAATACATACAAAGTTTTTTTTGTAAGGTAAAGATTTGGTGGGAA:chr1_809792-chr1_810396
chr1	814758	27	N	<INV>	.	PASS	SUPP=1;SUPP_VEC=10;SVLEN=4966554;SVTYPE=INV;SVMETHOD=SURVIVOR1.0.6;CHR2=chr1;END=5781312;CIPOS=0,0;CIEND=0,0;STRANDS=--	GT:PSV:LN:DR:ST:QV:TY:ID:RAL:AAL:CO	1/1:NA:4966554:0,31:--:.:INV:27:NA:NA:chr1_814758-chr1_5781312	./.:NaN:0:0,0:--:NaN:NaN:NaN:NAN:NAN:NAN
chr1	823893	28	N	<INS>	.	PASS	SUPP=1;SUPP_VEC=10;SVLEN=994;SVTYPE=INS;SVMETHOD=SURVIVOR1.0.6;CHR2=chr1;END=823894;CIPOS=0,0;CIEND=0,0;STRANDS=++	GT:PSV:LN:DR:ST:QV:TY:ID:RAL:AAL:CO	./.:NA:994:0,1:++:.:INS:28:NA:NA:chr1_823893-chr1_823894	./.:NaN:0:0,0:--:NaN:NaN:NaN:NAN:NAN:NAN
chr1	865342	29	N	TTCAAGGGAAATCATCGTAGGCTTCGCCGGTTGCCTCCAGATGGTGCTCAAAAAGCACTACTAGTGCTCGTTGGCTTTTATTTTTGTTAAAATTTTAGTTTTTGAATATTTTTGGATTTTCAATGCAACTGTTCTGGATATTGAGTCAAGGCCATTTGAAAAATGAAAAATAAAATTTTGTTGAAACTAACGGTTTGTATGAAAAATTTCAATCATTTCATTCCCCTGTCAGAATATTTTCGTACCCCCCTTTTTATTTTTTGAAAGCATGAAAAACTACTAATGCTCAATGATGCGTTTAGTGCTTCCGTAGTGCTTTTATGTTCGTAGTGCTTTATATTCTTCATAGTGCTTCTATGCTTTTCGACAAGAGTGCGTTTGTGCCGGCGAATTTTTTATCGATGATTTACCCCTTGATCGTG	.	PASS	SUPP=1;SUPP_VEC=10;SVLEN=411;SVTYPE=INS;SVMETHOD=SURVIVOR1.0.6;CHR2=chr1;END=865759;CIPOS=0,0;CIEND=0,0;STRANDS=+-	GT:PSV:LN:DR:ST:QV:TY:ID:RAL:AAL:CO	1/1:NA:411:0,24:+-:.:INS:29:N:TTCAAGGGAAATCATCGTAGGCTTCGCCGGTTGCCTCCAGATGGTGCTCAAAAAGCACTACTAGTGCTCGTTGGCTTTTATTTTTGTTAAAATTTTAGTTTTTGAATATTTTTGGATTTTCAATGCAACTGTTCTGGATATTGAGTCAAGGCCATTTGAAAAATGAAAAATAAAATTTTGTTGAAACTAACGGTTTGTATGAAAAATTTCAATCATTTCATTCCCCTGTCAGAATATTTTCGTACCCCCCTTTTTATTTTTTGAAAGCATGAAAAACTACTAATGCTCAATGATGCGTTTAGTGCTTCCGTAGTGCTTTTATGTTCGTAGTGCTTTATATTCTTCATAGTGCTTCTATGCTTTTCGACAAGAGTGCGTTTGTGCCGGCGAATTTTTTATCGATGATTTACCCCTTGATCGTG:chr1_865342-chr1_865759	./.:NaN:0:0,0:--:NaN:NaN:NaN:NAN:NAN:NAN
chr1	892117	25	N	CTTTTTTTTCCATAAGTATAGTCTTGTTAGACTTCTTCCGCGAATTTCCCGAACAATTTCCGCGAATTTCCCGACAATTTTCCGAGTTTTCCCGAACAATTTTTCCGAGTTTTATCAATGATTCCCAACGTAGAAAATCCATTCATGAACTCGAAAAATTGTCGGGAAACTCGGAAAATTTGTTTCTGGAATTCGCCGAAATTGGTTCGGAAAATTCGCGGAGGAAGTCTACAAATCTATACTATGTTTCCCAATATCATATCCCTGGTCGCACTTTTGCTTAATCTCTTGTTTCATTCCTATATAAAATTTCTACTACATATATTGATGATGCTTTCGATGCATAAAAATTTCTATTTTCCTTCAAATGTCTTCTCACAATTTATAAGTTTTTGCAGTGAAAACAGTTCTTACTAGAAATTTATAACCGCCAGTCGAAAGCTATGAAATCTAACTCGTAGTCCTGAAAATTTCATATGAGTTGTTTCTTATATAACTCACAACGTTACTTATGCCAATGGTTTTTTAGATTGTGAGAAGACTTTGAACATGCTTCAATATTTTTATAATTTT	.	PASS	SUPP=2;SUPP_VEC=11;SVLEN=583;SVTYPE=INS;SVMETHOD=SURVIVOR1.0.6;CHR2=chr1;END=892117;CIPOS=0,0;CIEND=0,0;STRANDS=+-	GT:PSV:LN:DR:ST:QV:TY:ID:RAL:AAL:CO	1/1:NA:585:0,6:+-:.:INS:30:N:AAGTATAGTTTGTAGACTTCCTTCCCGAATTTCCGAACAATGTTTCCGCGATTTCCGACCAATGTCCGAGTTTCCCGACAATTCCTATTTTTCATCATGTTTCCCCAAACCTTAGAAAATCATTCCTGAAAACTCGAAAATTGTTTCGGGAAAACTCGGAAAATTGTTCGCGAATTCGCGGAAAATTGGTTCGAAATTCGCGGAAGGAAAGTCACAAATCTATACTTATTTTCCCAATATCAATCCTGTTCGCACTTTTGCTTATCTCGTGTTTCATTTCCTATAATAAAAATTTCATACATATTGATGTTGCTTTCGATTCATAAAAATTTCTATTTTCCCTTCAAATGTCTTCTCACATTTATAGTTTGCAGTGAAAACAGTTTATGAATGAAATATAAACGCCAGTAAAGCTTATGAAAATCACTCCGTAGTCCTGAAAATTTCAATATGAGTTGTTTTTCTTAATATAACTCACAAAGTTAACACTTTGCATGTTTTTAGATTGTGGAAGACATTTGAACATGCTTCATATTTAGTAATTTTAATTTTATTTT:chr1_892117-chr1_892117	0/1:NA:581:21,6:+-:.:INS:25:N:CTTTTTTTTCCATAAGTATAGTCTTGTTAGACTTCTTCCGCGAATTTCCCGAACAATTTCCGCGAATTTCCCGACAATTTTCCGAGTTTTCCCGAACAATTTTTCCGAGTTTTATCAATGATTCCCAACGTAGAAAATCCATTCATGAACTCGAAAAATTGTCGGGAAACTCGGAAAATTTGTTTCTGGAATTCGCCGAAATTGGTTCGGAAAATTCGCGGAGGAAGTCTACAAATCTATACTATGTTTCCCAATATCATATCCCTGGTCGCACTTTTGCTTAATCTCTTGTTTCATTCCTATATAAAATTTCTACTACATATATTGATGATGCTTTCGATGCATAAAAATTTCTATTTTCCTTCAAATGTCTTCTCACAATTTATAAGTTTTTGCAGTGAAAACAGTTCTTACTAGAAATTTATAACCGCCAGTCGAAAGCTATGAAATCTAACTCGTAGTCCTGAAAATTTCATATGAGTTGTTTCTTATATAACTCACAACGTTACTTATGCCAATGGTTTTTTAGATTGTGAGAAGACTTTGAACATGCTTCAATATTTTTATAATTTT:chr1_892117-chr1_892117
chr1	914637	31	CGTGTTTTGTTGGTGGTCTTCCTGAAAACATTACCGAAGCAATTATTCATGAAATTTTCGAACGATGTGGAGAAATAACTACACTTCGTTTGTCGAAGAAGAATTTTTGTCATATTAGATTCACTTTTGAAGTATCTGTCGATTCAGCAATTTATTTGTCTGGATATAGAGTTAAAATTGGCAACAACAATGATCCGGGAAACACTGGAAAATACATGTTGACTATGCTCAAGCAAGAGACGATCAATACGAATACGAATGCAGACAACGGCAACTTCAGAGAGGCAACGACATAAATAGAAAGATCGTTCTAGATCGTCATCGTCGCCACCTCTAGTCGTTCACTTTACTGATCATGAAGCAACGTCGGTCTCAGAAAAGATAAAAAATGATGAAACAAAGCTGTTGTCACTCATAACATGGCTTGAAAGGGGCGATTGTGTGAAAAAGAATGCAAATATATTCTATTCGATGATTCAAAGCACAAATTCTCTTATAAGAAAATATTAAATGAGAAATGTCAATATGAAATGAACAGATGCTAAAGAAAATATCATAAGCGATGATCAAGATGGTTGAGCAATGCTTTGTAAATTTTAATTTTTCTAAGTTTTTTTTTGAAAAGTCTCATGTTTGATTTCGAATATCTTCAAACATCTAAATAAATTCTTTTTCAGACACCATTTCCTTAAAGATTCTTGAACCTTTAGATGTATCTATTTTGAAAAGCAAGGGAATTTTATAAGATTCAATGGAAGATTTCGATGTCCAATAAATATAGAAACAAAAATCAATTTTTATAAATATATTTATTTGATATTATTTGTATATATACTCACATATTATTTTGGTATTGATATTATCAAGTAAATAAACTTTGTTTTCTTAAAAAGAAAAAAAAGAATAACAAAGCAAAAGCGTTATTGGGTAGTGTGATCAAGAATTTTACAATCATGATAAAAGGAAATTACAGACTACTCGCGACATCTAGATGTGAACTAATTGACAATTTCATGTGTAACGGAAAATTGCTTTTTAAATTTTTATGCAAATGAAAACCGATTTGTCTTTGACAACATAACCGATTTTCATGTTTCAAGTGAAAATTTTCTTTCGATTCAGAAAAATGTAAAATAATGTGAAACATTAAAATTTAGTAATACATGCTCTTAAGAAGCTTCAGACCAAAGATGTCTTTCAATTTTAATCCGCTATCTGGCAGTATTCCACAAATGCGTAAGTGATGAACGATTTCTTGAAATTTCCAATTATGGAAAATGAAAATTTCAAAAAATTGATTTTAGATCACCGAATTCGGGTAGCAACTCATTGAATTTACTTCCCAAATTACTCGTTGCCCAACAATCATCTCAAATGGGAAAAATTCAACACAACATCGTTCATATGATTTCAAAATATTCATGATGGTAACGTTCCATCGGGAACAGGTCCTATGGAGCTTGAAAATCCTTCCGAAGGCCAATCGAGTTGTGATCATCACTTAAATGAGGGCAGTTGTGAGAATATTAACTCAAATTCTGAGCTGGTCTTCAATGGAATGATGGGAATACAACCACAAAGTTTCATGATGCTTCCAAGTGTTATGATGGATCCATCACTACTCGGTATTCAACAGTTTCCAGTCCTAAATCTTCCAACAGCAACTGTCACTTCACCCGAAAATCTCAAAAACAGTGAGAATCAGGTTGTGAAAGAAATTATTCATTGTCAAAATTGCACTTTGATTCCTCCAAATCCAAATCAGCCACCACCAACAATAAGAGAACGACCACTTGGATGT	N	.	PASS	SUPP=1;SUPP_VEC=10;SVLEN=-1815;SVTYPE=DEL;SVMETHOD=SURVIVOR1.0.6;CHR2=chr1;END=916439;CIPOS=0,0;CIEND=0,0;STRANDS=+-	GT:PSV:LN:DR:ST:QV:TY:ID:RAL:AAL:CO	1/1:NA:1815:0,27:+-:.:DEL:31:CGTGTTTTGTTGGTGGTCTTCCTGAAAACATTACCGAAGCAATTATTCATGAAATTTTCGAACGATGTGGAGAAATAACTACACTTCGTTTGTCGAAGAAGAATTTTTGTCATATTAGATTCACTTTTGAAGTATCTGTCGATTCAGCAATTTATTTGTCTGGATATAGAGTTAAAATTGGCAACAACAATGATCCGGGAAACACTGGAAAATACATGTTGACTATGCTCAAGCAAGAGACGATCAATACGAATACGAATGCAGACAACGGCAACTTCAGAGAGGCAACGACATAAATAGAAAGATCGTTCTAGATCGTCATCGTCGCCACCTCTAGTCGTTCACTTTACTGATCATGAAGCAACGTCGGTCTCAGAAAAGATAAAAAATGATGAAACAAAGCTGTTGTCACTCATAACATGGCTTGAAAGGGGCGATTGTGTGAAAAAGAATGCAAATATATTCTATTCGATGATTCAAAGCACAAATTCTCTTATAAGAAAATATTAAATGAGAAATGTCAATATGAAATGAACAGATGCTAAAGAAAATATCATAAGCGATGATCAAGATGGTTGAGCAATGCTTTGTAAATTTTAATTTTTCTAAGTTTTTTTTTGAAAAGTCTCATGTTTGATTTCGAATATCTTCAAACATCTAAATAAATTCTTTTTCAGACACCATTTCCTTAAAGATTCTTGAACCTTTAGATGTATCTATTTTGAAAAGCAAGGGAATTTTATAAGATTCAATGGAAGATTTCGATGTCCAATAAATATAGAAACAAAAATCAATTTTTATAAATATATTTATTTGATATTATTTGTATATATACTCACATATTATTTTGGTATTGATATTATCAAGTAAATAAACTTTGTTTTCTTAAAAAGAAAAAAAAGAATAACAAAGCAAAAGCGTTATTGGGTAGTGTGATCAAGAATTTTACAATCATGATAAAAGGAAATTACAGACTACTCGCGACATCTAGATGTGAACTAATTGACAATTTCATGTGTAACGGAAAATTGCTTTTTAAATTTTTATGCAAATGAAAACCGATTTGTCTTTGACAACATAACCGATTTTCATGTTTCAAGTGAAAATTTTCTTTCGATTCAGAAAAATGTAAAATAATGTGAAACATTAAAATTTAGTAATACATGCTCTTAAGAAGCTTCAGACCAAAGATGTCTTTCAATTTTAATCCGCTATCTGGCAGTATTCCACAAATGCGTAAGTGATGAACGATTTCTTGAAATTTCCAATTATGGAAAATGAAAATTTCAAAAAATTGATTTTAGATCACCGAATTCGGGTAGCAACTCATTGAATTTACTTCCCAAATTACTCGTTGCCCAACAATCATCTCAAATGGGAAAAATTCAACACAACATCGTTCATATGATTTCAAAATATTCATGATGGTAACGTTCCATCGGGAACAGGTCCTATGGAGCTTGAAAATCCTTCCGAAGGCCAATCGAGTTGTGATCATCACTTAAATGAGGGCAGTTGTGAGAATATTAACTCAAATTCTGAGCTGGTCTTCAATGGAATGATGGGAATACAACCACAAAGTTTCATGATGCTTCCAAGTGTTATGATGGATCCATCACTACTCGGTATTCAACAGTTTCCAGTCCTAAATCTTCCAACAGCAACTGTCACTTCACCCGAAAATCTCAAAAACAGTGAGAATCAGGTTGTGAAAGAAATTATTCATTGTCAAAATTGCACTTTGATTCCTCCAAATCCAAATCAGCCACCACCAACAATAAGAGAACGACCACTTGGATGT:N:chr1_914637-chr1_916439	./.:NaN:0:0,0:--:NaN:NaN:NaN:NAN:NAN:NAN
chr1	914734	27	GTCGAAGAAGAATTTTTGTCATATTAGATTCACTTTTGAAGTATCTGTCGATTCAGCAATTTATTTGTCTGGATATAGAGTTAAAATTGGCAACAACAATGATCCGGGAAACACTGGAAAATACATGTTGACTATGCTCAAGCAAGAGACGATCAATACGAATACGAATGCAGACAACGGCAACTTCAGAGAGGCAACGACATAAATAGAAAGATCGTTCTAGATCGTCATCGTCGCCACCTCTAGTCGTTCACTTTACTGATCATGAAGCAACGTCGGTCTCAGAAAAGATAAAAAATGATGAAACAAAGCTGTTGTCACTCATAACATGGCTTGAAAGGGGCGATTGTGTGAAAAAGAATGCAAATATATTCTATTCGATGATTCAAAGCACAAATTCTCTTATAAGAAAATATTAAATGAGAAATGTCAATATGAAATGAACAGATGCTAAAGAAAATATCATAAGCGATGATCAAGATGGTTGAGCAATGCTTTGTAAATTTTAATTTTTCTAAGTTTTTTTTTGAAAAGTCTCATGTTTGATTTCGAATATCTTCAAACATCTAAATAAATTCTTTTTCAGACACCATTTCCTTAAAGATTCTTGAACCTTTAGATGTATCTATTTTGAAAAGCAAGGGAATTTTATAAGATTCAATGGAAGATTTCGATGTCCAATAAATATAGAAACAAAAATCAATTTTTATAAATATATTTATTTGATATTATTTGTATATATACTCACATATTATTTTGGTATTGATATTATCAAGTAAATAAACTTTGTTTTCTTAAAAAGAAAAAAAAGAATAACAAAGCAAAAGCGTTATTGGGTAGTGTGATCAAGAATTTTACAATCATGATAAAAGGAAATTACAGACTACTCGCGACATCTAGATGTGAACTAATTGACAATTTCATGTGTAACGGAAAATTGCTTTTTAAATTTTTATGCAAATGAAAACCGATTTGTCTTTGACAACATAACCGATTTTCATGTTTCAAGTGAAAATTTTCTTTCGATTCAGAAAAATGTAAAATAATGTGAAACATTAAAATTTAGTAATACATGCTCTTAAGAAGCTTCAGACCAAAGATGTCTTTCAATTTTAATCCGCTATCTGGCAGTATTCCACAAATGCGTAAGTGATGAACGATTTCTTGAAATTTCCAATTATGGAAAATGAAAATTTCAAAAAATTGATTTTAGATCACCGAATTCGGGTAGCAACTCATTGAATTTACTTCCCAAATTACTCGTTGCCCAACAATCATCTCAAATGGGAAAAATTCAACACAACATCGTTCATATGATTTCAAAATATTCATGATGGTAACGTTCCATCGGGAACAGGTCCTATGGAGCTTGAAAATCCTTCCGAAGGCCAATCGAGTTGTGATCATCACTTAAATGAGGGCAGTTGTGAGAATATTAACTCAAATTCTGAGCTGGTCTTCAATGGAATGATGGGAATACAACCACAAAGTTTCATGATGCTTCCAAGTGTTATGATGGATCCATCACTACTCGGTATTCAACAGTTTCCAGTCCTAAATCTTCCAACAGCAACTGTCACTTCACCCGAAAATCTCAAAAACAGTGAGAATCAGGTTGTGAAAGAAATTATTCATTGTCAAAATTGCACTTTGATTCCTCCAAATCCAAATCAGCCACCACCAACAATAAGAGAACGACCACTTGGATGTAAAACGTGTTTTGTTGGTGGTCTTCCTGAAAACATTACCGAAGCAATTATTCATGAAATTTTCGAACGATGTGGAGAAATAACTACACTTCGT	N	.	PASS	SUPP=1;SUPP_VEC=01;SVLEN=-1800;SVTYPE=DEL;SVMETHOD=SURVIVOR1.0.6;CHR2=chr1;END=916531;CIPOS=0,0;CIEND=0,0;STRANDS=+-	GT:PSV:LN:DR:ST:QV:TY:ID:RAL:AAL:CO	./.:NaN:0:0,0:--:NaN:NaN:NaN:NAN:NAN:NAN	0/1:NA:1800:58,35:+-:.:DEL:27:GTCGAAGAAGAATTTTTGTCATATTAGATTCACTTTTGAAGTATCTGTCGATTCAGCAATTTATTTGTCTGGATATAGAGTTAAAATTGGCAACAACAATGATCCGGGAAACACTGGAAAATACATGTTGACTATGCTCAAGCAAGAGACGATCAATACGAATACGAATGCAGACAACGGCAACTTCAGAGAGGCAACGACATAAATAGAAAGATCGTTCTAGATCGTCATCGTCGCCACCTCTAGTCGTTCACTTTACTGATCATGAAGCAACGTCGGTCTCAGAAAAGATAAAAAATGATGAAACAAAGCTGTTGTCACTCATAACATGGCTTGAAAGGGGCGATTGTGTGAAAAAGAATGCAAATATATTCTATTCGATGATTCAAAGCACAAATTCTCTTATAAGAAAATATTAAATGAGAAATGTCAATATGAAATGAACAGATGCTAAAGAAAATATCATAAGCGATGATCAAGATGGTTGAGCAATGCTTTGTAAATTTTAATTTTTCTAAGTTTTTTTTTGAAAAGTCTCATGTTTGATTTCGAATATCTTCAAACATCTAAATAAATTCTTTTTCAGACACCATTTCCTTAAAGATTCTTGAACCTTTAGATGTATCTATTTTGAAAAGCAAGGGAATTTTATAAGATTCAATGGAAGATTTCGATGTCCAATAAATATAGAAACAAAAATCAATTTTTATAAATATATTTATTTGATATTATTTGTATATATACTCACATATTATTTTGGTATTGATATTATCAAGTAAATAAACTTTGTTTTCTTAAAAAGAAAAAAAAGAATAACAAAGCAAAAGCGTTATTGGGTAGTGTGATCAAGAATTTTACAATCATGATAAAAGGAAATTACAGACTACTCGCGACATCTAGATGTGAACTAATTGACAATTTCATGTGTAACGGAAAATTGCTTTTTAAATTTTTATGCAAATGAAAACCGATTTGTCTTTGACAACATAACCGATTTTCATGTTTCAAGTGAAAATTTTCTTTCGATTCAGAAAAATGTAAAATAATGTGAAACATTAAAATTTAGTAATACATGCTCTTAAGAAGCTTCAGACCAAAGATGTCTTTCAATTTTAATCCGCTATCTGGCAGTATTCCACAAATGCGTAAGTGATGAACGATTTCTTGAAATTTCCAATTATGGAAAATGAAAATTTCAAAAAATTGATTTTAGATCACCGAATTCGGGTAGCAACTCATTGAATTTACTTCCCAAATTACTCGTTGCCCAACAATCATCTCAAATGGGAAAAATTCAACACAACATCGTTCATATGATTTCAAAATATTCATGATGGTAACGTTCCATCGGGAACAGGTCCTATGGAGCTTGAAAATCCTTCCGAAGGCCAATCGAGTTGTGATCATCACTTAAATGAGGGCAGTTGTGAGAATATTAACTCAAATTCTGAGCTGGTCTTCAATGGAATGATGGGAATACAACCACAAAGTTTCATGATGCTTCCAAGTGTTATGATGGATCCATCACTACTCGGTATTCAACAGTTTCCAGTCCTAAATCTTCCAACAGCAACTGTCACTTCACCCGAAAATCTCAAAAACAGTGAGAATCAGGTTGTGAAAGAAATTATTCATTGTCAAAATTGCACTTTGATTCCTCCAAATCCAAATCAGCCACCACCAACAATAAGAGAACGACCACTTGGATGTAAAACGTGTTTTGTTGGTGGTCTTCCTGAAAACATTACCGAAGCAATTATTCATGAAATTTTCGAACGATGTGGAGAAATAACTACACTTCGT:N:chr1_914734-chr1_916531
chr1	916084	28	N	<DUP>	.	PASS	SUPP=2;SUPP_VEC=11;SVLEN=5765;SVTYPE=DUP;SVMETHOD=SURVIVOR1.0.6;CHR2=chr1;END=921733;CIPOS=-1,0;CIEND=-4,0;STRANDS=-+	GT:PSV:LN:DR:ST:QV:TY:ID:RAL:AAL:CO	1/1:NA:5645:0,33:-+:.:DUP:32:NA:NA:chr1_916083-chr1_921729	0/1:NA:5885:76,15:-+:.:DUP:28:NA:NA:chr1_916084-chr1_921733
chr1	919949	29	N	<INS>	.	PASS	SUPP=1;SUPP_VEC=10;SVLEN=1114;SVTYPE=INS;SVMETHOD=SURVIVOR1.0.6;CHR2=chr1;END=919950;CIPOS=0,1;CIEND=0,1;STRANDS=++	GT:PSV:LN:DR:ST:QV:TY:ID:RAL:AAL:CO	1/1:NA:1102:0,6:++:.:INS:33:N:TTAAGGAGGGTAAACAAGGTATTGTGAAACACAATGTTTTTGAAGCGTATTGTGGAACACACCTAATTTCTGTAATGCGATTTCTCGCTATTTGCATTCAAAGGGAGAAACAAAACGTGCGGATGAGAAAGCGAGGGGGGAATCTGGGTGGGGGTTGTGCTGGGATAAGAATAGAGAAGAGAAGGAAGAGAGGAAAAAAGGGGGGGGGGGAGTGAGAAAGGGGGTGAATGTATGGAACAATAAAATCTAGCATTAGCGAAGAAAAGAAGTAAGAAATAGCATGCACCCATTTCGAAATTTAGGTGGGTTCACATACCTACAAAAAAACTTGTGTTCACAAACCTG:chr1_919950-chr1_919951	0/0:NA:1126:69,2:++:.:INS:29:NA:NA:chr1_919949-chr1_919950
chr1	949586	30	N	AATAAAGAATGATTTCAGCAAAAAAGCCTCGGCGCTGCCGAAATCTTAAATCCCCACATCTCACCCATTCCAAACACTTCCAAATATGACAGCTCTAGTTGGTGAAAAAACTAAATGAGCTAAGAAGGAATAAAAAAGCCACTGCATGTGTTTCAACGCACAGTTGGCCCTTGCCTTCTTGTCGCCTTCAAGAGTGTCTTCAAGCCATGGGGAGGAAGCGCCAGTGCACTAAGAGCTCATTACGGTCTTCGGAGATTGTGGCTATCTGGATGGAAGCTAAGTCAGAAGGCGCCCGGGTTGGATGGAATTTCAACTTTGGTCTGAGAAATTTGCAGTAACAATCGGTAGATTTTCTTGGGAGAATATTCAATAGGTGGCTACCAATTGAATATTTTCCGTCCGATTGGAAGATCGGGGAAGATTATCGCATCCCGAATCACCTGGCAAACCGAAGAATCAACCCATTAGTATCGACCTATTCAATCTTTCCATGTGTCGGTATTTAAAACATGCGAGCGTTTAATACTTAATAAGATGTGTATTTTGAGTTTGATAACAAGCGCTAATGGAGAACAGTTTGGATTTCGTGAGGGTCACTCAAAGTTCAACACATTCAAAGAATCACCGAGCTGCTACAATTGGTTTAACCCAAATCGTTCACATCAGTTAGTACAGGTTTCGGTGTGCTAGATTTGGAGAAAGCGTTTGGGGACCGTTTGGCATGGTGGTTTGGGGTGTTAGGGCTACTTGAGTATTAAATATCCGTAGAATAATTAAAATAGTTGATCATTCTATCAAATAGAAAGGGCTGGTGGTGTAAATTAATCATTCTCAGATCTTCAATATTCAGCTGGAGTTACCAACAGGGGCATATTATCCCACACACATTTTTATGGTTTTTATTAATAACATTTCCCTGCCATCGAACGCTATCTGCAAATGTATGCGGATGATACCGCTCTGTTAGTAGGCGTATATGGAGAAATTTGAGCCACTGTGCGAAAAATAATTTTGAAAGCGACAATAAAGTTAATTGATTTCTTCGATGTTGGGAAAATCAAACTTAATGATTCCCAAAAACAGAAATCATGGTTTTTACTCGATCCACGATTATGAAACAGAAATTGGCTGCTGACAGTTCTTCTTTAGGACAATGTTCCTTCAATGGTCGAGTAAAGTACACGTACTTGGGAAGTTGATTAGATCAACGTTTTATCTTTTAAGACTTAATAGAAAGAGTCATAAAACAGAGCTCGTTCGGTGGTTGTCCTCTCTGTATGACTTTTTCCGTAAAAATATTCTGTGTCTTTTTCATGCCAAATTGATGATTACAAGACTTTAATAAGACCTATCATGACTTTACGCTGTTCCCATAATTCAGTAGATTGCCCGGGAGACACACGTAAAAAAACTCCAAATACAACAAAACAGATGTGGGAATGGTGCTTAAGCACCTTTTTTCACTCGAACGAACCCGATTCACAAGGAAGCAAACGGAAATACCCACAATACGGCCAATTTGTGGACAAGCTGAACAAGACAATTCTATAAACGAGCTTCAGGCATGATAAAAGTTAGTAGAAAATTTTAGGTAAATATGACAATTCACAATATGGGGATCAGGGTGATGAAACATCGCCTTCCAAAAATTCTAGTCGATGTGGCTTGCATTATTTCTATTTTTTCTTTTAATTTAAATGGTTAATTGTTTTTTTGCTTCGTTTAGGTTTAGCCATAGGTTTAATGTTTGTTAATGTTAATTTTTAGTAAGCAATCGTAGTAGTTTTCAGAATTTTCATTTACATTCATCATTTTTCGTCAGTCACATCATTTACTAATACATCCGATTTTGTCATGTTGATAGGTTTAAAAATCGCTAGAATAATACCTGTTTCCCATATATGATATGTAGAAAGCATACCTCTCTAATAGGCAATATCTTGAGGATTTTTAAAACTAAAAATAAAAAAAC	.	PASS	SUPP=1;SUPP_VEC=01;SVLEN=1982;SVTYPE=INS;SVMETHOD=SURVIVOR1.0.6;CHR2=chr1;END=949586;CIPOS=0,0;CIEND=0,0;STRANDS=+-	GT:PSV:LN:DR:ST:QV:TY:ID:RAL:AAL:CO	./.:NaN:0:0,0:--:NaN:NaN:NaN:NAN:NAN:NAN	0/1:NA:1982:30,6:+-:.:INS:30:N:AATAAAGAATGATTTCAGCAAAAAAGCCTCGGCGCTGCCGAAATCTTAAATCCCCACATCTCACCCATTCCAAACACTTCCAAATATGACAGCTCTAGTTGGTGAAAAAACTAAATGAGCTAAGAAGGAATAAAAAAGCCACTGCATGTGTTTCAACGCACAGTTGGCCCTTGCCTTCTTGTCGCCTTCAAGAGTGTCTTCAAGCCATGGGGAGGAAGCGCCAGTGCACTAAGAGCTCATTACGGTCTTCGGAGATTGTGGCTATCTGGATGGAAGCTAAGTCAGAAGGCGCCCGGGTTGGATGGAATTTCAACTTTGGTCTGAGAAATTTGCAGTAACAATCGGTAGATTTTCTTGGGAGAATATTCAATAGGTGGCTACCAATTGAATATTTTCCGTCCGATTGGAAGATCGGGGAAGATTATCGCATCCCGAATCACCTGGCAAACCGAAGAATCAACCCATTAGTATCGACCTATTCAATCTTTCCATGTGTCGGTATTTAAAACATGCGAGCGTTTAATACTTAATAAGATGTGTATTTTGAGTTTGATAACAAGCGCTAATGGAGAACAGTTTGGATTTCGTGAGGGTCACTCAAAGTTCAACACATTCAAAGAATCACCGAGCTGCTACAATTGGTTTAACCCAAATCGTTCACATCAGTTAGTACAGGTTTCGGTGTGCTAGATTTGGAGAAAGCGTTTGGGGACCGTTTGGCATGGTGGTTTGGGGTGTTAGGGCTACTTGAGTATTAAATATCCGTAGAATAATTAAAATAGTTGATCATTCTATCAAATAGAAAGGGCTGGTGGTGTAAATTAATCATTCTCAGATCTTCAATATTCAGCTGGAGTTACCAACAGGGGCATATTATCCCACACACATTTTTATGGTTTTTATTAATAACATTTCCCTGCCATCGAACGCTATCTGCAAATGTATGCGGATGATACCGCTCTGTTAGTAGGCGTATATGGAGAAATTTGAGCCACTGTGCGAAAAATAATTTTGAAAGCGACAATAAAGTTAATTGATTTCTTCGATGTTGGGAAAATCAAACTTAATGATTCCCAAAAACAGAAATCATGGTTTTTACTCGATCCACGATTATGAAACAGAAATTGGCTGCTGACAGTTCTTCTTTAGGACAATGTTCCTTCAATGGTCGAGTAAAGTACACGTACTTGGGAAGTTGATTAGATCAACGTTTTATCTTTTAAGACTTAATAGAAAGAGTCATAAAACAGAGCTCGTTCGGTGGTTGTCCTCTCTGTATGACTTTTTCCGTAAAAATATTCTGTGTCTTTTTCATGCCAAATTGATGATTACAAGACTTTAATAAGACCTATCATGACTTTACGCTGTTCCCATAATTCAGTAGATTGCCCGGGAGACACACGTAAAAAAACTCCAAATACAACAAAACAGATGTGGGAATGGTGCTTAAGCACCTTTTTTCACTCGAACGAACCCGATTCACAAGGAAGCAAACGGAAATACCCACAATACGGCCAATTTGTGGACAAGCTGAACAAGACAATTCTATAAACGAGCTTCAGGCATGATAAAAGTTAGTAGAAAATTTTAGGTAAATATGACAATTCACAATATGGGGATCAGGGTGATGAAACATCGCCTTCCAAAAATTCTAGTCGATGTGGCTTGCATTATTTCTATTTTTTCTTTTAATTTAAATGGTTAATTGTTTTTTTGCTTCGTTTAGGTTTAGCCATAGGTTTAATGTTTGTTAATGTTAATTTTTAGTAAGCAATCGTAGTAGTTTTCAGAATTTTCATTTACATTCATCATTTTTCGTCAGTCACATCATTTACTAATACATCCGATTTTGTCATGTTGATAGGTTTAAAAATCGCTAGAATAATACCTGTTTCCCATATATGATATGTAGAAAGCATACCTCTCTAATAGGCAATATCTTGAGGATTTTTAAAACTAAAAATAAAAAAAC:chr1_949586-chr1_949586
chr1	972826	34	N	<INS>	.	PASS	SUPP=1;SUPP_VEC=10;SVLEN=2913;SVTYPE=INS;SVMETHOD=SURVIVOR1.0.6;CHR2=chr1;END=972827;CIPOS=0,0;CIEND=0,0;STRANDS=++	GT:PSV:LN:DR:ST:QV:TY:ID:RAL:AAL:CO	./.:NA:2913:0,0:++:.:INS:34:NA:NA:chr1_972826-chr1_972827	./.:NaN:0:0,0:--:NaN:NaN:NaN:NAN:NAN:NAN
chr1	1041478	31	N	GAATAACCGGTATTTTTTCAGATTCCGGTTAACCTAGTAACCGGAATACAGAGAAAACGCGGTTAACCTCACGGTAACCGAAATCTTAAAATAGTCATGAAAATTGATTTTTCAACATGAAAAATGAAAAAGAATGCTTGTTTGCATATTTCCCACTCTTTCCCTGATACATTTATGAACTTGCTTTGATTCTGGACTCAAAAAGATATCAAAAACTTCAAACAAAAAGATCTTTTTGGCTTTAGTATCTTTGATTTTAACATTTAAAGAAAATTTTTACAAAAATAAATTATTTTAAAGGAAAAAAAAAATTGAATATCACAAACTTTAATTCGTTTAGCCAAGAACAATCAAAAAAAAAAGAAACAATTTGCGAAAAAAATTTTTAATAGTAGTAAATTTCGCTAGTTCGTTATTTTTCGGTTAACCCGGAGGAATCTCGGTTAACCTCTCTTCGAAAATAAACCGGAAAAACCATCGGTTATAGGTTCTCGGTTCTATAGGTTTTTACAATATATATACTTGAAAGTAAATATT	.	PASS	SUPP=2;SUPP_VEC=11;SVLEN=801;SVTYPE=INS;SVMETHOD=SURVIVOR1.0.6;CHR2=chr1;END=1041479;CIPOS=-2,0;CIEND=0,17;STRANDS=++	GT:PSV:LN:DR:ST:QV:TY:ID:RAL:AAL:CO	1/1:NA:1062:0,20:+-:.:INS:35:N:GTAATTAACGGTAATTTTTTTCAGTGCCGGTAACCTAGTAACCGAAACAGAGAAAGAAACTCGGTTAACCTACGGTTACCCACCCCCCCGACAATCATTACCCAAAAGTACCTCCGAAAATTTTGATTTTTTCAACATGAAAATGAAAACGAATGCGTGTATCCAGCAAACTTTCACACACCCACCTTCCTCCCGACCTACATTTATTGAACTTTAGCTTGCCGATTCTGACTCAAAAAATATACAAAAACTTCAAAAAAAGAGATTTTTTGGGATTGTTTAGTCATCTTGATTTGAACATGTTACAAGAATTTACAAAAGATACAATTATTTTTTTTTTAAAGGAATAAAAGGCATATCCTAAACTTAATTCGTTTTTAGCCAAAAACACTCAAAAAACCGAAAACAATTGCGAAAAAAAATTTTAATAGTAGTAAATTTCGCTCATTTAGGTTATTTTTCGGTTAAACCGGAGAAATCTCGGTTAACCTAGTAGTCGAAATAACCGGAAAAACATCGGGTACGGTTCTCGGTTATCGGTTTAATATCTATACTTGAAAGTAAATA:chr1_1041476-chr1_1041496	0/1:NA:539:26,5:++:.:INS:31:N:GAATAACCGGTATTTTTTCAGATTCCGGTTAACCTAGTAACCGGAATACAGAGAAAACGCGGTTAACCTCACGGTAACCGAAATCTTAAAATAGTCATGAAAATTGATTTTTCAACATGAAAAATGAAAAAGAATGCTTGTTTGCATATTTCCCACTCTTTCCCTGATACATTTATGAACTTGCTTTGATTCTGGACTCAAAAAGATATCAAAAACTTCAAACAAAAAGATCTTTTTGGCTTTAGTATCTTTGATTTTAACATTTAAAGAAAATTTTTACAAAAATAAATTATTTTAAAGGAAAAAAAAAATTGAATATCACAAACTTTAATTCGTTTAGCCAAGAACAATCAAAAAAAAAAGAAACAATTTGCGAAAAAAATTTTTAATAGTAGTAAATTTCGCTAGTTCGTTATTTTTCGGTTAACCCGGAGGAATCTCGGTTAACCTCTCTTCGAAAATAAACCGGAAAAACCATCGGTTATAGGTTCTCGGTTCTATAGGTTTTTACAATATATATACTTGAAAGTAAATATT:chr1_1041478-chr1_1041479
chr1	1071979	36	N	<DUP>	.	PASS	SUPP=1;SUPP_VEC=10;SVLEN=1021;SVTYPE=DUP;SVMETHOD=SURVIVOR1.0.6;CHR2=chr1;END=1072689;CIPOS=0,0;CIEND=0,0;STRANDS=-+	GT:PSV:LN:DR:ST:QV:TY:ID:RAL:AAL:CO	1/1:NA:1021:0,17:-+:.:DUP:36:NA:NA:chr1_1071979-chr1_1072689	./.:NaN:0:0,0:--:NaN:NaN:NaN:NAN:NAN:NAN
chr1	1072095	32	N	<DUP>	.	PASS	SUPP=1;SUPP_VEC=01;SVLEN=503;SVTYPE=DUP;SVMETHOD=SURVIVOR1.0.6;CHR2=chr1;END=1072598;CIPOS=0,0;CIEND=0,0;STRANDS=-+	GT:PSV:LN:DR:ST:QV:TY:ID:RAL:AAL:CO	./.:NaN:0:0,0:--:NaN:NaN:NaN:NAN:NAN:NAN	0/1:NA:503:25,14:-+:.:DUP:32:NA:NA:chr1_1072095-chr1_1072598
chr1	1075456	33	N	<DUP>	.	PASS	SUPP=1;SUPP_VEC=01;SVLEN=1043;SVTYPE=DUP;SVMETHOD=SURVIVOR1.0.6;CHR2=chr1;END=1076499;CIPOS=0,0;CIEND=0,0;STRANDS=-+	GT:PSV:LN:DR:ST:QV:TY:ID:RAL:AAL:CO	./.:NaN:0:0,0:--:NaN:NaN:NaN:NAN:NAN:NAN	0/1:NA:1043:45,27:-+:.:DUP:33:NA:NA:chr1_1075456-chr1_1076499
chr1	1075761	37	N	<DUP>	.	PASS	SUPP=1;SUPP_VEC=10;SVLEN=2152;SVTYPE=DUP;SVMETHOD=SURVIVOR1.0.6;CHR2=chr1;END=1077913;CIPOS=0,0;CIEND=0,0;STRANDS=-+	GT:PSV:LN:DR:ST:QV:TY:ID:RAL:AAL:CO	1/1:NA:2152:0,18:-+:.:DUP:37:NA:NA:chr1_1075761-chr1_1077913	./.:NaN:0:0,0:--:NaN:NaN:NaN:NAN:NAN:NAN
chr1	1075874	38	N	<DUP>	.	PASS	SUPP=1;SUPP_VEC=10;SVLEN=909;SVTYPE=DUP;SVMETHOD=SURVIVOR1.0.6;CHR2=chr1;END=1076783;CIPOS=0,0;CIEND=0,0;STRANDS=-+	GT:PSV:LN:DR:ST:QV:TY:ID:RAL:AAL:CO	1/1:NA:909:0,20:-+:.:DUP:38:NA:NA:chr1_1075874-chr1_1076783	./.:NaN:0:0,0:--:NaN:NaN:NaN:NAN:NAN:NAN
chr1	1076259	34	N	<DUP>	.	PASS	SUPP=1;SUPP_VEC=01;SVLEN=1820;SVTYPE=DUP;SVMETHOD=SURVIVOR1.0.6;CHR2=chr1;END=1078079;CIPOS=0,0;CIEND=0,0;STRANDS=-+	GT:PSV:LN:DR:ST:QV:TY:ID:RAL:AAL:CO	./.:NaN:0:0,0:--:NaN:NaN:NaN:NAN:NAN:NAN	0/1:NA:1820:72,16:-+:.:DUP:34:NA:NA:chr1_1076259-chr1_1078079
chr1	1076885	39	N	<DUP>	.	PASS	SUPP=1;SUPP_VEC=10;SVLEN=1174;SVTYPE=DUP;SVMETHOD=SURVIVOR1.0.6;CHR2=chr1;END=1078059;CIPOS=0,0;CIEND=0,0;STRANDS=-+	GT:PSV:LN:DR:ST:QV:TY:ID:RAL:AAL:CO	1/1:NA:1174:0,22:-+:.:DUP:39:NA:NA:chr1_1076885-chr1_1078059	./.:NaN:0:0,0:--:NaN:NaN:NaN:NAN:NAN:NAN
chr1	1080415	35	N	GAGTTGAAAAATTATGAATGGACAATTTTTGCATATTTGACTTTGAGAGTCAATAACTTTTTTTCTTGGGTTTTCCCTATTTTAGGGGTTTTAAAATATCAATCAACTTAGCCAAGAGTTGATGATATTTAGAGAAAAATATGAGACCCGTCAACTTTCGGCACACGAAAGTTGAAACTTAAAAATCTAATGTGGACATTATAGAATCAATTGGGACAGTTGTTCGATAGTTGTGGGACAGTGTTTTAACTCGGCAAAAGTGAAAAAAAAAGGGCATTGTATTGAAAAAATTAAAATACTAGGAATTAATAAAATATTGTTGATGGTACATTTAGTTGATAGTATTAGTTTAAGATGGAATTCCGATTTTTTAAAATCGATAATTATATCATTTTAGAAGGCTCACTTTTTGAAAATATTTCACCGTAAATTTTCAATGTGGATCCATATAAAAATTGGTGTCGCACCTTTGATCTGAAAATGTTATGAGCAATATTTAAAGTTAATTAAATGCAAAGTATTGTGAAATTTCTTTCATCCAATCCTTTGAACAACAAATCTGCTATCATTTTGTGTATTTTAATTCGTAAAAATGATTAAAAAGACTGTTATTTTTTGATTCTTAAACATTTTGAAGCGAGAATAACAAAATGGCGCGGTTTTTCAGGGCGAACAGATTTTTTTCAGGAAATTAACGAAATATTTTGAGAAATTAAACTTATTTCAAGCCCATTGGGGTAGCCTATAATGCAATTTGTTGATAAAAACCTTCCAGCAATATTTTTTTTTTATGCTGAAAATAATTTTTACGGCTCCTAAAAATGAATAGCTTAGGTGTCCAAAATTAGATTTGTCCAAAAACGACATCAGTGTCCAAATTACATCAAAACTCTTA	.	PASS	SUPP=2;SUPP_VEC=11;SVLEN=912;SVTYPE=INS;SVMETHOD=SURVIVOR1.0.6;CHR2=chr1;END=1081304;CIPOS=0,0;CIEND=0,10;STRANDS=+-	GT:PSV:LN:DR:ST:QV:TY:ID:RAL:AAL:CO	1/1:NA:913:0,15:+-:.:INS:40:N:GAGTGAAAAAGTGATGGAATGGACATATTTTGATATGTTTTGACTTTGCACGAGTCAATATAACTGGGTGGGTGATGTGTTTGGGTTTTTTCCCTATTTTTAGGTTTAAAATATCCAACTCAACGTTAGCAAGAGTTGGATGTATATTTAGACGAAATAAATATGCGTACAGATAACACTTGCCGAGACACACGAACAAGTGAAACTTAAAAATCTAATTTGAGACATCTAGCATCAAATTTGACAGTTGTTCGATCGTTTGTGGACGTGTTTAAATCGGCAACAACGTTGAAAAAAAAAGTCATTTGTTTGAAAAAATTAAAAAATACTAGGAAATTAATAACAAATATGTTGATGGTACATTAGTTGATAGTAAGTCATGTTAGAGATGTAATTCAGCTTTTTTAAATCGATAATTATAATCATTTAGGAATGCTACTTTTTGAAAAATTATTTCACCGTTAAAATTTTCAAAAGTGGATCCATATAAAAATTGTGTGTGCACCTTTGATCTGAAAAATGTATGAGCAATTTATTATATAGTTAATTAAGTGCAAAGTATTGTGAAATTTTTTCATCAATTCACTCTGCCAATAATCTGCTTCTTTTGTGTATTTTAATGGTAAAATGATTAAAAAGAATGTTATTTTTTGCTTCTTAAACATTTGAAGCGAGAAAAAAAATGGCGGTTTTCGGAACAGATTTTTTTTCCATGAAATGAACGAAATTATTATTGAGAAATTAAACTTATTTCAAGGCCCTTGAGTAGCCTATAATTAGAATGTATCATGGGTGAGAAAAACTTCCAGCAAATAGGTGTTTTTGTTTATGCGGAAAATAATTTTTACGCATAAAATGAATATCTTAGGCTGTCCAATTAGATTTGTCCACAAACGATCAGTGTCCAAATTATAATCAAAAACTCTATG:chr1_1080415-chr1_1081314	0/1:NA:910:38,17:+-:.:INS:35:N:GAGTTGAAAAATTATGAATGGACAATTTTTGCATATTTGACTTTGAGAGTCAATAACTTTTTTTCTTGGGTTTTCCCTATTTTAGGGGTTTTAAAATATCAATCAACTTAGCCAAGAGTTGATGATATTTAGAGAAAAATATGAGACCCGTCAACTTTCGGCACACGAAAGTTGAAACTTAAAAATCTAATGTGGACATTATAGAATCAATTGGGACAGTTGTTCGATAGTTGTGGGACAGTGTTTTAACTCGGCAAAAGTGAAAAAAAAAGGGCATTGTATTGAAAAAATTAAAATACTAGGAATTAATAAAATATTGTTGATGGTACATTTAGTTGATAGTATTAGTTTAAGATGGAATTCCGATTTTTTAAAATCGATAATTATATCATTTTAGAAGGCTCACTTTTTGAAAATATTTCACCGTAAATTTTCAATGTGGATCCATATAAAAATTGGTGTCGCACCTTTGATCTGAAAATGTTATGAGCAATATTTAAAGTTAATTAAATGCAAAGTATTGTGAAATTTCTTTCATCCAATCCTTTGAACAACAAATCTGCTATCATTTTGTGTATTTTAATTCGTAAAAATGATTAAAAAGACTGTTATTTTTTGATTCTTAAACATTTTGAAGCGAGAATAACAAAATGGCGCGGTTTTTCAGGGCGAACAGATTTTTTTCAGGAAATTAACGAAATATTTTGAGAAATTAAACTTATTTCAAGCCCATTGGGGTAGCCTATAATGCAATTTGTTGATAAAAACCTTCCAGCAATATTTTTTTTTTATGCTGAAAATAATTTTTACGGCTCCTAAAAATGAATAGCTTAGGTGTCCAAAATTAGATTTGTCCAAAAACGACATCAGTGTCCAAATTACATCAAAACTCTTA:chr1_1080415-chr1_1081304
chr1	1109444	36	N	TCAGTTAAACTTTGATTAACAGCTACTTCGATAATCAGTATCCTTATAAAGCGGAATATTTTTTGGCAAACACTCGAATTGTATGAAGAAGAGAAATGACCCGATTATAGATATCTCGGATAACTGGTTGCCCGATTAAACCCCCCGGGAGGGCGGGGGGGGGCTGGCGAAAGTTGTATGAAAAATGACCTCAAAAGTGATAAAACGGAAAAAAGTTAACATCCGGGGATCTTCATTTACTCAATTTCGAATGGCGCGAATTTTTAATATTGTTAATTCATAGTCTAACTAGCATTATATTATCTAAAAATAATAGATAAGTTCAAATAATATTAAAATAATATAAAGATTGGGGATTGTCGGGCTTCAAAAATATATTTTTCTAGTTTTTCAACACCTCGAACCTTGTAAGAAGATATCCTCGATTAAACAGATATTTTTTCGTGTCCCTTGAAATATGTTTATCGAAGTTAACTGTAT	.	PASS	SUPP=1;SUPP_VEC=01;SVLEN=466;SVTYPE=INS;SVMETHOD=SURVIVOR1.0.6;CHR2=chr1;END=1109445;CIPOS=0,0;CIEND=0,0;STRANDS=++	GT:PSV:LN:DR:ST:QV:TY:ID:RAL:AAL:CO	./.:NaN:0:0,0:--:NaN:NaN:NaN:NAN:NAN:NAN	0/1:NA:466:36,7:++:.:INS:36:N:TCAGTTAAACTTTGATTAACAGCTACTTCGATAATCAGTATCCTTATAAAGCGGAATATTTTTTGGCAAACACTCGAATTGTATGAAGAAGAGAAATGACCCGATTATAGATATCTCGGATAACTGGTTGCCCGATTAAACCCCCCGGGAGGGCGGGGGGGGGCTGGCGAAAGTTGTATGAAAAATGACCTCAAAAGTGATAAAACGGAAAAAAGTTAACATCCGGGGATCTTCATTTACTCAATTTCGAATGGCGCGAATTTTTAATATTGTTAATTCATAGTCTAACTAGCATTATATTATCTAAAAATAATAGATAAGTTCAAATAATATTAAAATAATATAAAGATTGGGGATTGTCGGGCTTCAAAAATATATTTTTCTAGTTTTTCAACACCTCGAACCTTGTAAGAAGATATCCTCGATTAAACAGATATTTTTTCGTGTCCCTTGAAATATGTTTATCGAAGTTAACTGTAT:chr1_1109444-chr1_1109445
chr1	1115692	37	N	CCCGATATTTAAAACTCCGGCAGTTATAGAATTCTAGGACCGAACAGTATAGTAAAAATCTCAACTCAATGAGGGCCACTTGTATAATGTTTCCACCTCGAATTCCAGAAACTTTTCACACAAGTGGCCCCTTATTGGAGTAGATTTTTAAAATATGTTCGTCTAGCAAATTCATAACTGCCGGAGTTGTTAAATATCGGGTTTTGCACGATATTTATTGTTGGGCCGACTTTCGGTAAAAAAACAGAACTTTTTTTTTCTTCACAATGTTTTTTTTTTTTCGCTAGCAATGTTTTTTTTTCGATGGGAAATGTTTTTTTTTTTTCGCTAGCAATGTTTTTTTTTTTCGCTTGGGAAGTTTTTTTTTTCGTAGGAACAGGGGAACACTTTGATGGCAGGTACCCGAAATAATGAAGGTACGAACCCCATAAGTTGATGAAAAATTCTATTGGTATTTTTAAAACACATTGGTGAAGAAAGAAAATTTTTTAAATGGTTAAGACATGTGAAATGGCCAGTGTTTACAGAGCTAATCTATCCATCCATCCATCCATACCTCCAGCCAGAACCGAAAGCGGACCAAATTTTTTTTCGTTTTTTTCCACGTTCGTCGACGTTTACAAGCAATTTTTAGTGTAATGAGCAAAGAAAATTTTTTGAAATTTTGCGTAAATCCAATACGGTGACCCGTCACTAGGGTGGGAGCGGTCCGTAAAG	.	PASS	SUPP=2;SUPP_VEC=11;SVLEN=739;SVTYPE=INS;SVMETHOD=SURVIVOR1.0.6;CHR2=chr1;END=1116397;CIPOS=-1,0;CIEND=0,14;STRANDS=+-	GT:PSV:LN:DR:ST:QV:TY:ID:RAL:AAL:CO	1/1:NA:742:0,14:+-:.:INS:41:N:CAGCCCGATATTTACAACTCCGGCAGTTATAAGAATTTCTAGACGAACAGTATTAGTAAAATCTAACTCCAATAGGGGCCCACTTTGTATAAGGTTTTCCACTTCGATATTCCAGAAACTTTTTCACACAAAGTGGCCCTTATTGGAGTTAGGATTTTTACTAATCGGTCGTCCTAGAAATTCTATAACTGTCGGCGGATTTTAAATATCGGGTTTTCGCACGATATTTATTGTTTGGGGGGCCGACTTTCGGTACAGACTTTTTTTTTCTTCACAATGTTTTTTTTTTTTTTTCGCTGCATGTTTTTTTTTTTTCGCTGGAAATGTTTTTTTTTTTTTTCGCTAGCAATGTTATTTTTCTTTTCCTGGGAAGTTTTTTTTTTTTCGCTAGGAAAAGGAACTTTGTGGCAGTACCCGATACTGAAGGTACGAACCCCATAAGTTGATAGAACAATTCTATTGGTATTTTAAAAAAAAAAAAACACCTTGGTTGAAGCATTTTTTAAATCGGTTAAGAAATGTGAAATGGCAGTGTTACAAACTACATCCATCCATCCACATCCATCCATCCATCCGACCCGAAAGCGGACACAACTTTTTTTTTTCGTTTTTTTTCACCACCTTTCCCGACGTTTAAGAAGAAAAGAATCAAGCCATTTTAAAGTGTAATTGAGGAAATAAAATTTTTTGAAATTTTTTGCGTAATCCAATACGATGACCCCGTCCCCTAGGTGGGGTCTCCGTAAA:chr1_1115691-chr1_1116411	0/1:NA:735:33,16:+-:.:INS:37:N:CCCGATATTTAAAACTCCGGCAGTTATAGAATTCTAGGACCGAACAGTATAGTAAAAATCTCAACTCAATGAGGGCCACTTGTATAATGTTTCCACCTCGAATTCCAGAAACTTTTCACACAAGTGGCCCCTTATTGGAGTAGATTTTTAAAATATGTTCGTCTAGCAAATTCATAACTGCCGGAGTTGTTAAATATCGGGTTTTGCACGATATTTATTGTTGGGCCGACTTTCGGTAAAAAAACAGAACTTTTTTTTTCTTCACAATGTTTTTTTTTTTTCGCTAGCAATGTTTTTTTTTCGATGGGAAATGTTTTTTTTTTTTCGCTAGCAATGTTTTTTTTTTTCGCTTGGGAAGTTTTTTTTTTCGTAGGAACAGGGGAACACTTTGATGGCAGGTACCCGAAATAATGAAGGTACGAACCCCATAAGTTGATGAAAAATTCTATTGGTATTTTTAAAACACATTGGTGAAGAAAGAAAATTTTTTAAATGGTTAAGACATGTGAAATGGCCAGTGTTTACAGAGCTAATCTATCCATCCATCCATCCATACCTCCAGCCAGAACCGAAAGCGGACCAAATTTTTTTTCGTTTTTTTCCACGTTCGTCGACGTTTACAAGCAATTTTTAGTGTAATGAGCAAAGAAAATTTTTTGAAATTTTGCGTAAATCCAATACGGTGACCCGTCACTAGGGTGGGAGCGGTCCGTAAAG:chr1_1115692-chr1_1116397
chr1	1125537	42	N	TTTACAGGGGTCGGAAGCTTAACGATTTGCGCAAAAAGCTCTAAGCTTCCGGCTTCGGCTTCTCAAAATTCGAAAAAAGCTTCCCAAGCTCCGCTCGGCTTCCAAAATTTTGGAAAAACGCTTACAAGCTTCCGCTTCAGCTTCTAAATTATGAAAAAGATTCCAAGCTTGCGCTTCGGTTCATCAAAAAAATGAGCTTCTTTACGCTTCCGCTTCCGAAGCTCAAAAAGATGAGCTTCTTTAAGCTTCCGACTTAAAGTCGGTTCATTTTCCGAACCGTTCAGTAGTTTAAATTCCGTTAAAACCAAAAAAAATTCAAAGCATGCTGCATGTAAAAATTGTATTTTAGCTTCCTTCGGCTTCTCAACATTGAAAAAGTTCTACGCTCGCTTCGGGCTTTCAAAATTTGAAAAAGCTTTCCAAGCTCCGCTTCGGCTTCTCTAAATTCTGAAAAAGCTTCCAAGCTTCCGCTCGGCTTCCCAAAATTTCTGACAAGATTCCAAGCTTCCGCTTCGGCCTTCTTCAAAAAGTTGAGCTTCTTTAAGCTTCCCGCTTCCGCTACGTTCGGCTTCCGACCCTGGTTTGTTT	.	PASS	SUPP=1;SUPP_VEC=10;SVLEN=593;SVTYPE=INS;SVMETHOD=SURVIVOR1.0.6;CHR2=chr1;END=1125538;CIPOS=0,0;CIEND=0,0;STRANDS=++	GT:PSV:LN:DR:ST:QV:TY:ID:RAL:AAL:CO	1/1:NA:593:0,10:++:.:INS:42:N:TTTACAGGGGTCGGAAGCTTAACGATTTGCGCAAAAAGCTCTAAGCTTCCGGCTTCGGCTTCTCAAAATTCGAAAAAAGCTTCCCAAGCTCCGCTCGGCTTCCAAAATTTTGGAAAAACGCTTACAAGCTTCCGCTTCAGCTTCTAAATTATGAAAAAGATTCCAAGCTTGCGCTTCGGTTCATCAAAAAAATGAGCTTCTTTACGCTTCCGCTTCCGAAGCTCAAAAAGATGAGCTTCTTTAAGCTTCCGACTTAAAGTCGGTTCATTTTCCGAACCGTTCAGTAGTTTAAATTCCGTTAAAACCAAAAAAAATTCAAAGCATGCTGCATGTAAAAATTGTATTTTAGCTTCCTTCGGCTTCTCAACATTGAAAAAGTTCTACGCTCGCTTCGGGCTTTCAAAATTTGAAAAAGCTTTCCAAGCTCCGCTTCGGCTTCTCTAAATTCTGAAAAAGCTTCCAAGCTTCCGCTCGGCTTCCCAAAATTTCTGACAAGATTCCAAGCTTCCGCTTCGGCCTTCTTCAAAAAGTTGAGCTTCTTTAAGCTTCCCGCTTCCGCTACGTTCGGCTTCCGACCCTGGTTTGTTT:chr1_1125537-chr1_1125538	./.:NaN:0:0,0:--:NaN:NaN:NaN:NAN:NAN:NAN
chr1	1127731	43	N	<INS>	.	PASS	SUPP=1;SUPP_VEC=10;SVLEN=1257;SVTYPE=INS;SVMETHOD=SURVIVOR1.0.6;CHR2=chr1;END=1127732;CIPOS=0,0;CIEND=0,0;STRANDS=++	GT:PSV:LN:DR:ST:QV:TY:ID:RAL:AAL:CO	1/1:NA:1257:0,2:++:.:INS:43:NA:NA:chr1_1127731-chr1_1127732	./.:NaN:0:0,0:--:NaN:NaN:NaN:NAN:NAN:NAN
chr1	1132900	38	N	ACTGAGGCCCACCTTTGGCTGAGAGTCACCGTATTTGTATTCGGACATTTTTTTTGGCAAATTTTTTTTGCTTAAATATGCTTAAAATAGCAAATGCAAACTTCGAGAAAAGTGAAAACGGATTTTCATTTTCCGTCGCCTTTCAACCCTTCTGTCTGTATGTCTGTATGTATGTATGTATGTATGTAACTTTTTTTTTTTTAACTTTTCTGAGAATTCTTATCTGGAAGTTTTTCTTGAAATTCTATCATGAATTTTTTCTGAGAATCTTATCAAGAATTTTTCTGTATTCTTTCTTCAACAGTATTTCCCGAGAATTCTTTTGAATAGGAGATCGGTGCGCGTGTGGTAGAGTGATGAAAGTCCATGGACGTCGGAAGGTCCAGGAACAGTCGGAAGGTCCATGGACAGTCTGAAGGTCCATGGACATCGGAAGGTCCATGGACAGTCGGAAGGTCCATGGACATTCGGAAGTCCATGGACAGTCTGAGTCCATGGACAGAGTCGGAAGGTCCCATGGACAGTCGGAAAGGTCCTGGACATTCGGAAGGGCCATGGACAAGTCGGAAGGTCCTGAACAGTCGGAAGTGGTCCATCTGTACAGTCGGAGGATCTGGAACAGTCGGAAGGATCCATGGACATGGCGGAGGTCCATGGGACATTCGGACGGTCCATGACAGTCGAAGGTCCCCTTGACAGTCGAAGGTCCATTGCAGTTCGGAAGGTCCTTTGACAGTCGGAAGGTCCATGACAGTCAGAGGTCCTTGACAGTCCCGGAAGTCCCATGACAGTCGGCAACTCACACCGCCGGAGTAACTTAAAATTATGCAATGCCATAATTTGAAGCTCCCCATTTGGAGCTTCCCCCATCTCCAATTT	.	PASS	SUPP=1;SUPP_VEC=01;SVLEN=895;SVTYPE=INS;SVMETHOD=SURVIVOR1.0.6;CHR2=chr1;END=1132901;CIPOS=0,0;CIEND=0,0;STRANDS=++	GT:PSV:LN:DR:ST:QV:TY:ID:RAL:AAL:CO	./.:NaN:0:0,0:--:NaN:NaN:NaN:NAN:NAN:NAN	0/1:NA:895:34,4:++:.:INS:38:N:ACTGAGGCCCACCTTTGGCTGAGAGTCACCGTATTTGTATTCGGACATTTTTTTTGGCAAATTTTTTTTGCTTAAATATGCTTAAAATAGCAAATGCAAACTTCGAGAAAAGTGAAAACGGATTTTCATTTTCCGTCGCCTTTCAACCCTTCTGTCTGTATGTCTGTATGTATGTATGTATGTATGTAACTTTTTTTTTTTTAACTTTTCTGAGAATTCTTATCTGGAAGTTTTTCTTGAAATTCTATCATGAATTTTTTCTGAGAATCTTATCAAGAATTTTTCTGTATTCTTTCTTCAACAGTATTTCCCGAGAATTCTTTTGAATAGGAGATCGGTGCGCGTGTGGTAGAGTGATGAAAGTCCATGGACGTCGGAAGGTCCAGGAACAGTCGGAAGGTCCATGGACAGTCTGAAGGTCCATGGACATCGGAAGGTCCATGGACAGTCGGAAGGTCCATGGACATTCGGAAGTCCATGGACAGTCTGAGTCCATGGACAGAGTCGGAAGGTCCCATGGACAGTCGGAAAGGTCCTGGACATTCGGAAGGGCCATGGACAAGTCGGAAGGTCCTGAACAGTCGGAAGTGGTCCATCTGTACAGTCGGAGGATCTGGAACAGTCGGAAGGATCCATGGACATGGCGGAGGTCCATGGGACATTCGGACGGTCCATGACAGTCGAAGGTCCCCTTGACAGTCGAAGGTCCATTGCAGTTCGGAAGGTCCTTTGACAGTCGGAAGGTCCATGACAGTCAGAGGTCCTTGACAGTCCCGGAAGTCCCATGACAGTCGGCAACTCACACCGCCGGAGTAACTTAAAATTATGCAATGCCATAATTTGAAGCTCCCCATTTGGAGCTTCCCCCATCTCCAATTT:chr1_1132900-chr1_1132901
chr1	1145058	39	N	CCGAACATAATGGGCACGGAACGTCTTGCGCTACTGTGGAGGAATTGGGTTCCACCAGCGCAAAAAATTTTGGTGGACGTGATACTACTTGTAGCGCAAAAAAAAATTGGAGGATGTGATACTTCCACGTAGCGCAAAAACACAATGAGGAAGTGATACTACTGTAGCGCAAACGGTTACGGCGTATTTTGCGCTTCGTACTTGAATATTTATTTGATATAAAATAAAAGATTCTTCTTAATATAAATTATTTAATCAATTATTGAAGCGAAAAGAGATTTAAATTAATTGAAATAATAAAAACGAAAATAGGGTAGGTGGCTAATATCGACCACTGAAATCGCGTCCAATAGCGACCAACTACTTTCGAACTAATTTTCTTAGCATTTTTTATTATTTCGGCTTAGAACTTTTGTAGAGTAGAGCGGGTAGAGCATAGTACCAAAGTAGCTTTCTACCAAAGTTTCAAGCATAAAATATAAATATATCATCATATAACTAATAAAAATAGCTGAAAAATTAAGTTCCGAAAAGTAGTGGGTCGATAATGAACGCGATTTCGAGGTGGGGATATAGCCAAACCACCCTAATTTGTTGTTTTATTTGTGTTCGACCATCAAGCAACTATATTAATTTTTTTCTTTCGGATTATCAAGTTGTGCACTCTGAATTACAGTGTAGTTCAGCGATTACCGTAATAATTAAAGTTGGTATGAGCAGAAAACAAAAATATGATGAAAAAAAAATTTAAAACATTATCTCAATGATGCATTAATTGATGAGACTGGCGATAACGATCATATCAAAAACAACAGACAAAAATTAGAACTTTTGATACTCCAAAATGTTTTGCATGAATTTCGAAAAAAGTCATTACTCTTTAATTTTTAATTTAAATGTCATCGTTAGAATCCAAGAAGATAACAAAATCGTTTTCCATTAATAAGAAACAGAAAAACTGGAAAATCTTTACAAATCATTGAAAGTAAGTATCTAATAAAAATAAAATCAAAACGGAAAATGGTAACCAAATAAGATTTTTGTAGGTTGATTTCTTTCTTATTAACGTCGTCGTCTTTCATCATGTTAAAGAAGTTCTGTTCTAACCAAGCTTTAATTATTCTTGTTGTTACGGTTACAAATTTTGTATTTTTTTCCCATTTTCTACTTTTGTTTTGTCTAATTTTTAGCTTAAAAATGTATTCATTCAGAATATTTCAAAGTATTTAAACCAGTGCTGTGTAGCCTGTAAAAAGACCTAATCAAAAAAGGAAAGTATCGAAAATTATGATAAACAAAAGTAAAAACTTCTAAAGCATAAACTACATAAAAACATCAAATTAGGAATCAAAATTAACTCAATGCCATAGAGGAAATAAAAAAAATTCACTTCCATTACCTTGTCCATACGTGATTTAAATTTTAACCTCTTCTTAATCAATTTAGCGCCCCCCCCCGCTCAAGATGTTTAAAAGGTCGATTTTAAATAGTAGCAGCAACTTGACAATCCATAATTCAGATAAATACTTTGATTCATTTCAAAAAGAATGATGAATTTGTTCTACCACAAATAAATCAGAATTCATATGCATTCCGGGGCTAACAAATGCATTAAAAAAGATAACTTCATAATTATTTTTTGATCAGAACCACATTATTGAGTTTTTTATTTATTTCAATTAATTACATTATTTGCGCTTCAATAATTGATTTTTAAAAGTAATATTTAAGAAGAATATTTTATTTATTAAAAAATATTCAAGTAGCGGACGCGCAAAAAAGAGCGCCGGAAACGTTTGCGCTACAAGTTAGTATCACTTCCTCATTTTTTTTTGCGCTACGTGGAAGTAGTATCCAAATTCCTCCAATTTTTTTTGCGCTACAATAGTATCACTTCCCCACCTTTTGCGCCTACGTGGTAGTACTGCAAAAAAAAATGGTTTACGCAGACATTTGTGCGTAAAGTACGAACCAGCGCCAGACCTGGCCCATCTCGGGT	.	PASS	SUPP=1;SUPP_VEC=01;SVLEN=2045;SVTYPE=INS;SVMETHOD=SURVIVOR1.0.6;CHR2=chr1;END=1145059;CIPOS=0,0;CIEND=0,0;STRANDS=++	GT:PSV:LN:DR:ST:QV:TY:ID:RAL:AAL:CO	./.:NaN:0:0,0:--:NaN:NaN:NaN:NAN:NAN:NAN	0/1:NA:2045:32,5:++:.:INS:39:N:CCGAACATAATGGGCACGGAACGTCTTGCGCTACTGTGGAGGAATTGGGTTCCACCAGCGCAAAAAATTTTGGTGGACGTGATACTACTTGTAGCGCAAAAAAAAATTGGAGGATGTGATACTTCCACGTAGCGCAAAAACACAATGAGGAAGTGATACTACTGTAGCGCAAACGGTTACGGCGTATTTTGCGCTTCGTACTTGAATATTTATTTGATATAAAATAAAAGATTCTTCTTAATATAAATTATTTAATCAATTATTGAAGCGAAAAGAGATTTAAATTAATTGAAATAATAAAAACGAAAATAGGGTAGGTGGCTAATATCGACCACTGAAATCGCGTCCAATAGCGACCAACTACTTTCGAACTAATTTTCTTAGCATTTTTTATTATTTCGGCTTAGAACTTTTGTAGAGTAGAGCGGGTAGAGCATAGTACCAAAGTAGCTTTCTACCAAAGTTTCAAGCATAAAATATAAATATATCATCATATAACTAATAAAAATAGCTGAAAAATTAAGTTCCGAAAAGTAGTGGGTCGATAATGAACGCGATTTCGAGGTGGGGATATAGCCAAACCACCCTAATTTGTTGTTTTATTTGTGTTCGACCATCAAGCAACTATATTAATTTTTTTCTTTCGGATTATCAAGTTGTGCACTCTGAATTACAGTGTAGTTCAGCGATTACCGTAATAATTAAAGTTGGTATGAGCAGAAAACAAAAATATGATGAAAAAAAAATTTAAAACATTATCTCAATGATGCATTAATTGATGAGACTGGCGATAACGATCATATCAAAAACAACAGACAAAAATTAGAACTTTTGATACTCCAAAATGTTTTGCATGAATTTCGAAAAAAGTCATTACTCTTTAATTTTTAATTTAAATGTCATCGTTAGAATCCAAGAAGATAACAAAATCGTTTTCCATTAATAAGAAACAGAAAAACTGGAAAATCTTTACAAATCATTGAAAGTAAGTATCTAATAAAAATAAAATCAAAACGGAAAATGGTAACCAAATAAGATTTTTGTAGGTTGATTTCTTTCTTATTAACGTCGTCGTCTTTCATCATGTTAAAGAAGTTCTGTTCTAACCAAGCTTTAATTATTCTTGTTGTTACGGTTACAAATTTTGTATTTTTTTCCCATTTTCTACTTTTGTTTTGTCTAATTTTTAGCTTAAAAATGTATTCATTCAGAATATTTCAAAGTATTTAAACCAGTGCTGTGTAGCCTGTAAAAAGACCTAATCAAAAAAGGAAAGTATCGAAAATTATGATAAACAAAAGTAAAAACTTCTAAAGCATAAACTACATAAAAACATCAAATTAGGAATCAAAATTAACTCAATGCCATAGAGGAAATAAAAAAAATTCACTTCCATTACCTTGTCCATACGTGATTTAAATTTTAACCTCTTCTTAATCAATTTAGCGCCCCCCCCCGCTCAAGATGTTTAAAAGGTCGATTTTAAATAGTAGCAGCAACTTGACAATCCATAATTCAGATAAATACTTTGATTCATTTCAAAAAGAATGATGAATTTGTTCTACCACAAATAAATCAGAATTCATATGCATTCCGGGGCTAACAAATGCATTAAAAAAGATAACTTCATAATTATTTTTTGATCAGAACCACATTATTGAGTTTTTTATTTATTTCAATTAATTACATTATTTGCGCTTCAATAATTGATTTTTAAAAGTAATATTTAAGAAGAATATTTTATTTATTAAAAAATATTCAAGTAGCGGACGCGCAAAAAAGAGCGCCGGAAACGTTTGCGCTACAAGTTAGTATCACTTCCTCATTTTTTTTTGCGCTACGTGGAAGTAGTATCCAAATTCCTCCAATTTTTTTTGCGCTACAATAGTATCACTTCCCCACCTTTTGCGCCTACGTGGTAGTACTGCAAAAAAAAATGGTTTACGCAGACATTTGTGCGTAAAGTACGAACCAGCGCCAGACCTGGCCCATCTCGGGT:chr1_1145058-chr1_1145059
chr1	1195233	44	N	ACGGATCCCCCCTTTGGTGAGGTCACGCGATTGTGGTCGACATTTTTTTTTGAAAGATTTTTTTTGCTAAATAAGTGCTTAAAATGCCATGAAACGTCGAAAAGTGGAAAAATGGACTTCCCAAAAAAATTTTTCCGTCGCCTTTCAACCCTGTCTGTCTGTAATGTATGTATTCAGTCTGAACTTTTTTTTTTGTTAACTTTCTGAGAATTCTTATCAGAATTTTCGAATCTTATCAGGAATTTTTCTGATAATTCTTTCCGAGGTATTTCCGATAATTCCTTTCTTTGAATAAAGGAGATCGGTACGACCCGTGTGGTGAGTAGTTGAAGACCAAGGACAGTCGGAATGTCCATGACAGTCGGAAGGTTCCATGGACAGTCGGAAGGTCCATGGAACAGTCGGACTGTCCATGGACAGTCGGAAGGTCCATTGACAGTCCGAAAGGTCCCATGGACAGTCTGAAGGTCCGTGGACGTCGGATACTGTCCCATGACGTGGAAGTCCCTGGACAGTCGAAAGGTCCATGGACAGTCGGAAGGTCCTGCCAGTCGGAAGTCCATGGACATCGGCGTGGTCCATGGACAGTCGAAAGGTCCATGGACAGTCTGAAGGTCCTGGACAGTCGGAAGGGTCCATGACATTTCGGAAGGTCCCTGGACATCGGAAGTCCAGGGACAGCGGAAGGTTCACCATATGTATCTTGAAACTCCACAAACCGGCCGGAGTAACGTAAAATTATCGTTAGCATAATTGAAGCTCCCAATTTGGGCTTCCCCATCTCCAGTT	.	PASS	SUPP=1;SUPP_VEC=10;SVLEN=801;SVTYPE=INS;SVMETHOD=SURVIVOR1.0.6;CHR2=chr1;END=1195233;CIPOS=0,0;CIEND=0,0;STRANDS=+-	GT:PSV:LN:DR:ST:QV:TY:ID:RAL:AAL:CO	1/1:NA:801:0,14:+-:.:INS:44:N:ACGGATCCCCCCTTTGGTGAGGTCACGCGATTGTGGTCGACATTTTTTTTTGAAAGATTTTTTTTGCTAAATAAGTGCTTAAAATGCCATGAAACGTCGAAAAGTGGAAAAATGGACTTCCCAAAAAAATTTTTCCGTCGCCTTTCAACCCTGTCTGTCTGTAATGTATGTATTCAGTCTGAACTTTTTTTTTTGTTAACTTTCTGAGAATTCTTATCAGAATTTTCGAATCTTATCAGGAATTTTTCTGATAATTCTTTCCGAGGTATTTCCGATAATTCCTTTCTTTGAATAAAGGAGATCGGTACGACCCGTGTGGTGAGTAGTTGAAGACCAAGGACAGTCGGAATGTCCATGACAGTCGGAAGGTTCCATGGACAGTCGGAAGGTCCATGGAACAGTCGGACTGTCCATGGACAGTCGGAAGGTCCATTGACAGTCCGAAAGGTCCCATGGACAGTCTGAAGGTCCGTGGACGTCGGATACTGTCCCATGACGTGGAAGTCCCTGGACAGTCGAAAGGTCCATGGACAGTCGGAAGGTCCTGCCAGTCGGAAGTCCATGGACATCGGCGTGGTCCATGGACAGTCGAAAGGTCCATGGACAGTCTGAAGGTCCTGGACAGTCGGAAGGGTCCATGACATTTCGGAAGGTCCCTGGACATCGGAAGTCCAGGGACAGCGGAAGGTTCACCATATGTATCTTGAAACTCCACAAACCGGCCGGAGTAACGTAAAATTATCGTTAGCATAATTGAAGCTCCCAATTTGGGCTTCCCCATCTCCAGTT:chr1_1195233-chr1_1195233	./.:NaN:0:0,0:--:NaN:NaN:NaN:NAN:NAN:NAN
chr1	1216708	46	N	GGAAAACGTCGGCCCAACAAATAAATATAGTGCAAAAAGGCCGGATATTTAAACCCCGCAGTATAGAAATTTGCTTGACGCCTGACTCAGTTATATAGTATCAGTAATGTACGTAGTACATATATATTCGGGGCCCTTTGGGGATACTTGTTATTCAATACCCACTGCCACGATTCTGTGTACTCATAGCAATACTTTCTTTACAACCCATACGCTGGCCCCTTATGGAGTTAATTTTACTAAGTAAGTTCGTAGCAGAACTTACCTTAATACTGCAGTTGCAGCTTTTAAATATCGGCGCTTGTGCACGAGATTTTATGGGTGGGCGCCGACTCGGTAACAGAATCATTTTTTCTCGCATGTTTTTTTTTTTTCGCTAGGAATGTTTTTTTTTTCGCCCTAGGAATGTTTTTTTTTTTTCGCTTGGCAATGTTTTTTTTTTCGCTAGAAATGTTTTTTTTTTTTTCGTAGGAAAGGGCAACTGGTATGGCAAGTCCCCGACGATCAAGGTACACACCCTCATCAATTTGATAGAAAACTTTCCATTGATTTAAAACACTTTGGTTAAAGAAAGTTTTCAAATCGGTTAAGAAATGTGGAAAGGAGATGTCTACATCAGTTCCAAGAACGAAAGGGACAGAAATTTTTTGTTCGTTTTTTTTCCACTTTTCTCGACGTTTCAACCCATTTTAAGTGTAATTAAGCAAAGAAACTTTTTGGAATTTTTGGGGCAACTCCAATACGGTGCCGTCACCCTCGGGTGGGGGCCTCC	.	PASS	SUPP=1;SUPP_VEC=10;SVLEN=745;SVTYPE=INS;SVMETHOD=SURVIVOR1.0.6;CHR2=chr1;END=1217435;CIPOS=0,0;CIEND=0,0;STRANDS=+-	GT:PSV:LN:DR:ST:QV:TY:ID:RAL:AAL:CO	1/1:NA:745:0,14:+-:.:INS:46:N:GGAAAACGTCGGCCCAACAAATAAATATAGTGCAAAAAGGCCGGATATTTAAACCCCGCAGTATAGAAATTTGCTTGACGCCTGACTCAGTTATATAGTATCAGTAATGTACGTAGTACATATATATTCGGGGCCCTTTGGGGATACTTGTTATTCAATACCCACTGCCACGATTCTGTGTACTCATAGCAATACTTTCTTTACAACCCATACGCTGGCCCCTTATGGAGTTAATTTTACTAAGTAAGTTCGTAGCAGAACTTACCTTAATACTGCAGTTGCAGCTTTTAAATATCGGCGCTTGTGCACGAGATTTTATGGGTGGGCGCCGACTCGGTAACAGAATCATTTTTTCTCGCATGTTTTTTTTTTTTCGCTAGGAATGTTTTTTTTTTCGCCCTAGGAATGTTTTTTTTTTTTCGCTTGGCAATGTTTTTTTTTTCGCTAGAAATGTTTTTTTTTTTTTCGTAGGAAAGGGCAACTGGTATGGCAAGTCCCCGACGATCAAGGTACACACCCTCATCAATTTGATAGAAAACTTTCCATTGATTTAAAACACTTTGGTTAAAGAAAGTTTTCAAATCGGTTAAGAAATGTGGAAAGGAGATGTCTACATCAGTTCCAAGAACGAAAGGGACAGAAATTTTTTGTTCGTTTTTTTTCCACTTTTCTCGACGTTTCAACCCATTTTAAGTGTAATTAAGCAAAGAAACTTTTTGGAATTTTTGGGGCAACTCCAATACGGTGCCGTCACCCTCGGGTGGGGGCCTCC:chr1_1216708-chr1_1217435	./.:NaN:0:0,0:--:NaN:NaN:NaN:NAN:NAN:NAN
chr1	1219174	41	N	ACGTTGTACTATTGAAAAACAGCAAAAATAACCCTAAAGAAACCACCAAAAACAAAAAAAAAGGAAAACAAAAAAAGATAAAAAAAAAAAAAGTAAGAGATGCTTCAACAAACCTTAAATTTTAAAAGAAAAAAAAAAAAAAAAAGGAAAAAAAAAAAAGAAATGAGGTGAAAAAGAAAAAAAAAAAAGTGAAGCAAAAAAAAAAAAAAATAGAAAAAAAAAAAGAATAAAAGAAAGAAAAAAAAAAAGAAACAAAAAAAAAAAGGGAGGAAAAAAAAAAAAAAAAAAAAAAGAAAAAAAAAAA	.	PASS	SUPP=2;SUPP_VEC=11;SVLEN=442;SVTYPE=INS;SVMETHOD=SURVIVOR1.0.6;CHR2=chr1;END=1219591;CIPOS=-2,0;CIEND=-13,0;STRANDS=+-	GT:PSV:LN:DR:ST:QV:TY:ID:RAL:AAL:CO	1/1:NA:448:0,15:+-:.:INS:47:N:CCATCATCATCTCATCATCAAGTAGGGAGTGCCGTACGCCTGTACACTCTACAGCATTAATAATAAGGAATATTAATTCCTAACTTAGTTTCGCTATGCGCCTTTTGTGCATCATCACTACCTGAATGTGACAGTTCCACTTTCATCGAGGTCGTGTCACAGGATATGTATATTCCTGAATACTCTTCAATTTGTTCACATTTGACACATTTAACTATTGTTTTTTATCAAATTGATAGCTATAAGAGTACATTTCAGTTTTATTATATCCTAGTTGAGAAATTCTACTTTAAAAATGAAACCGTGCGAAGTATCTAAACTTCTGAAAACGCTTCTATGCCGCATGACGCACCACGAGAAATGGAACGCCCAGGATCGTACCGGATTAGTGAATCGATACGAATTCTGATACACATCCGATGGGCATTAGACACTTAGGCCGAATGAAGCAAATTTGCCCCCCTTAGAAATTC:chr1_1219172-chr1_1219578	0/1:NA:436:68,10:+-:.:INS:41:N:ACGTTGTACTATTGAAAAACAGCAAAAATAACCCTAAAGAAACCACCAAAAACAAAAAAAAAGGAAAACAAAAAAAGATAAAAAAAAAAAAAGTAAGAGATGCTTCAACAAACCTTAAATTTTAAAAGAAAAAAAAAAAAAAAAAGGAAAAAAAAAAAAGAAATGAGGTGAAAAAGAAAAAAAAAAAAGTGAAGCAAAAAAAAAAAAAAATAGAAAAAAAAAAAGAATAAAAGAAAGAAAAAAAAAAAGAAACAAAAAAAAAAAGGGAGGAAAAAAAAAAAAAAAAAAAAAAGAAAAAAAAAAA:chr1_1219174-chr1_1219591
chr1	1227188	48	N	GAAATTTTATCGCCACAATTCGAAATGACATGAGAAGGACGGACCTATTTACAAATCAGATATTGAATAATTGGAACGAATGTGCGACGCTAAGTGAGTAGAGTTGAATTCTACAAGAAATGTATCTACAATTAAATTTAACAGAAAAAGGAAGATTGCGAATTCGACAATATCAGCGTGGTGGAAGAGAAAAAAGGAGAAGAAACATTAGATATGGTGCAAAGTAATAAAAGATTTGGGAGTGAGGATATCAACAGCTCAGAGTTTTTCGGCACGCAATCAATGAGGATTAAATCTCCAGCGCGGGGAGTGAGAGTTTTTGGATCATCAGAAGATTTCCAGAGACTTCAGAAGGACAATAATGTTTGTGAAAATGTTATATTGTGCCACTGTTAGACCTCCATATAGAATATTGCAACATCTTGGTCACTTCCATTTACAGATGATGCCATATATAAAAAGAGTTGAGGATGGGCATATGGTTCAAAGAAAATTTTCCAAACTTGGAATGCAAGAGAATGATTACTCAAAGGAGAACTCAAATTCCGAGCTGAAAGATGTTGCAAAGTACTTCGAAATCTAGAAAACTTGTAGAAAAGAGAAGAGAAAGAAAATCGTGTGTGAGTCGTTGTTTTTGGCAGGGAGATACTGATGGATCAGTGGGAAAGCAGCAGTTCTTAGCTTCTCTAACTCATACAAAAACATGGTTAAAGCAAGGAGCGCTCCATTATTCAAATCTGTTATCTAACAATAAAACTGACTATGGCAAAGAAACAACCCATTGGAGCAGACTGATACGGGAATTCAAGCAAATTCAACATGAATTCGACTTTCAATTATAACGGAAAACATAAGTTTAAAACAAATCTAGTCGAAAAATCGAAATGATTCTAATTCAACTGAAAATTATATTTTTTCAATATGTCTTGTAAATGCTCTGCTGGTGCTGTGACTGAAAGTTTCCTTTTGTTGTTTTGAAGAGCTGCGTGCGTGATGTATTTATTTTTCTTGCTGTACACAAGAATGGACGTTCTTTTGGTGACTTCGAGACCTGTTTGGAAATACAACTATTATCTTATTATACTACTTGAACCTCGTTTTGAAGGGAATCCCTGGTTCACTCCTGCCGC	.	PASS	SUPP=1;SUPP_VEC=10;SVLEN=1014;SVTYPE=INS;SVMETHOD=SURVIVOR1.0.6;CHR2=chr1;END=1228182;CIPOS=0,0;CIEND=0,0;STRANDS=+-	GT:PSV:LN:DR:ST:QV:TY:ID:RAL:AAL:CO	1/1:NA:1014:0,14:+-:.:INS:48:N:GAAATTTTATCGCCACAATTCGAAATGACATGAGAAGGACGGACCTATTTACAAATCAGATATTGAATAATTGGAACGAATGTGCGACGCTAAGTGAGTAGAGTTGAATTCTACAAGAAATGTATCTACAATTAAATTTAACAGAAAAAGGAAGATTGCGAATTCGACAATATCAGCGTGGTGGAAGAGAAAAAAGGAGAAGAAACATTAGATATGGTGCAAAGTAATAAAAGATTTGGGAGTGAGGATATCAACAGCTCAGAGTTTTTCGGCACGCAATCAATGAGGATTAAATCTCCAGCGCGGGGAGTGAGAGTTTTTGGATCATCAGAAGATTTCCAGAGACTTCAGAAGGACAATAATGTTTGTGAAAATGTTATATTGTGCCACTGTTAGACCTCCATATAGAATATTGCAACATCTTGGTCACTTCCATTTACAGATGATGCCATATATAAAAAGAGTTGAGGATGGGCATATGGTTCAAAGAAAATTTTCCAAACTTGGAATGCAAGAGAATGATTACTCAAAGGAGAACTCAAATTCCGAGCTGAAAGATGTTGCAAAGTACTTCGAAATCTAGAAAACTTGTAGAAAAGAGAAGAGAAAGAAAATCGTGTGTGAGTCGTTGTTTTTGGCAGGGAGATACTGATGGATCAGTGGGAAAGCAGCAGTTCTTAGCTTCTCTAACTCATACAAAAACATGGTTAAAGCAAGGAGCGCTCCATTATTCAAATCTGTTATCTAACAATAAAACTGACTATGGCAAAGAAACAACCCATTGGAGCAGACTGATACGGGAATTCAAGCAAATTCAACATGAATTCGACTTTCAATTATAACGGAAAACATAAGTTTAAAACAAATCTAGTCGAAAAATCGAAATGATTCTAATTCAACTGAAAATTATATTTTTTCAATATGTCTTGTAAATGCTCTGCTGGTGCTGTGACTGAAAGTTTCCTTTTGTTGTTTTGAAGAGCTGCGTGCGTGATGTATTTATTTTTCTTGCTGTACACAAGAATGGACGTTCTTTTGGTGACTTCGAGACCTGTTTGGAAATACAACTATTATCTTATTATACTACTTGAACCTCGTTTTGAAGGGAATCCCTGGTTCACTCCTGCCGC:chr1_1227188-chr1_1228182	./.:NaN:0:0,0:--:NaN:NaN:NaN:NAN:NAN:NAN
chr1	1228069	43	N	<DEL>	.	PASS	SUPP=1;SUPP_VEC=01;SVLEN=-14221945;SVTYPE=DEL;SVMETHOD=SURVIVOR1.0.6;CHR2=chr1;END=15450014;CIPOS=0,0;CIEND=0,0;STRANDS=+-	GT:PSV:LN:DR:ST:QV:TY:ID:RAL:AAL:CO	./.:NaN:0:0,0:--:NaN:NaN:NaN:NAN:NAN:NAN	0/1:NA:14221945:76,15:+-:.:DEL:43:NA:NA:chr1_1228069-chr1_15450014
chr1	1228060	42	N	<DUP>	.	PASS	SUPP=1;SUPP_VEC=01;SVLEN=14222589;SVTYPE=DUP;SVMETHOD=SURVIVOR1.0.6;CHR2=chr1;END=15450649;CIPOS=0,0;CIEND=0,0;STRANDS=-+	GT:PSV:LN:DR:ST:QV:TY:ID:RAL:AAL:CO	./.:NaN:0:0,0:--:NaN:NaN:NaN:NAN:NAN:NAN	0/1:NA:14222589:79,10:-+:.:DUP:42:NA:NA:chr1_1228060-chr1_15450649
chr1	1240799	49	N	ACGGAGCCCCACCCTAGGGTGACGGGCAACCGTATTGGATTTACGCAAAAATTTCAAAAAGTTTCTTGTAGTACACTTTAAATGGCTTGAAAACGTCGAGAAAAGTGGAAAAAAACGAAAAAAAAAATTGTGTCCGCTTCGGGTCTGTGGGCGATGGATGGATGGATGGATGGATGGAGGAGGGAGTAGACACTTCCATTTCTACATTTCTTAACCGATTGAAAAAGTGCTTTTACAAAAGTGTTTTAAATACAATAGAAAGTTTCTATCAATTAGGGATTCCGTACCTTTAATATTTCGGGTACTGCCATACAAAGTTGCCCTTTTCCTAGCGAAAAAAAAAACATTCCTAGCGAAAAAAAAAAAAACCCCCCCCCCCCCCCTCCCCCCCCCCCCCCCCCCTTTCCTAGCGAAAAAAAAAAAACATTCCTCGCCGAAAAAAAAAAAAACATTCTAGCGAAAAAAAAAAAACATCTAGCGAAAAAAAAACATTCACAGCGAAAAAAACAAAACATTGCGAAGAAAAACAAAGTCTGGTCCCGAAAGTCGGCCCCAAACAATAAAATAGCGTGCAAAGCCGATATTTAAACCCCTCGGTATTATAGCATTTCTAGACGAACAGTATTAGTAAAAATCTAAATCCAATAAGGGGCCACTTTGTGTGAAAAAGGTTTCTGGAGGAATATGAAGTGTTGGAAAAAAACATTTTCTTTATACAAAGTGGCCCCTGGGTGGCCCCTTTCTCTACCCCTATTGAGGTGAATTTTTTACTACTACGTTCGTCTAGAAAATTCTATAATAGACCGGAGTTTTAATATAGGGGGCTTTTGCACGATTTATTTATTGTTGGGGCTACGACTTCGGTTGAACCAGACTTTTTTT	.	PASS	SUPP=1;SUPP_VEC=10;SVLEN=828;SVTYPE=INS;SVMETHOD=SURVIVOR1.0.6;CHR2=chr1;END=1241603;CIPOS=0,0;CIEND=0,0;STRANDS=+-	GT:PSV:LN:DR:ST:QV:TY:ID:RAL:AAL:CO	1/1:NA:828:0,18:+-:.:INS:49:N:ACGGAGCCCCACCCTAGGGTGACGGGCAACCGTATTGGATTTACGCAAAAATTTCAAAAAGTTTCTTGTAGTACACTTTAAATGGCTTGAAAACGTCGAGAAAAGTGGAAAAAAACGAAAAAAAAAATTGTGTCCGCTTCGGGTCTGTGGGCGATGGATGGATGGATGGATGGATGGAGGAGGGAGTAGACACTTCCATTTCTACATTTCTTAACCGATTGAAAAAGTGCTTTTACAAAAGTGTTTTAAATACAATAGAAAGTTTCTATCAATTAGGGATTCCGTACCTTTAATATTTCGGGTACTGCCATACAAAGTTGCCCTTTTCCTAGCGAAAAAAAAAACATTCCTAGCGAAAAAAAAAAAAACCCCCCCCCCCCCCCTCCCCCCCCCCCCCCCCCCTTTCCTAGCGAAAAAAAAAAAACATTCCTCGCCGAAAAAAAAAAAAACATTCTAGCGAAAAAAAAAAAACATCTAGCGAAAAAAAAACATTCACAGCGAAAAAAACAAAACATTGCGAAGAAAAACAAAGTCTGGTCCCGAAAGTCGGCCCCAAACAATAAAATAGCGTGCAAAGCCGATATTTAAACCCCTCGGTATTATAGCATTTCTAGACGAACAGTATTAGTAAAAATCTAAATCCAATAAGGGGCCACTTTGTGTGAAAAAGGTTTCTGGAGGAATATGAAGTGTTGGAAAAAAACATTTTCTTTATACAAAGTGGCCCCTGGGTGGCCCCTTTCTCTACCCCTATTGAGGTGAATTTTTTACTACTACGTTCGTCTAGAAAATTCTATAATAGACCGGAGTTTTAATATAGGGGGCTTTTGCACGATTTATTTATTGTTGGGGCTACGACTTCGGTTGAACCAGACTTTTTTT:chr1_1240799-chr1_1241603	./.:NaN:0:0,0:--:NaN:NaN:NaN:NAN:NAN:NAN
chr1	1243435	45	AATGTTTCGTTCAAAAAAGCTGAAATAGAAAGCTACGAGGAATGAACGGACTAAAGGCAAATTCCTTCGATAACTAAATTGTTCATTGTTGATACATATTTTACCCTAAGTTTCAT	N	.	PASS	SUPP=2;SUPP_VEC=11;SVLEN=-355;SVTYPE=DEL;SVMETHOD=SURVIVOR1.0.6;CHR2=chr1;END=1243790;CIPOS=0,2;CIEND=0,1;STRANDS=+-	GT:PSV:LN:DR:ST:QV:TY:ID:RAL:AAL:CO	1/1:NA:354:0,19:+-:.:DEL:50:CGTTCAAAAAAGCTGAAATAGAAAGCTACGAGGAATGAACGGACTAAAGGCAAATTCCTTCGATAACTAAATTGTTCATTGTTGATACATATTTTACCCT:N:chr1_1243437-chr1_1243791	0/1:NA:355:21,33:+-:.:DEL:45:AATGTTTCGTTCAAAAAAGCTGAAATAGAAAGCTACGAGGAATGAACGGACTAAAGGCAAATTCCTTCGATAACTAAATTGTTCATTGTTGATACATATTTTACCCTAAGTTTCAT:N:chr1_1243435-chr1_1243790
chr1	1247751	46	TTATATTTCAGGAATATATTTTTTTATCAGTGTATTTAATAAGGTGTTGTTAGTTTTAAAACTACCCTAAATAATCGGTGAAGAGAGATTAAAATTTCCCCTGTGTATAAAAGTGTTCATAAACTAAAAAATATTTTCTTTCAACCAAAATGTGAATGCAATTCACTTCAATATTCACTTCAGCAATCTTGCAATCTCACAAAATATGAAACCTTGCCACTTTGTTTATGGCTAATGAAATTTGATAATCTTATAAAATTCTTCGCTGAGTGAAAATGTTTACGTTATCAGAAACTTTTATCTTTACTGTTTCACTTAAAACAATTGAATGAAACTTTAATTTAATAATTTTATGTTGTGACAATTATTTTAACACTAAATAGTTTTTAATCTTCTCTTCACTGTAATCTTTCTAGAATTAAGAACTCACTGCTTTTATTTTTTTATAAATCTCCTTTAGTTTTTCTCTAAAAACCTAAAAAATATTGTGCTATCATTAGTTAAAAAATTCTTCACAGTGATCTCTATAATCAGAACGATTACTTACAAAGGCTACGAAGGACCAAAATGATTGCTCAGTGTTCTATCAAATATTCCTGGAAAGTCAATTCTTATAAATGGAATAAAACGCAAATTATGTTTTCCGTTCTGGTTCTTAATTCGAACTAAATATTATTTTTTATTTCATTTTTGCTTGCTCTCGTTTATACTCTTTATAAACTTACTTCTTGCTCTCTCGCTAGAGAGACCGAACGATCATTATGTGAT	N	.	PASS	SUPP=2;SUPP_VEC=11;SVLEN=-769;SVTYPE=DEL;SVMETHOD=SURVIVOR1.0.6;CHR2=chr1;END=1248519;CIPOS=0,0;CIEND=0,0;STRANDS=+-	GT:PSV:LN:DR:ST:QV:TY:ID:RAL:AAL:CO	1/1:NA:769:0,48:+-:.:DEL:51:TTATATTTCAGGAATATATTTTTTTATCAGTGTATTTAATAAGGTGTTGTTAGTTTTAAAACTACCCTAAATAATCGGTGAAGAGAGATTAAAATTTCCCCTGTGTATAAAAGTGTTCATAAACTAAAAAATATTTTCTTTCAACCAAAATGTGAATGCAATTCACTTCAATATTCACTTCAGCAATCTTGCAATCTCACAAAATATGAAACCTTGCCACTTTGTTTATGGCTAATGAAATTTGATAATCTTATAAAATTCTTCGCTGAGTGAAAATGTTTACGTTATCAGAAACTTTTATCTTTACTGTTTCACTTAAAACAATTGAATGAAACTTTAATTTAATAATTTTATGTTGTGACAATTATTTTAACACTAAATAGTTTTTAATCTTCTCTTCACTGTAATCTTTCTAGAATTAAGAACTCACTGCTTTTATTTTTTTATAAATCTCCTTTAGTTTTTCTCTAAAAACCTAAAAAATATTGTGCTATCATTAGTTAAAAAATTCTTCACAGTGATCTCTATAATCAGAACGATTACTTACAAAGGCTACGAAGGACCAAAATGATTGCTCAGTGTTCTATCAAATATTCCTGGAAAGTCAATTCTTATAAATGGAATAAAACGCAAATTATGTTTTCCGTTCTGGTTCTTAATTCGAACTAAATATTATTTTTTATTTCATTTTTGCTTGCTCTCGTTTATACTCTTTATAAACTTACTTCTTGCTCTCTCGCTAGAGAGACCGAACGATCATTATGTGA:N:chr1_1247751-chr1_1248519	0/1:NA:769:48,37:+-:.:DEL:46:TTATATTTCAGGAATATATTTTTTTATCAGTGTATTTAATAAGGTGTTGTTAGTTTTAAAACTACCCTAAATAATCGGTGAAGAGAGATTAAAATTTCCCCTGTGTATAAAAGTGTTCATAAACTAAAAAATATTTTCTTTCAACCAAAATGTGAATGCAATTCACTTCAATATTCACTTCAGCAATCTTGCAATCTCACAAAATATGAAACCTTGCCACTTTGTTTATGGCTAATGAAATTTGATAATCTTATAAAATTCTTCGCTGAGTGAAAATGTTTACGTTATCAGAAACTTTTATCTTTACTGTTTCACTTAAAACAATTGAATGAAACTTTAATTTAATAATTTTATGTTGTGACAATTATTTTAACACTAAATAGTTTTTAATCTTCTCTTCACTGTAATCTTTCTAGAATTAAGAACTCACTGCTTTTATTTTTTTATAAATCTCCTTTAGTTTTTCTCTAAAAACCTAAAAAATATTGTGCTATCATTAGTTAAAAAATTCTTCACAGTGATCTCTATAATCAGAACGATTACTTACAAAGGCTACGAAGGACCAAAATGATTGCTCAGTGTTCTATCAAATATTCCTGGAAAGTCAATTCTTATAAATGGAATAAAACGCAAATTATGTTTTCCGTTCTGGTTCTTAATTCGAACTAAATATTATTTTTTATTTCATTTTTGCTTGCTCTCGTTTATACTCTTTATAAACTTACTTCTTGCTCTCTCGCTAGAGAGACCGAACGATCATTATGTGAT:N:chr1_1247751-chr1_1248519
chr1	1248526	47	N	<DEL>	.	PASS	SUPP=2;SUPP_VEC=11;SVLEN=-10977481;SVTYPE=DEL;SVMETHOD=SURVIVOR1.0.6;CHR2=chr1;END=12226007;CIPOS=0,0;CIEND=0,0;STRANDS=+-	GT:PSV:LN:DR:ST:QV:TY:ID:RAL:AAL:CO	1/1:NA:10977481:0,16:+-:.:DEL:52:NA:NA:chr1_1248526-chr1_12226007	0/1:NA:10977481:62,26:+-:.:DEL:47:NA:NA:chr1_1248526-chr1_12226007
chr1	1272301	48	N	<DUP>	.	PASS	SUPP=2;SUPP_VEC=11;SVLEN=6790981;SVTYPE=DUP;SVMETHOD=SURVIVOR1.0.6;CHR2=chr1;END=8063282;CIPOS=0,1;CIEND=0,0;STRANDS=-+	GT:PSV:LN:DR:ST:QV:TY:ID:RAL:AAL:CO	1/1:NA:6790980:0,47:-+:.:DUP:53:NA:NA:chr1_1272302-chr1_8063282	0/1:NA:6790981:81,29:-+:.:DUP:48:NA:NA:chr1_1272301-chr1_8063282
chr1	1272930	54	N	<INS>	.	PASS	SUPP=1;SUPP_VEC=10;SVLEN=3674;SVTYPE=INS;SVMETHOD=SURVIVOR1.0.6;CHR2=chr1;END=1272931;CIPOS=0,0;CIEND=0,0;STRANDS=++	GT:PSV:LN:DR:ST:QV:TY:ID:RAL:AAL:CO	./.:NA:3674:0,0:++:.:INS:54:NA:NA:chr1_1272930-chr1_1272931	./.:NaN:0:0,0:--:NaN:NaN:NaN:NAN:NAN:NAN
chr1	1272931	55	N	<DUP>	.	PASS	SUPP=1;SUPP_VEC=10;SVLEN=22127736;SVTYPE=DUP;SVMETHOD=SURVIVOR1.0.6;CHR2=chr1;END=23400666;CIPOS=0,0;CIEND=0,0;STRANDS=-+	GT:PSV:LN:DR:ST:QV:TY:ID:RAL:AAL:CO	1/1:NA:22127736:0,10:-+:.:DUP:55:NA:NA:chr1_1272931-chr1_23400666	./.:NaN:0:0,0:--:NaN:NaN:NaN:NAN:NAN:NAN
chr1	1273817	49	N	<DEL>	.	PASS	SUPP=2;SUPP_VEC=11;SVLEN=-6787862;SVTYPE=DEL;SVMETHOD=SURVIVOR1.0.6;CHR2=chr1;END=8061679;CIPOS=0,0;CIEND=-1,0;STRANDS=+-	GT:PSV:LN:DR:ST:QV:TY:ID:RAL:AAL:CO	1/1:NA:6787861:0,48:+-:.:DEL:56:NA:NA:chr1_1273817-chr1_8061678	0/1:NA:6787862:88,21:+-:.:DEL:49:NA:NA:chr1_1273817-chr1_8061679
chr1	1306776	57	N	TTGGAGAGGGGGAAGCTCCACATGGGGATCTTCACACTTAATGCTAACGCATAATTTTAAGTTACCCTGCCGGTGTGAGTTTCCACTGCCATGGACCTTCCGACTGCCCATGGACCTCCGACTGGCCATGGACCTCCGACTATCCATGGACCTTCCGACTCTCCATGGACCTTCCGACTGTCCATGGACTTCGACTGTCCATGGCACCTTCCGACTGTCCCTGGACCTTCCGACTGTCCATGGACCCTTCCGACTGTCCATGGCCTTCGACTGTCCATGGCCTTCCTACCTGTCCATGGACCTTCCGCCTGTCCATGCCTTCCGACTGTCCCATGGACTTCGACTGTCCATGGACCTTCCGACTGTCCCATGGACCTTTCGACTGTCCCATGGACCTCCGACTGTCATGGACTTCCGACTGTCCATGGACCTCCGACTGGCCATGGACCTTCCGACTTCCATGGACCTTCCGACTGTCCATGGACCCTCCGACTGTCCATGGACCTTCCGACTGTCCATGGACCTTCCACTTCCATGGACCGTCCGACTGTCCCATGGACCTTCCGACGGTCCATGGACCTTCCGACTGTCCCTGGACCTTCCGACTTCCATGGACCTTCCGAACATGTCCATGGACCTTCCGACGTCCATGGACCTTCCGACTGTCCATGACCTTCCGCTGGTCCATTGACCTTCCGACTGTCCATGGACCTCCGACTGTCCATGGACCCTTCCGACGTCCCTGGACCTTCCGACTGTCCCTGCCTTCCGACTGTCCATGGACCTTCCCGACCTGTCCATGGACCTTCCGACTGTCCATGACCTTCGACTGTCCATGGACCTTCCCGACTGTCCATGGACCTTCCGACTGTCCATGGACCTTCCGACTGTCCATGGACCTTCCGACTGTCCATGGACCTTCCGACGTCCCATGGACCTTCCACTGTCCATGGACCTTCCGACTGTTCCAGGACCTTCCGACTGTCCATGGACCTTCCGACTGTCCATTGACCTTCCGACCTGTTCCATAGACCTTCGACGGTCCATAGACCTTCCGACTGTCCCATAGACCTTCGACTGTCCTGGACTTCCGACTGGCCTGGACCTTCCGACTGTCCATGGCCCTTCGACGTCCATGACCTTCCTACTGTCCCATGACCTTCCGACTGTCCATGTACCCTTCCCGACTGTCCATTGACCTTTCCGACTGTCCATAGACCTTCCGACTGTCCATGGACCTTCCGACTGTCCATGACCTTCCTACTGTCCATGGACCTTCCGACTGTCCAATAGACCTTTCCGACTGTCCATGGACCTTTCCGACTGTCCATGGACGCTTCCGACGGTCCATGGAACCTTCCGACTGTCCATGGACCTTCCGACTGTCCATGGAACCTTCCGCTGGTTTTTTGTTTTCTGTCCATGGACCTTCCTACTGTCCATGGACCTTCCGATGTCCATGACCTTCCGACTGTCCATGGACCTTCCGCTGTCCATGGAACCTTCCGACTGTCATGGACCTTCCGACTGTCATGGACCTTCCTACTGTCCATGACCTTCCGACTGTTCCATGGAACCTTCCGACTGTCCATGGCCTTCCGACCTGTCCATGACTTCCGACTTCCATGGACATTCCGACTGTCCATGGACCGTCCCGACCTGTCCCATGGACCTTCCACTGTCCATGGACCTTCCGACTGTCCATAGACCTCCGACTGTCCATAGACTTCCGATCTTGTCCAATAACCTTCCGACTGTCCATAGACCTTTCCGACTGTCCATGGACTCGACTCCCATGTGACCTTCCGACTGTCCATAGACCTTCCGACTGTCCACTAGACCTTCGACTGTCCATAGACCTTCCGACTGTCCATAGACTTCCGAACTGTCCATGGACCTTCCGACTGTCCATGGACCTTCCGACTGTCCATGAACCTTCCGACTGTCCATGACCTTCCGACTGTCCATAGACCTTCCGACTGTCCATAGACCTTCCGACTGTCCAGAGACCTTCCCGACTGTCCATAGACCTTCCGACCTGTCCATGACCTTCCGACTGTCCATAGACTCTTCCGACTGTCCAGGGACTTCCGACTTCCATGGCCTTCCGACTGTCCGGACCTTCCGACTGTCCTTGGTCTTCCACTCACTCTCCCACACGCCCCGGCACCGACGTCCTATTCAAAAGAATTCTGGAAATACTCTAGAAAGAATCTCCAAAAATTCCTGATAATAATTCTCAGAAAATTCTGATAAGAATTCGCATAACAGTTTAACAAAAAAAAAGTTACAGACAGACATACATGACATACATACAGACAGGGTTTGAAATGCGACGGAAAAATGGAATCCATTTTTTTCCACTTTTCTCGACTGTCATCTATTTTAAGCATATTTAAGCAAAAAAAATTTTCCAAAAAAAATGTCGATACAATACGGTGACCTCACCAAGTGGGCTCCGT	.	PASS	SUPP=1;SUPP_VEC=10;SVLEN=2487;SVTYPE=INS;SVMETHOD=SURVIVOR1.0.6;CHR2=chr1;END=1306776;CIPOS=0,0;CIEND=0,0;STRANDS=+-	GT:PSV:LN:DR:ST:QV:TY:ID:RAL:AAL:CO	1/1:NA:2487:0,12:+-:.:INS:57:N:TTGGAGAGGGGGAAGCTCCACATGGGGATCTTCACACTTAATGCTAACGCATAATTTTAAGTTACCCTGCCGGTGTGAGTTTCCACTGCCATGGACCTTCCGACTGCCCATGGACCTCCGACTGGCCATGGACCTCCGACTATCCATGGACCTTCCGACTCTCCATGGACCTTCCGACTGTCCATGGACTTCGACTGTCCATGGCACCTTCCGACTGTCCCTGGACCTTCCGACTGTCCATGGACCCTTCCGACTGTCCATGGCCTTCGACTGTCCATGGCCTTCCTACCTGTCCATGGACCTTCCGCCTGTCCATGCCTTCCGACTGTCCCATGGACTTCGACTGTCCATGGACCTTCCGACTGTCCCATGGACCTTTCGACTGTCCCATGGACCTCCGACTGTCATGGACTTCCGACTGTCCATGGACCTCCGACTGGCCATGGACCTTCCGACTTCCATGGACCTTCCGACTGTCCATGGACCCTCCGACTGTCCATGGACCTTCCGACTGTCCATGGACCTTCCACTTCCATGGACCGTCCGACTGTCCCATGGACCTTCCGACGGTCCATGGACCTTCCGACTGTCCCTGGACCTTCCGACTTCCATGGACCTTCCGAACATGTCCATGGACCTTCCGACGTCCATGGACCTTCCGACTGTCCATGACCTTCCGCTGGTCCATTGACCTTCCGACTGTCCATGGACCTCCGACTGTCCATGGACCCTTCCGACGTCCCTGGACCTTCCGACTGTCCCTGCCTTCCGACTGTCCATGGACCTTCCCGACCTGTCCATGGACCTTCCGACTGTCCATGACCTTCGACTGTCCATGGACCTTCCCGACTGTCCATGGACCTTCCGACTGTCCATGGACCTTCCGACTGTCCATGGACCTTCCGACTGTCCATGGACCTTCCGACGTCCCATGGACCTTCCACTGTCCATGGACCTTCCGACTGTTCCAGGACCTTCCGACTGTCCATGGACCTTCCGACTGTCCATTGACCTTCCGACCTGTTCCATAGACCTTCGACGGTCCATAGACCTTCCGACTGTCCCATAGACCTTCGACTGTCCTGGACTTCCGACTGGCCTGGACCTTCCGACTGTCCATGGCCCTTCGACGTCCATGACCTTCCTACTGTCCCATGACCTTCCGACTGTCCATGTACCCTTCCCGACTGTCCATTGACCTTTCCGACTGTCCATAGACCTTCCGACTGTCCATGGACCTTCCGACTGTCCATGACCTTCCTACTGTCCATGGACCTTCCGACTGTCCAATAGACCTTTCCGACTGTCCATGGACCTTTCCGACTGTCCATGGACGCTTCCGACGGTCCATGGAACCTTCCGACTGTCCATGGACCTTCCGACTGTCCATGGAACCTTCCGCTGGTTTTTTGTTTTCTGTCCATGGACCTTCCTACTGTCCATGGACCTTCCGATGTCCATGACCTTCCGACTGTCCATGGACCTTCCGCTGTCCATGGAACCTTCCGACTGTCATGGACCTTCCGACTGTCATGGACCTTCCTACTGTCCATGACCTTCCGACTGTTCCATGGAACCTTCCGACTGTCCATGGCCTTCCGACCTGTCCATGACTTCCGACTTCCATGGACATTCCGACTGTCCATGGACCGTCCCGACCTGTCCCATGGACCTTCCACTGTCCATGGACCTTCCGACTGTCCATAGACCTCCGACTGTCCATAGACTTCCGATCTTGTCCAATAACCTTCCGACTGTCCATAGACCTTTCCGACTGTCCATGGACTCGACTCCCATGTGACCTTCCGACTGTCCATAGACCTTCCGACTGTCCACTAGACCTTCGACTGTCCATAGACCTTCCGACTGTCCATAGACTTCCGAACTGTCCATGGACCTTCCGACTGTCCATGGACCTTCCGACTGTCCATGAACCTTCCGACTGTCCATGACCTTCCGACTGTCCATAGACCTTCCGACTGTCCATAGACCTTCCGACTGTCCAGAGACCTTCCCGACTGTCCATAGACCTTCCGACCTGTCCATGACCTTCCGACTGTCCATAGACTCTTCCGACTGTCCAGGGACTTCCGACTTCCATGGCCTTCCGACTGTCCGGACCTTCCGACTGTCCTTGGTCTTCCACTCACTCTCCCACACGCCCCGGCACCGACGTCCTATTCAAAAGAATTCTGGAAATACTCTAGAAAGAATCTCCAAAAATTCCTGATAATAATTCTCAGAAAATTCTGATAAGAATTCGCATAACAGTTTAACAAAAAAAAAGTTACAGACAGACATACATGACATACATACAGACAGGGTTTGAAATGCGACGGAAAAATGGAATCCATTTTTTTCCACTTTTCTCGACTGTCATCTATTTTAAGCATATTTAAGCAAAAAAAATTTTCCAAAAAAAATGTCGATACAATACGGTGACCTCACCAAGTGGGCTCCGT:chr1_1306776-chr1_1306776	./.:NaN:0:0,0:--:NaN:NaN:NaN:NAN:NAN:NAN
chr1	1306778	58	N	<INS>	.	PASS	SUPP=1;SUPP_VEC=10;SVLEN=2457;SVTYPE=INS;SVMETHOD=SURVIVOR1.0.6;CHR2=chr1;END=1309235;CIPOS=0,0;CIEND=0,0;STRANDS=+-	GT:PSV:LN:DR:ST:QV:TY:ID:RAL:AAL:CO	./.:NA:2457:0,1:+-:.:INS:58:NA:NA:chr1_1306778-chr1_1309235	./.:NaN:0:0,0:--:NaN:NaN:NaN:NAN:NAN:NAN
chr1	1356558	51	N	<DEL>	.	PASS	SUPP=1;SUPP_VEC=01;SVLEN=-4274;SVTYPE=DEL;SVMETHOD=SURVIVOR1.0.6;CHR2=chr1;END=1360851;CIPOS=0,0;CIEND=0,0;STRANDS=+-	GT:PSV:LN:DR:ST:QV:TY:ID:RAL:AAL:CO	./.:NaN:0:0,0:--:NaN:NaN:NaN:NAN:NAN:NAN	0/1:NA:4274:63,10:+-:.:DEL:51:NA:NA:chr1_1356558-chr1_1360851
chr1	1356931	52	N	<DEL>	.	PASS	SUPP=2;SUPP_VEC=11;SVLEN=-3844756;SVTYPE=DEL;SVMETHOD=SURVIVOR1.0.6;CHR2=chr1;END=5201652;CIPOS=0,0;CIEND=0,0;STRANDS=+-	GT:PSV:LN:DR:ST:QV:TY:ID:RAL:AAL:CO	1/1:NA:3844721:0,11:+-:.:DEL:59:NA:NA:chr1_1356931-chr1_5201652	0/1:NA:3844790:37,18:+-:.:DEL:52:NA:NA:chr1_1356931-chr1_5201652
chr1	1358736	53	N	<INV>	.	PASS	SUPP=2;SUPP_VEC=11;SVLEN=2161598;SVTYPE=INV;SVMETHOD=SURVIVOR1.0.6;CHR2=chr1;END=3520334;CIPOS=0,1;CIEND=0,0;STRANDS=++	GT:PSV:LN:DR:ST:QV:TY:ID:RAL:AAL:CO	1/1:NA:2161597:0,17:++:.:INV:60:NA:NA:chr1_1358737-chr1_3520334	0/1:NA:2161598:60,19:++:.:INV:53:NA:NA:chr1_1358736-chr1_3520334
chr1	1360335	54	N	<INV>	.	PASS	SUPP=1;SUPP_VEC=01;SVLEN=981840;SVTYPE=INV;SVMETHOD=SURVIVOR1.0.6;CHR2=chr1;END=2342175;CIPOS=0,0;CIEND=0,0;STRANDS=--	GT:PSV:LN:DR:ST:QV:TY:ID:RAL:AAL:CO	./.:NaN:0:0,0:--:NaN:NaN:NaN:NAN:NAN:NAN	0/1:NA:981840:74,22:--:.:INV:54:NA:NA:chr1_1360335-chr1_2342175
chr1	1360295	61	N	<DUP>	.	PASS	SUPP=1;SUPP_VEC=10;SVLEN=984702;SVTYPE=DUP;SVMETHOD=SURVIVOR1.0.6;CHR2=chr1;END=2344997;CIPOS=0,0;CIEND=0,0;STRANDS=-+	GT:PSV:LN:DR:ST:QV:TY:ID:RAL:AAL:CO	1/1:NA:984702:0,14:-+:.:DUP:61:NA:NA:chr1_1360295-chr1_2344997	./.:NaN:0:0,0:--:NaN:NaN:NaN:NAN:NAN:NAN
chr1	1360481	62	N	<INV>	.	PASS	SUPP=1;SUPP_VEC=10;SVLEN=981557;SVTYPE=INV;SVMETHOD=SURVIVOR1.0.6;CHR2=chr1;END=2342245;CIPOS=0,0;CIEND=0,0;STRANDS=--	GT:PSV:LN:DR:ST:QV:TY:ID:RAL:AAL:CO	1/1:NA:981557:0,52:--:.:INV:62:NA:NA:chr1_1360481-chr1_2342245	./.:NaN:0:0,0:--:NaN:NaN:NaN:NAN:NAN:NAN
chr1	1360702	63	N	<INV>	.	PASS	SUPP=1;SUPP_VEC=10;SVLEN=1348253;SVTYPE=INV;SVMETHOD=SURVIVOR1.0.6;CHR2=chr1;END=2708955;CIPOS=0,0;CIEND=0,0;STRANDS=++	GT:PSV:LN:DR:ST:QV:TY:ID:RAL:AAL:CO	1/1:NA:1348253:0,15:++:.:INV:63:NA:NA:chr1_1360702-chr1_2708955	./.:NaN:0:0,0:--:NaN:NaN:NaN:NAN:NAN:NAN
chr1	1378383	55	N	<INS>	.	PASS	SUPP=1;SUPP_VEC=10;SVLEN=967;SVTYPE=INS;SVMETHOD=SURVIVOR1.0.6;CHR2=chr1;END=1378384;CIPOS=0,0;CIEND=0,0;STRANDS=++	GT:PSV:LN:DR:ST:QV:TY:ID:RAL:AAL:CO	1/1:NA:974:0,2:++:.:INS:64:NA:NA:chr1_1378383-chr1_1378384	0/0:NA:959:22,1:++:.:INS:55:NA:NA:chr1_1378383-chr1_1378384
chr1	1378388	57	N	<DEL>	.	PASS	SUPP=1;SUPP_VEC=01;SVLEN=-9585012;SVTYPE=DEL;SVMETHOD=SURVIVOR1.0.6;CHR2=chr1;END=10963398;CIPOS=0,0;CIEND=0,0;STRANDS=+-	GT:PSV:LN:DR:ST:QV:TY:ID:RAL:AAL:CO	./.:NaN:0:0,0:--:NaN:NaN:NaN:NAN:NAN:NAN	0/1:NA:9585012:63,15:+-:.:DEL:57:NA:NA:chr1_1378388-chr1_10963398
chr1	1378385	56	N	<DUP>	.	PASS	SUPP=1;SUPP_VEC=01;SVLEN=9585959;SVTYPE=DUP;SVMETHOD=SURVIVOR1.0.6;CHR2=chr1;END=10964344;CIPOS=0,0;CIEND=0,0;STRANDS=-+	GT:PSV:LN:DR:ST:QV:TY:ID:RAL:AAL:CO	./.:NaN:0:0,0:--:NaN:NaN:NaN:NAN:NAN:NAN	0/1:NA:9585959:64,19:-+:.:DUP:56:NA:NA:chr1_1378385-chr1_10964344
chr1	1393336	65	N	CTGATTTACGGGAAGGCCCCACCCTAGGGGGACGGGCAACCGTATTGGATTTACGCAAAAATTCAAAAATTTTCGTTGTTGTTACACTTAAAATGCTTAACTTCTTTTTCAAACGTCGAGAAAAAGGGAGAAAAAAACGAAAAAAAAATTGTTGGTGTCCGTTTGGGTATGGATGGAGACACTCGATTTCTACATTCTTAACCGATTTGAAAATTTCTTTAACCAAAGGTTTTTCTAAATACAAATAGAAAAGTTTCTATCAAATTATGGGGTGTTTGTGTACCTTTATATTTCGGGTACCTGCCATACAAAGTTGCCCTTTTCCTAGCGAAAAAAAAAAAAAACATGCTAGCGAAAAAAAAAAAAAAAAACATGGCTAGCGAAAAAAAAAAACATTGGCAGCGAACAAAAAAAAAAAATCATATGTAGCGAAAAAAAAACAAACATGCGAAGAAAAAAAAAAACACTTCGATGAAAATTCAGACAAAGGTTCATTCGAAGCGTCAGGACTCGTCGTTTTTTTGGAGAAGAAAAATTTAAAAAGTCTGTTACCGAAAGTCGGCCCCAACAATAAATATCGTGCCAAAAAGCCCGATATTTAAAAACTCGGCATTATAGAATTCTAGACGAACGTTTAGTAAAAAATCTAACTCCAAAAGGGGCCACTTTGTGTGAAGTATCTTGGAATATTGAGGTGCGGGAAACAAAAATACCAAAGTTGAGCCCCTTAGTGGAGTTAGATTTTTACTAATACTGTTCGTCTAGGAAATTCTATAATAGCCGGAGGTTAAATATCGGGCTTTTGCACGATACGTTATGTTGGGGCCGGATTTCGGCTAGTG	.	PASS	SUPP=1;SUPP_VEC=10;SVLEN=819;SVTYPE=INS;SVMETHOD=SURVIVOR1.0.6;CHR2=chr1;END=1394149;CIPOS=0,0;CIEND=0,0;STRANDS=+-	GT:PSV:LN:DR:ST:QV:TY:ID:RAL:AAL:CO	1/1:NA:819:0,12:+-:.:INS:65:N:CTGATTTACGGGAAGGCCCCACCCTAGGGGGACGGGCAACCGTATTGGATTTACGCAAAAATTCAAAAATTTTCGTTGTTGTTACACTTAAAATGCTTAACTTCTTTTTCAAACGTCGAGAAAAAGGGAGAAAAAAACGAAAAAAAAATTGTTGGTGTCCGTTTGGGTATGGATGGAGACACTCGATTTCTACATTCTTAACCGATTTGAAAATTTCTTTAACCAAAGGTTTTTCTAAATACAAATAGAAAAGTTTCTATCAAATTATGGGGTGTTTGTGTACCTTTATATTTCGGGTACCTGCCATACAAAGTTGCCCTTTTCCTAGCGAAAAAAAAAAAAAACATGCTAGCGAAAAAAAAAAAAAAAAACATGGCTAGCGAAAAAAAAAAACATTGGCAGCGAACAAAAAAAAAAAATCATATGTAGCGAAAAAAAAACAAACATGCGAAGAAAAAAAAAAACACTTCGATGAAAATTCAGACAAAGGTTCATTCGAAGCGTCAGGACTCGTCGTTTTTTTGGAGAAGAAAAATTTAAAAAGTCTGTTACCGAAAGTCGGCCCCAACAATAAATATCGTGCCAAAAAGCCCGATATTTAAAAACTCGGCATTATAGAATTCTAGACGAACGTTTAGTAAAAAATCTAACTCCAAAAGGGGCCACTTTGTGTGAAGTATCTTGGAATATTGAGGTGCGGGAAACAAAAATACCAAAGTTGAGCCCCTTAGTGGAGTTAGATTTTTACTAATACTGTTCGTCTAGGAAATTCTATAATAGCCGGAGGTTAAATATCGGGCTTTTGCACGATACGTTATGTTGGGGCCGGATTTCGGCTAGTG:chr1_1393336-chr1_1394149	./.:NaN:0:0,0:--:NaN:NaN:NaN:NAN:NAN:NAN
chr1	1452649	58	N	CTTAAAATTATTTTGTCGAGAGAACGTAAAAAGTAATATACACAAACACAATCACGGATACACGAACGCGAATCACATTATGACTTTTATTAATTTAACTACTTTTATACGTATTCGGTAGCGATGATACCATCTTCAGAAAATGTTCGATCGTACGAATCGAAAATTTTCTGAAAGATGGTAGCATACGCTACCGGAAATACGTATAAAAAGTAAGTTAAATAGAAAAGTCATAAGTGTGATTTCGCGTTCGTTTATTCCGTGATTGTTGTTTGGTCATTTAAGGCTTTT	.	PASS	SUPP=1;SUPP_VEC=01;SVLEN=305;SVTYPE=INS;SVMETHOD=SURVIVOR1.0.6;CHR2=chr1;END=1452649;CIPOS=0,0;CIEND=0,0;STRANDS=+-	GT:PSV:LN:DR:ST:QV:TY:ID:RAL:AAL:CO	./.:NaN:0:0,0:--:NaN:NaN:NaN:NAN:NAN:NAN	0/1:NA:305:36,6:+-:.:INS:58:N:CTTAAAATTATTTTGTCGAGAGAACGTAAAAAGTAATATACACAAACACAATCACGGATACACGAACGCGAATCACATTATGACTTTTATTAATTTAACTACTTTTATACGTATTCGGTAGCGATGATACCATCTTCAGAAAATGTTCGATCGTACGAATCGAAAATTTTCTGAAAGATGGTAGCATACGCTACCGGAAATACGTATAAAAAGTAAGTTAAATAGAAAAGTCATAAGTGTGATTTCGCGTTCGTTTATTCCGTGATTGTTGTTTGGTCATTTAAGGCTTTT:chr1_1452649-chr1_1452649
chr1	1476346	59	N	AAGGTTTACGAAGGCCCCCACCCTAGGGTGACGGGCAACCGTATGGATTTTGCCCAAAAATTTCAAAAAATTTTCTTTGCTTAAGTACACTTAAAAGGGTTGAAACGCGAGAAAAGTGGAAAAAACCCGAAACAAAAATTTCTGTCCGCTTCGGGTCTGTGGGGAGATGGATGGATGGAGCTCTGTAAACACTGCAATTTCAACATTCTTAACCGATTTAAAAAATTTCTTCACCAATGTGTTTTAAAGTACCAATAGAATTTCTATCAAGTATGGTGTGTACCTTAATATTTCGGGTACCTGCCATACAAAGTTGCCCTTTCCTAGGCGAAAAAAAAAAAACATTGCTAGCGAAAAAAAAAAAAACATTGCTAGCGAAAAAAAAAAAAACATTACTGCGAAAAAAAAAAAAAACATTCCTAGCGAAAAAAAAAAACATTCACAGCGAAGAAAAAAAACATCGCGAAGATGAATGCGTAAGGTTGTCATTTTTCCCCCCACCCCCCCGGTTGGCCATTATGACCATTGCCCTCAAAAAAACGTTATGGCTTTTGATGGTGGTGTTCATATATGGCCAGGATTTGGCCTATAGGCTGCCTGTCTTGATTGATGATGATGATGATTGGACATCGCGAAGGAAAAAAAAACTTCGTATAGAATTCCGACGAGTGTCTCTTTAAAAGCGTCAGAGCGGTGTTTTTTTTAAGGGAAAAAAGTCTGTTACCGAAAGGTCCGCACCAAACAATAAATATCGTGCAAAGCCCCGATTATTTAAAACTCGGGCAGTTATAGAATTTCTAGACGACAGTATTAGTAAAAATCTAAACTCCAATAAGGGGCCACTTGTGTGAAAAGTTTCTGGGATATTCGAAGGTGAAACATTATACAAAGTGGCCCCTTATTGGAGTTAGATTTTTACTA	.	PASS	SUPP=1;SUPP_VEC=01;SVLEN=931;SVTYPE=INS;SVMETHOD=SURVIVOR1.0.6;CHR2=chr1;END=1476346;CIPOS=0,0;CIEND=0,0;STRANDS=+-	GT:PSV:LN:DR:ST:QV:TY:ID:RAL:AAL:CO	./.:NaN:0:0,0:--:NaN:NaN:NaN:NAN:NAN:NAN	0/1:NA:931:38,5:+-:.:INS:59:N:AAGGTTTACGAAGGCCCCCACCCTAGGGTGACGGGCAACCGTATGGATTTTGCCCAAAAATTTCAAAAAATTTTCTTTGCTTAAGTACACTTAAAAGGGTTGAAACGCGAGAAAAGTGGAAAAAACCCGAAACAAAAATTTCTGTCCGCTTCGGGTCTGTGGGGAGATGGATGGATGGAGCTCTGTAAACACTGCAATTTCAACATTCTTAACCGATTTAAAAAATTTCTTCACCAATGTGTTTTAAAGTACCAATAGAATTTCTATCAAGTATGGTGTGTACCTTAATATTTCGGGTACCTGCCATACAAAGTTGCCCTTTCCTAGGCGAAAAAAAAAAAACATTGCTAGCGAAAAAAAAAAAAACATTGCTAGCGAAAAAAAAAAAAACATTACTGCGAAAAAAAAAAAAAACATTCCTAGCGAAAAAAAAAAACATTCACAGCGAAGAAAAAAAACATCGCGAAGATGAATGCGTAAGGTTGTCATTTTTCCCCCCACCCCCCCGGTTGGCCATTATGACCATTGCCCTCAAAAAAACGTTATGGCTTTTGATGGTGGTGTTCATATATGGCCAGGATTTGGCCTATAGGCTGCCTGTCTTGATTGATGATGATGATGATTGGACATCGCGAAGGAAAAAAAAACTTCGTATAGAATTCCGACGAGTGTCTCTTTAAAAGCGTCAGAGCGGTGTTTTTTTTAAGGGAAAAAAGTCTGTTACCGAAAGGTCCGCACCAAACAATAAATATCGTGCAAAGCCCCGATTATTTAAAACTCGGGCAGTTATAGAATTTCTAGACGACAGTATTAGTAAAAATCTAAACTCCAATAAGGGGCCACTTGTGTGAAAAGTTTCTGGGATATTCGAAGGTGAAACATTATACAAAGTGGCCCCTTATTGGAGTTAGATTTTTACTA:chr1_1476346-chr1_1476346
chr1	1485182	66	N	GGAGATGGGGAAGTCCAACATGGAGGGAGCTTCAAAATTATGCTAACGCTAAAAAATTTTAAATTACTCCGCCGGTTGTGTGGAGTTTCCGACTGCCCAGGGACTTCAGGACTGTCCATGTACCTTCGACATCCATGGACCTTCAGGACGTCCCTGGACCTGTCCGACTGTCCATGGAACCTTCCCGACCTATCCATGGACCTTCCGAATACAGGGAAACCTTCCGACCTGTCAATGGACCTTCGGACTGTCCATGACCTTCCGAATGTCCATGGACCTCCGACTGTCCATGGACCTTCCGACTGTCCATGGACCTTCAGACGTCCATGGACCTTCCGACTGGCCATGGACATTACGACTGTCATGGACCTTCCGACTGTTCCAGTGGACATTCGACGCTATTGTCCATGGACCTTACGCTGTCCCCATGACCTCCGACTGTCCATGTCTTCCCTCATCTCCCACACGCGCACCGATCGTCCTATCGAAAAGAATTCTCGGAAATACTCTAGAAAGGAATTATCAGAAAAAATTACTGATAAGAATTTCAGAAAAAATTTCTGATAAGACATCTCCGAAAAGTTAACAAAAAAAAGTTTACATAAGAATACATAACAGAACATACAGGACATACAGACAGGGGGTTGAAGGCGACGGAAAAATGGAAGTCCATTTTTTTCCACTTTTCTCGAGTTTCCATGCTATTTTAGCATATTTAGCAAAAAAACTTTCCAAAAAAAAATGTCGAATACAAGACGGTGACTCCCCCAAAGGTGGGCCTCCGTACT	.	PASS	SUPP=1;SUPP_VEC=10;SVLEN=814;SVTYPE=INS;SVMETHOD=SURVIVOR1.0.6;CHR2=chr1;END=1485997;CIPOS=0,0;CIEND=0,0;STRANDS=+-	GT:PSV:LN:DR:ST:QV:TY:ID:RAL:AAL:CO	1/1:NA:814:0,25:+-:.:INS:66:N:GGAGATGGGGAAGTCCAACATGGAGGGAGCTTCAAAATTATGCTAACGCTAAAAAATTTTAAATTACTCCGCCGGTTGTGTGGAGTTTCCGACTGCCCAGGGACTTCAGGACTGTCCATGTACCTTCGACATCCATGGACCTTCAGGACGTCCCTGGACCTGTCCGACTGTCCATGGAACCTTCCCGACCTATCCATGGACCTTCCGAATACAGGGAAACCTTCCGACCTGTCAATGGACCTTCGGACTGTCCATGACCTTCCGAATGTCCATGGACCTCCGACTGTCCATGGACCTTCCGACTGTCCATGGACCTTCAGACGTCCATGGACCTTCCGACTGGCCATGGACATTACGACTGTCATGGACCTTCCGACTGTTCCAGTGGACATTCGACGCTATTGTCCATGGACCTTACGCTGTCCCCATGACCTCCGACTGTCCATGTCTTCCCTCATCTCCCACACGCGCACCGATCGTCCTATCGAAAAGAATTCTCGGAAATACTCTAGAAAGGAATTATCAGAAAAAATTACTGATAAGAATTTCAGAAAAAATTTCTGATAAGACATCTCCGAAAAGTTAACAAAAAAAAGTTTACATAAGAATACATAACAGAACATACAGGACATACAGACAGGGGGTTGAAGGCGACGGAAAAATGGAAGTCCATTTTTTTCCACTTTTCTCGAGTTTCCATGCTATTTTAGCATATTTAGCAAAAAAACTTTCCAAAAAAAAATGTCGAATACAAGACGGTGACTCCCCCAAAGGTGGGCCTCCGTACT:chr1_1485182-chr1_1485997	./.:NaN:0:0,0:--:NaN:NaN:NaN:NAN:NAN:NAN
chr1	1485260	60	N	AATCAGACTTTTTCCCCACCCCAACTCTTTACCTTACAAAAAACTCTATTCATATATATATTCATATCTGTTCGTTCATCAACACTTTTTGTTGAGAAAAAAAAAAACTTCCACCCCAGCGAACAAAACAACATGCCACGAAAAAAAACAACTTCGTATTGAAATTCAGACAAGTGTAATATCGATTTTGGAGAACCAACTGGAATGAACGCATCGCTCCAATGACAGTACAATTTCCGCAAGAAGTTATCGTAATGGAATCAGTTTGAAAGAAAGAATGCTCCATTGATATGATGTTTTGTCTTTCATTCAACTGTTCATCAAATGCAAGGAACAACCTTCAATCAATTTGTTGGTCTACTTAGGTTCTAAAATGTTTGCTCCTGGACAAGCATACGTAGTTAAGTCGAGTCACGATCCTTAAGGCCTGCGGACTTTAGAATTGATTGGCGGAAAATTTGACCCGGGTACAAATGTGTTAACATAGAATTCAGATGAAATGGAAACGATGGCGAAGCCTACCAGATTAAATAAAAATGATTAAATTTTACTAGAATCAAAAACTAGATACAACATTTTTGTGAATAGGCCATTATATCGTTTAACAGGTTCCTATAGAAAAATAAAGCAATAATAAATCATTGATTGATTTTAATGATACTTATAGAAATATATTAAAAACGATTTCATTTTAAGTATGTTAAAAGAAACACAGCATTGGAAAAATTTTTGAAAATAAAAAATATATTCAAAAAAAGTTTTGAAAAACAATCCCCACCTAACTCTTGATGAAAACCATTGTAATAACAGAAATAATTCCTTTAAAGGTTCTTAAAATGTATGATTTTGTTAACTTAAATCTCATTTAACAAGTTTGAGGTTTTGAAGCCCCCGAAGTCCATATATGAGTTAGGTATTTAAAATTAGGGCTTCAAACCCTCAAACTTGTTAATGAGATTTAAAGTTAACAAAATCAATAAATTTTAAGAAACTTTAAAGGACTTATTTCTGCTTAATACAAGTTTTCATCAAGAGTTTGAGGGGGGATTTTTTTCAAAACTTTTTGTTGAT	.	PASS	SUPP=1;SUPP_VEC=01;SVLEN=858;SVTYPE=INS;SVMETHOD=SURVIVOR1.0.6;CHR2=chr1;END=1485489;CIPOS=0,0;CIEND=0,0;STRANDS=++	GT:PSV:LN:DR:ST:QV:TY:ID:RAL:AAL:CO	./.:NaN:0:0,0:--:NaN:NaN:NaN:NAN:NAN:NAN	0/1:NA:858:34,15:++:.:INS:60:N:AATCAGACTTTTTCCCCACCCCAACTCTTTACCTTACAAAAAACTCTATTCATATATATATTCATATCTGTTCGTTCATCAACACTTTTTGTTGAGAAAAAAAAAAACTTCCACCCCAGCGAACAAAACAACATGCCACGAAAAAAAACAACTTCGTATTGAAATTCAGACAAGTGTAATATCGATTTTGGAGAACCAACTGGAATGAACGCATCGCTCCAATGACAGTACAATTTCCGCAAGAAGTTATCGTAATGGAATCAGTTTGAAAGAAAGAATGCTCCATTGATATGATGTTTTGTCTTTCATTCAACTGTTCATCAAATGCAAGGAACAACCTTCAATCAATTTGTTGGTCTACTTAGGTTCTAAAATGTTTGCTCCTGGACAAGCATACGTAGTTAAGTCGAGTCACGATCCTTAAGGCCTGCGGACTTTAGAATTGATTGGCGGAAAATTTGACCCGGGTACAAATGTGTTAACATAGAATTCAGATGAAATGGAAACGATGGCGAAGCCTACCAGATTAAATAAAAATGATTAAATTTTACTAGAATCAAAAACTAGATACAACATTTTTGTGAATAGGCCATTATATCGTTTAACAGGTTCCTATAGAAAAATAAAGCAATAATAAATCATTGATTGATTTTAATGATACTTATAGAAATATATTAAAAACGATTTCATTTTAAGTATGTTAAAAGAAACACAGCATTGGAAAAATTTTTGAAAATAAAAAATATATTCAAAAAAAGTTTTGAAAAACAATCCCCACCTAACTCTTGATGAAAACCATTGTAATAACAGAAATAATTCCTTTAAAGGTTCTTAAAATGTATGATTTTGTTAACTTAAATCTCATTTAACAAGTTTGAGGTTTTGAAGCCCCCGAAGTCCATATATGAGTTAGGTATTTAAAATTAGGGCTTCAAACCCTCAAACTTGTTAATGAGATTTAAAGTTAACAAAATCAATAAATTTTAAGAAACTTTAAAGGACTTATTTCTGCTTAATACAAGTTTTCATCAAGAGTTTGAGGGGGGATTTTTTTCAAAACTTTTTGTTGAT:chr1_1485260-chr1_1485489
chr1	1508967	68	N	AATACACTGTGAGCATATCTATAAGACCACCCTTATTTATGCTAAAAATCCCAAATATGAGAAGCGGCCAAAAAATCAATGAGCCACAGCACAATTATTCACTCTCCAAGCTCCCCTTTTCATCACGTAAACCAAGTTCAACTTTTTTCTACAAAAGAACAATTTAGACAAAAATTGTGTTTCGTGTGCGCATTTTGTATAGACCACTCCTTAAATTTCACTGTATTGTTAAAATTTTAATGCTTTTTATACGGCCATAATTGATAATCATAATGATGCACTAATTGGATCTTATGCCAGTTTTTGCTGAAGTGAATTACACTTTGAATAGGAAATTTTGCAATGTCCTTCCAATGACCCCTCAATGCCAAGAGGTACTAAATTTAATGTTTTTTCTAATAAACTAATGTCTTTTTAATTTTTATATATTCTCAACAGATCCAATAACGAAAATATGTAATACTTAGCACATACTTATTGAATTTTTGTTCAAAAATAATTTTAATACATTATAATCATGTATCTGCCTGACGGTTTTTACGAGAAGTACATCCACCACCACCTCATCCAATCGAATATAAATTTGACTAACGTTCCTTCAACATATCATATGATCCTCCCTGCTAATTTAAATCATATTTTTAGAAGATGGTATCTGATATGATGGCAAAATGGCAACATAATCTGAGAGAAAATCTATCAAATATCGTGTTAGACCGAACAAAACAATTTTTCACCCCCGTGCATCACATGCAAATGCTAACTGAAATTAGAATTTCATGCTAATCTATTCCTTCCTAAAATTTCATTTCATCCATTTGCATGATGCACCGTGTGAAAATTTTTTTTCGGTCTACCCGATACTTTGATAGATTTTCTCTCAGATATTTTGCCATTTTTGCCATCATACGCGATACATCTTCTAAAATTATGATTTAAATTAAGCAGGATGATCATATGAATATGTTGAAGTGAACTTTAGTCCATTTTATATCGATTGATGAATGGGGGATTTCTTTCTCGTAAACCGTCATCAGATACATGATTATATTTATTTAAACAAACCATTATTTTGAACACAAAGTTCAATACGGTTTTGTGCTTAAGTATGACACTATTTTCTTTCATTGATCTGTTGAGAACTAGATAAAAATTAAAAAAACTTATTTCTTAGAAAACATTTAATTTTTTTACTTATGGCACTTGATGGGCCATTGAAGACATTGCAAATTTCCTTATTCCAAAGTGTAATTCAATTCAGCACAAACTTAATAAGATCAATTAGTTTTATCTTATGATCACATCAATTATGGCGTAAAAAGCAAAATTTTAAACATACAGTGAAATATAAGAGTGGTCCTATACAAAATCGCACCACGAAACACATTTTTGTCTATAATTGTTTCTTTCGTAGAAAAGTTGAACTTTTACTGATGAAAAGGTGCGCTTGGAGAAGTAGAATAATTGGGCATCATTTGATTTATTTTGGCAGCGTCTCATATTTGGATATTTATCCTAACTAAAGGGTGGTCTTATAGAGATTGCTCACCGG	.	PASS	SUPP=1;SUPP_VEC=10;SVLEN=1578;SVTYPE=INS;SVMETHOD=SURVIVOR1.0.6;CHR2=chr1;END=1508968;CIPOS=0,0;CIEND=0,0;STRANDS=++	GT:PSV:LN:DR:ST:QV:TY:ID:RAL:AAL:CO	1/1:NA:1578:0,10:++:.:INS:68:N:AATACACTGTGAGCATATCTATAAGACCACCCTTATTTATGCTAAAAATCCCAAATATGAGAAGCGGCCAAAAAATCAATGAGCCACAGCACAATTATTCACTCTCCAAGCTCCCCTTTTCATCACGTAAACCAAGTTCAACTTTTTTCTACAAAAGAACAATTTAGACAAAAATTGTGTTTCGTGTGCGCATTTTGTATAGACCACTCCTTAAATTTCACTGTATTGTTAAAATTTTAATGCTTTTTATACGGCCATAATTGATAATCATAATGATGCACTAATTGGATCTTATGCCAGTTTTTGCTGAAGTGAATTACACTTTGAATAGGAAATTTTGCAATGTCCTTCCAATGACCCCTCAATGCCAAGAGGTACTAAATTTAATGTTTTTTCTAATAAACTAATGTCTTTTTAATTTTTATATATTCTCAACAGATCCAATAACGAAAATATGTAATACTTAGCACATACTTATTGAATTTTTGTTCAAAAATAATTTTAATACATTATAATCATGTATCTGCCTGACGGTTTTTACGAGAAGTACATCCACCACCACCTCATCCAATCGAATATAAATTTGACTAACGTTCCTTCAACATATCATATGATCCTCCCTGCTAATTTAAATCATATTTTTAGAAGATGGTATCTGATATGATGGCAAAATGGCAACATAATCTGAGAGAAAATCTATCAAATATCGTGTTAGACCGAACAAAACAATTTTTCACCCCCGTGCATCACATGCAAATGCTAACTGAAATTAGAATTTCATGCTAATCTATTCCTTCCTAAAATTTCATTTCATCCATTTGCATGATGCACCGTGTGAAAATTTTTTTTCGGTCTACCCGATACTTTGATAGATTTTCTCTCAGATATTTTGCCATTTTTGCCATCATACGCGATACATCTTCTAAAATTATGATTTAAATTAAGCAGGATGATCATATGAATATGTTGAAGTGAACTTTAGTCCATTTTATATCGATTGATGAATGGGGGATTTCTTTCTCGTAAACCGTCATCAGATACATGATTATATTTATTTAAACAAACCATTATTTTGAACACAAAGTTCAATACGGTTTTGTGCTTAAGTATGACACTATTTTCTTTCATTGATCTGTTGAGAACTAGATAAAAATTAAAAAAACTTATTTCTTAGAAAACATTTAATTTTTTTACTTATGGCACTTGATGGGCCATTGAAGACATTGCAAATTTCCTTATTCCAAAGTGTAATTCAATTCAGCACAAACTTAATAAGATCAATTAGTTTTATCTTATGATCACATCAATTATGGCGTAAAAAGCAAAATTTTAAACATACAGTGAAATATAAGAGTGGTCCTATACAAAATCGCACCACGAAACACATTTTTGTCTATAATTGTTTCTTTCGTAGAAAAGTTGAACTTTTACTGATGAAAAGGTGCGCTTGGAGAAGTAGAATAATTGGGCATCATTTGATTTATTTTGGCAGCGTCTCATATTTGGATATTTATCCTAACTAAAGGGTGGTCTTATAGAGATTGCTCACCGG:chr1_1508967-chr1_1508968	./.:NaN:0:0,0:--:NaN:NaN:NaN:NAN:NAN:NAN
chr1	1508965	67	N	<INS>	.	PASS	SUPP=1;SUPP_VEC=10;SVLEN=1549;SVTYPE=INS;SVMETHOD=SURVIVOR1.0.6;CHR2=chr1;END=1510511;CIPOS=0,0;CIEND=0,0;STRANDS=+-	GT:PSV:LN:DR:ST:QV:TY:ID:RAL:AAL:CO	./.:NA:1549:0,0:+-:.:INS:67:NA:NA:chr1_1508965-chr1_1510511	./.:NaN:0:0,0:--:NaN:NaN:NaN:NAN:NAN:NAN
chr1	1511636	61	N	CGAAAAAAGTCTGTTACCGACATCTGGCCCAACCATAAATATCGTGTCAAAACCCCCGATATTTACAACTCCGGGCTATTAATAGAAATTTCTAACGAACAGTATTGAAAAAGTACCTCCAATAAGGGCCACTTTGATAATGTTTTCCACCTTCTCAGATTTCCGAAATCTTTCACACAAAGTGCCCCTTATTGGGTTAGATTTTTTCTATACTGTTCGGCTAGAATTCTATAATAACCGGGTTTTAAATATCGTGCTGTTTTGCACGATATTTATGGTTTGGGGCCGACTTTCGGTAACATACTTTTTTTGTCTCGCAATGTTTTTTTTTTCGCGGTGAATGTTTTTTTTTTTTCGCTAGGAATGTTTTTTTTTTTCGCTAGACATTTGTTTTTTTTTCGCTAGGAAGTTTTTTTTTTTTCGCTATGAAAAGGCAACTTTAGTATGTAGGTACCCGAACTATTAAAGGTACACACCCCATAATTTGATAGAAACTTTCTATTTGTATTTAAAACACGTTTGGTAAAAAAATTTTTCAATCGTTGAAAATGTAGAATGCGAGTGTCTACAAGCTACATCCATCCACCCATCCATCCATCCCACGACCCGAAAGCGGACACAAATTTTTTGTTTCTTTTTTTTCCACTTTTCTCACGTTTCAAGCCATTTAAGTGTAACTAAGCAAAGGAAAATTTTTTGAAATTTTTGCGTAAATCCAATCCGTTGCCCGTCACCCTAGGGTGGGGCCCTAC	.	PASS	SUPP=1;SUPP_VEC=01;SVLEN=547;SVTYPE=INS;SVMETHOD=SURVIVOR1.0.6;CHR2=chr1;END=1511858;CIPOS=0,0;CIEND=0,0;STRANDS=+-	GT:PSV:LN:DR:ST:QV:TY:ID:RAL:AAL:CO	./.:NaN:0:0,0:--:NaN:NaN:NaN:NAN:NAN:NAN	0/1:NA:547:43,10:+-:.:INS:61:N:CGAAAAAAGTCTGTTACCGACATCTGGCCCAACCATAAATATCGTGTCAAAACCCCCGATATTTACAACTCCGGGCTATTAATAGAAATTTCTAACGAACAGTATTGAAAAAGTACCTCCAATAAGGGCCACTTTGATAATGTTTTCCACCTTCTCAGATTTCCGAAATCTTTCACACAAAGTGCCCCTTATTGGGTTAGATTTTTTCTATACTGTTCGGCTAGAATTCTATAATAACCGGGTTTTAAATATCGTGCTGTTTTGCACGATATTTATGGTTTGGGGCCGACTTTCGGTAACATACTTTTTTTGTCTCGCAATGTTTTTTTTTTCGCGGTGAATGTTTTTTTTTTTTCGCTAGGAATGTTTTTTTTTTTCGCTAGACATTTGTTTTTTTTTCGCTAGGAAGTTTTTTTTTTTTCGCTATGAAAAGGCAACTTTAGTATGTAGGTACCCGAACTATTAAAGGTACACACCCCATAATTTGATAGAAACTTTCTATTTGTATTTAAAACACGTTTGGTAAAAAAATTTTTCAATCGTTGAAAATGTAGAATGCGAGTGTCTACAAGCTACATCCATCCACCCATCCATCCATCCCACGACCCGAAAGCGGACACAAATTTTTTGTTTCTTTTTTTTCCACTTTTCTCACGTTTCAAGCCATTTAAGTGTAACTAAGCAAAGGAAAATTTTTTGAAATTTTTGCGTAAATCCAATCCGTTGCCCGTCACCCTAGGGTGGGGCCCTAC:chr1_1511636-chr1_1511858
chr1	1519563	62	N	<INV>	.	PASS	SUPP=1;SUPP_VEC=01;SVLEN=6540181;SVTYPE=INV;SVMETHOD=SURVIVOR1.0.6;CHR2=chr1;END=8059744;CIPOS=0,0;CIEND=0,0;STRANDS=--	GT:PSV:LN:DR:ST:QV:TY:ID:RAL:AAL:CO	./.:NaN:0:0,0:--:NaN:NaN:NaN:NAN:NAN:NAN	0/1:NA:6540181:74,11:--:.:INV:62:NA:NA:chr1_1519563-chr1_8059744
chr1	1526676	69	N	CGAAAATTATGCACAGAAGAAAAAATGGCGAGGGGAAGTAGGTAATTGGTGTAATGAAAAGAAAAAACGGGATTTTGGGATTTGTGTTTATGTATTTGTTTGATGTTTTTGTAGTGTAGCTTGGTCTGTAATGTTGTCATAGGAAAAAAGGGATTTTTTGAAAAGAAAAAAAAAAAAGAAAAAAGAAAAAAAAAGGATGGGTAGAAAAAAGGGGGAAGTGTAATTTGTAAGTTCGGTTAAAAAGGGAATTTTCGTATTTG	.	PASS	SUPP=1;SUPP_VEC=10;SVLEN=768;SVTYPE=INS;SVMETHOD=SURVIVOR1.0.6;CHR2=chr1;END=1526771;CIPOS=0,0;CIEND=0,0;STRANDS=++	GT:PSV:LN:DR:ST:QV:TY:ID:RAL:AAL:CO	1/1:NA:768:0,11:++:.:INS:69:N:CGAAAATTATGCACAGAAGAAAAAATGGCGAGGGGAAGTAGGTAATTGGTGTAATGAAAAGAAAAAACGGGATTTTGGGATTTGTGTTTATGTATTTGTTTGATGTTTTTGTAGTGTAGCTTGGTCTGTAATGTTGTCATAGGAAAAAAGGGATTTTTTGAAAAGAAAAAAAAAAAAGAAAAAAGAAAAAAAAAGGATGGGTAGAAAAAAGGGGGAAGTGTAATTTGTAAGTTCGGTTAAAAAGGGAATTTTCGTATTTG:chr1_1526676-chr1_1526771	./.:NaN:0:0,0:--:NaN:NaN:NaN:NAN:NAN:NAN
chr1	1553116	63	N	GATAATGAATATATTTTTTTCCGGAAATAAACTATTCCAAAGACCAGATAATTGCGGAAAGTATTCGCATGCGCATTAATTGCGGATTTTTTTGAAATTTTTTTACCGTTTAATATCAATTTTTAATTTAGATTTTATGATTTCAAAAAATTAAGTTGATTCCATATATAATGATTAAGTTAGAAAATTATGAGCTAAACCATTATTCTTTTACTTCTTATCATCATTTATATAAAAATTTAAATTACAAAAAGTCATTTGTCACGCTTTCATTTTTACATAAAAAAAACGGTTAAAATTTTAAAAAAGAAAAATAGTTCCGCAATTTTCTGGCCCGCAATAACATAATTCTGAATTTTTAATTTGTAATTTTTTCTATATCATCTGGAGAAAATTCTTCTTCTCATTCGGAGC	.	PASS	SUPP=2;SUPP_VEC=11;SVLEN=389;SVTYPE=INS;SVMETHOD=SURVIVOR1.0.6;CHR2=chr1;END=1553496;CIPOS=0,0;CIEND=-7,0;STRANDS=+-	GT:PSV:LN:DR:ST:QV:TY:ID:RAL:AAL:CO	1/1:NA:387:0,12:+-:.:INS:70:N:GATAAGAATAATTTTTCACGGAAATAAACTATTCCAAAAACAGCTATTGCGAAAAGTTATTCCCTGCCAGAAAATTGCGGATTTTTTTGAAATTTTTACGTTAGAAATATCAAAGTTTTTTAATTTAATTTCTGATATTCAAATTAAAGTATTCATAATATAATGATTAAGGTTACAAATTATGATGTTGTAAACCCATATTCTTTTACTTCTTATCTCATTTAATAATAAAAAACTTTAAATTTACAAACGGATTTTGTCACGCTTTCATTTTTAACGGTGAAAAATTTAAACACGTTCCGCAATTTCTGCCCGCAATAAACATAAAATCGGGAATTTATTTTGTAATTTTTTCATCTGGAAAAAATATTCTCATTCGGACC:chr1_1553116-chr1_1553489	0/1:NA:391:51,19:+-:.:INS:63:N:GATAATGAATATATTTTTTTCCGGAAATAAACTATTCCAAAGACCAGATAATTGCGGAAAGTATTCGCATGCGCATTAATTGCGGATTTTTTTGAAATTTTTTTACCGTTTAATATCAATTTTTAATTTAGATTTTATGATTTCAAAAAATTAAGTTGATTCCATATATAATGATTAAGTTAGAAAATTATGAGCTAAACCATTATTCTTTTACTTCTTATCATCATTTATATAAAAATTTAAATTACAAAAAGTCATTTGTCACGCTTTCATTTTTACATAAAAAAAACGGTTAAAATTTTAAAAAAGAAAAATAGTTCCGCAATTTTCTGGCCCGCAATAACATAATTCTGAATTTTTAATTTGTAATTTTTTCTATATCATCTGGAGAAAATTCTTCTTCTCATTCGGAGC:chr1_1553116-chr1_1553496
chr1	1580708	65	N	TGGCATAGGGCTCATTGGCCCCATTTGCCGGGTGCTTGTGCCGGGAATCTGATTCGTCCAGGTCCCCGGTTTTCGAATCCCAGCCATTAGGTACGGTGGTTTAGATACTTCGGCCCGAAAAAAGTTTGTTTCACTTAACAGCAACGGCCGTTATCCTTGTATCATTTGATATTCGTATCAAGGCGAACAATTATAGAGCAAGACTAGGAACACTGCCGAAAATGGAACGCATGCAATTGTTCCCTTTCAATTGATAAATAAAAACAGTGGCAGTCCTAAAGCAATCTAAGCAAGTTAAAATAAAAATACGAAAGGGAAGGTTACAATTTCAAGCGATCATTGTCAATATTACTGAATTTCCATCATCATTGAAACATCAGTAGGGTGTGTAACAGTCTAGTCTTACCTGAGACGAATAAGACTCATCACGGCCAATGTTTGTTCGCAGACACCTTGCCGAGAACAGTTCGTTCTAACCCATTTTCTGATGATGATGATG	.	PASS	SUPP=1;SUPP_VEC=01;SVLEN=515;SVTYPE=INS;SVMETHOD=SURVIVOR1.0.6;CHR2=chr1;END=1580709;CIPOS=0,0;CIEND=0,0;STRANDS=++	GT:PSV:LN:DR:ST:QV:TY:ID:RAL:AAL:CO	./.:NaN:0:0,0:--:NaN:NaN:NaN:NAN:NAN:NAN	0/1:NA:515:27,5:++:.:INS:65:N:TGGCATAGGGCTCATTGGCCCCATTTGCCGGGTGCTTGTGCCGGGAATCTGATTCGTCCAGGTCCCCGGTTTTCGAATCCCAGCCATTAGGTACGGTGGTTTAGATACTTCGGCCCGAAAAAAGTTTGTTTCACTTAACAGCAACGGCCGTTATCCTTGTATCATTTGATATTCGTATCAAGGCGAACAATTATAGAGCAAGACTAGGAACACTGCCGAAAATGGAACGCATGCAATTGTTCCCTTTCAATTGATAAATAAAAACAGTGGCAGTCCTAAAGCAATCTAAGCAAGTTAAAATAAAAATACGAAAGGGAAGGTTACAATTTCAAGCGATCATTGTCAATATTACTGAATTTCCATCATCATTGAAACATCAGTAGGGTGTGTAACAGTCTAGTCTTACCTGAGACGAATAAGACTCATCACGGCCAATGTTTGTTCGCAGACACCTTGCCGAGAACAGTTCGTTCTAACCCATTTTCTGATGATGATGATG:chr1_1580708-chr1_1580709
chr1	1609951	71	N	AAAATTTGACGGAGGCCCCACCTAGGGTGACGGGCAACCGTATTGGATTACGCAAAAATTTCAAAAAATTGTCTTTGCTTAGTTACACTTAAAATGGCTGGAAACGTTCGAGAAAAGTGGAAAGGAGGAAAAAAACGAAAAAAAAAAAAATTTCTGTCCCTTTCGGGTCTGTGGGGATGGATGTCGCTCTGTAGACCTCGCATTTCTACATTTCTTACGATTTGAAAAATTTTCTTTACCAAGTGTTTTTTAATACAAATAGAAAGTTTCTATCAAATATGGGGCTGTGTACCTTAATATTCGGGTACCTTGCCATACAAAGTTGCCCTTTTCAGCGAAAAAAAAAACACATTCCCATGCGAAAAAAAAAAAAACATTGTGAAGAAAAAAAAGTCGGTTACGAAAGTCGGCCCCAAAATAATATCGTGCACAAAGCCCGAATTAAAACTCCGGCTATTATAGAATTTCTAGAGAAACAGTATTCGTAAAAAAATTAACTCCAATAAGGGGGGGCCACTTTTTGGTATGTTGTTCCACCTCAATATCCAGAACTTTTCACACCCAAAGTGGCCCCTTATTGGAGTTAGATTTTACAATATGTTCGTCTAGAACAGAAATTCTATAATAGCCGAAGTTTTAAATATCGGGCTTTGCACGAATTTATTGTGGGGCCGG	.	PASS	SUPP=1;SUPP_VEC=10;SVLEN=688;SVTYPE=INS;SVMETHOD=SURVIVOR1.0.6;CHR2=chr1;END=1609952;CIPOS=0,0;CIEND=0,0;STRANDS=++	GT:PSV:LN:DR:ST:QV:TY:ID:RAL:AAL:CO	1/1:NA:688:0,5:++:.:INS:71:N:AAAATTTGACGGAGGCCCCACCTAGGGTGACGGGCAACCGTATTGGATTACGCAAAAATTTCAAAAAATTGTCTTTGCTTAGTTACACTTAAAATGGCTGGAAACGTTCGAGAAAAGTGGAAAGGAGGAAAAAAACGAAAAAAAAAAAAATTTCTGTCCCTTTCGGGTCTGTGGGGATGGATGTCGCTCTGTAGACCTCGCATTTCTACATTTCTTACGATTTGAAAAATTTTCTTTACCAAGTGTTTTTTAATACAAATAGAAAGTTTCTATCAAATATGGGGCTGTGTACCTTAATATTCGGGTACCTTGCCATACAAAGTTGCCCTTTTCAGCGAAAAAAAAAACACATTCCCATGCGAAAAAAAAAAAAACATTGTGAAGAAAAAAAAGTCGGTTACGAAAGTCGGCCCCAAAATAATATCGTGCACAAAGCCCGAATTAAAACTCCGGCTATTATAGAATTTCTAGAGAAACAGTATTCGTAAAAAAATTAACTCCAATAAGGGGGGGCCACTTTTTGGTATGTTGTTCCACCTCAATATCCAGAACTTTTCACACCCAAAGTGGCCCCTTATTGGAGTTAGATTTTACAATATGTTCGTCTAGAACAGAAATTCTATAATAGCCGAAGTTTTAAATATCGGGCTTTGCACGAATTTATTGTGGGGCCGG:chr1_1609951-chr1_1609952	./.:NaN:0:0,0:--:NaN:NaN:NaN:NAN:NAN:NAN
chr1	1633541	66	N	GGCCTTCGAATTATACGGATATGACGATGCGGATATCCACGATTAATTTTTCCAAGCTGAAAACAAGGATATCTGGATATTCCAGATTTTTTTTTTTTTATTTTGTCCTTGTTGATTTTTAAAACTTAAAATTTGTTTGATCATGTTATTTTATTAACATTTTTTATGTTTAACATATGAAAAATATTTATTTTTATGAACACAACATTGTGTGATGAAAAAACTTTTTCAGGAAAGACCAACATATCAAGCATGCTTAGAGAAAGCGAAGTACGTTGCTTACAAAACAAAAGATGCCCCTGCCAGGGAAAAAATTCGTTCGCTTGGGTTGAAGTAGGCTGGGCAATGCAAAGCGAAAGGAACAATTTTTCAAGAATTTTCACTTTTCTTCTTATGTTGTTTCACTTAAGAATTTCAACTTTTCTTCTGAAAGCACTTGGTTTGTTTTTCTTTCGTAAAAGTCCCAACATAAGATTTTGAGCATTGTTTACCATTTTATGGTTTTAAAGTTTACTTAAATATCAGTTAAGGGTATTCATTTAAGTTTTATGAAATGGTTTAAAAGGGTGTTCCACTTTTTCTATAATTTTTGAACGTGTAATTAAAATTTCAAACAAACGTTAAAAATTATAGAAAAATTACACCCAAAACGAACACAGGTAGGCACGGATAAAAGCCGGATGCTTCGTCACATTCCGCGGATCTGGGATGTCAATTTACCGCGAGGATATCCGGATAAAATCCCGCGTACGGATATCCTTCGGAGGCGACGTGAGCACTA	.	PASS	SUPP=1;SUPP_VEC=01;SVLEN=862;SVTYPE=INS;SVMETHOD=SURVIVOR1.0.6;CHR2=chr1;END=1633541;CIPOS=0,0;CIEND=0,0;STRANDS=++	GT:PSV:LN:DR:ST:QV:TY:ID:RAL:AAL:CO	./.:NaN:0:0,0:--:NaN:NaN:NaN:NAN:NAN:NAN	0/1:NA:862:32,7:++:.:INS:66:N:GGCCTTCGAATTATACGGATATGACGATGCGGATATCCACGATTAATTTTTCCAAGCTGAAAACAAGGATATCTGGATATTCCAGATTTTTTTTTTTTTATTTTGTCCTTGTTGATTTTTAAAACTTAAAATTTGTTTGATCATGTTATTTTATTAACATTTTTTATGTTTAACATATGAAAAATATTTATTTTTATGAACACAACATTGTGTGATGAAAAAACTTTTTCAGGAAAGACCAACATATCAAGCATGCTTAGAGAAAGCGAAGTACGTTGCTTACAAAACAAAAGATGCCCCTGCCAGGGAAAAAATTCGTTCGCTTGGGTTGAAGTAGGCTGGGCAATGCAAAGCGAAAGGAACAATTTTTCAAGAATTTTCACTTTTCTTCTTATGTTGTTTCACTTAAGAATTTCAACTTTTCTTCTGAAAGCACTTGGTTTGTTTTTCTTTCGTAAAAGTCCCAACATAAGATTTTGAGCATTGTTTACCATTTTATGGTTTTAAAGTTTACTTAAATATCAGTTAAGGGTATTCATTTAAGTTTTATGAAATGGTTTAAAAGGGTGTTCCACTTTTTCTATAATTTTTGAACGTGTAATTAAAATTTCAAACAAACGTTAAAAATTATAGAAAAATTACACCCAAAACGAACACAGGTAGGCACGGATAAAAGCCGGATGCTTCGTCACATTCCGCGGATCTGGGATGTCAATTTACCGCGAGGATATCCGGATAAAATCCCGCGTACGGATATCCTTCGGAGGCGACGTGAGCACTA:chr1_1633541-chr1_1633541
chr1	1672365	72	N	GAAGGGGGCAAATTGCTTCATTGGCCTAAGTGTCTTTCATCTCGATTTTATCAGAATCGTATCGAAAATTCCACTAATCGGTACGAGCCTGGTTCCATTCTCGTGGTTGGTCACTTGCGCGGAGGTTTTCAGAAGGTTTAGAATACTTCGCCCTGTTTCAATTTAAAAGTGGAATTTTTCACTAGGATTAATAAACTGAAATGTCTCTTTTATCAAATTTGATAAAAAATAAATTTTGTCAATATAACAATGAAGAGTATTCATGAATATACAATCCTGTGGAACGCTACTTGAAAGTGGAACCTTCCATCAGTCCAGTGATGATACAAAGGTAGCGAAACACGTTGGAATTTTATATTCCCTTATTCTTAATCGCTGTAATGTACAGTTCGTGCACTCCCTACGCTGATGATGATGATTATGAAGTATCTTACAATTAA	.	PASS	SUPP=1;SUPP_VEC=10;SVLEN=446;SVTYPE=INS;SVMETHOD=SURVIVOR1.0.6;CHR2=chr1;END=1672365;CIPOS=0,0;CIEND=0,0;STRANDS=+-	GT:PSV:LN:DR:ST:QV:TY:ID:RAL:AAL:CO	1/1:NA:446:0,9:+-:.:INS:72:N:GAAGGGGGCAAATTGCTTCATTGGCCTAAGTGTCTTTCATCTCGATTTTATCAGAATCGTATCGAAAATTCCACTAATCGGTACGAGCCTGGTTCCATTCTCGTGGTTGGTCACTTGCGCGGAGGTTTTCAGAAGGTTTAGAATACTTCGCCCTGTTTCAATTTAAAAGTGGAATTTTTCACTAGGATTAATAAACTGAAATGTCTCTTTTATCAAATTTGATAAAAAATAAATTTTGTCAATATAACAATGAAGAGTATTCATGAATATACAATCCTGTGGAACGCTACTTGAAAGTGGAACCTTCCATCAGTCCAGTGATGATACAAAGGTAGCGAAACACGTTGGAATTTTATATTCCCTTATTCTTAATCGCTGTAATGTACAGTTCGTGCACTCCCTACGCTGATGATGATGATTATGAAGTATCTTACAATTAA:chr1_1672365-chr1_1672365	./.:NaN:0:0,0:--:NaN:NaN:NaN:NAN:NAN:NAN
chr1	1672683	70	N	<DEL>	.	PASS	SUPP=1;SUPP_VEC=01;SVLEN=-4997576;SVTYPE=DEL;SVMETHOD=SURVIVOR1.0.6;CHR2=chr1;END=6670259;CIPOS=0,0;CIEND=0,0;STRANDS=+-	GT:PSV:LN:DR:ST:QV:TY:ID:RAL:AAL:CO	./.:NaN:0:0,0:--:NaN:NaN:NaN:NAN:NAN:NAN	0/1:NA:4997576:62,8:+-:.:DEL:70:NA:NA:chr1_1672683-chr1_6670259
chr1	1673968	73	N	<DUP>	.	PASS	SUPP=1;SUPP_VEC=10;SVLEN=535;SVTYPE=DUP;SVMETHOD=SURVIVOR1.0.6;CHR2=chr1;END=1674503;CIPOS=0,0;CIEND=0,0;STRANDS=-+	GT:PSV:LN:DR:ST:QV:TY:ID:RAL:AAL:CO	./.:NA:535:0,0:-+:.:DUP:73:NA:NA:chr1_1673968-chr1_1674503	./.:NaN:0:0,0:--:NaN:NaN:NaN:NAN:NAN:NAN
chr1	1674760	74	N	<DUP/INS>	.	PASS	SUPP=1;SUPP_VEC=10;SVLEN=751;SVTYPE=DUP;SVMETHOD=SURVIVOR1.0.6;CHR2=chr1;END=1674760;CIPOS=0,0;CIEND=0,0;STRANDS=-+	GT:PSV:LN:DR:ST:QV:TY:ID:RAL:AAL:CO	./.:NA:751:0,0:-+:.:DUP:74:NA:NA:chr1_1674760-chr1_1674760	./.:NaN:0:0,0:--:NaN:NaN:NaN:NAN:NAN:NAN
chr1	1680721	72	N	TCGGGTACGTATTCGTGTATTCGACTTTTTAAGCACGTATTTTGCATACCGAATATTCGCCGAATATTCGGTACTTATTCCGGCCGAATACTAGTTATATTTTTGTTCAATTTTTGTTCCTAGTTTCGCGAAAATTGCGAAAAGGAACAAATTAACTTCAAAAATTATCCTACAATATGATAATTTTTTTCTGCTTAAATTTTATCAACTTTATTTTATATTTAAGCAAAGTACAAGGGTAGATAAAAAAGCAATCAAACTTTATTTAAACTTTACTAAAATTAAATTCAATGAAAAAAAGAAGTCGTGGTTCGACATTTCTACATGTAAAATTTGTGATAAAGACTTAGAAATCAAAATTTGTCAAACAATCGGGTCGATGTCGAATCAATTTGCTTTTTACAAACAGAACACAGCCTGTTATATCCCGATGATTAACAAAACGATCCTGAATTCGAACGCGCTAATATTTCCCACGTCAAGCAATTCACATCAAAACCTTGTCATGAGCAAGTTTCGTATGAATTCTTAAAATGCTTCCTACAAGCAATTCTTGCAAAATGTGCAAGTAAACATGGATCAGCATCCTCGTTATAGCACTTCGAGGCAATAAAGTAAATGAGAAGTTCAACTTATACAAGACGCACCGATGTCCACACTTTAAAATGATCAATCTTAATGTTTTTGAATTTTTAAAGAACATCAGTAAACGAATAATATTCGCTATTTCGGCGAATATTCGCTACCCTGAAAAACACGAATACATACTCTACCTA	.	PASS	SUPP=2;SUPP_VEC=11;SVLEN=781;SVTYPE=INS;SVMETHOD=SURVIVOR1.0.6;CHR2=chr1;END=1680721;CIPOS=-1,0;CIEND=0,0;STRANDS=+-	GT:PSV:LN:DR:ST:QV:TY:ID:RAL:AAL:CO	1/1:NA:786:0,5:++:.:INS:75:N:TTTTTTTTTCCTTCATTTAGGGTAACGTATTTTCGTGTATTCGTACTTTTTAAATTAAGGCAGTATTTTGCATACCGAATATTCGCCTGAATATTCTGTACGGTATTCTCCACCGAATACTGTTCTATTTTTGATTCAATTTTTTTTCTAGATTTACGAAAATTTTCTAAATGGACAATTAGACTTTCAAATTCCTCCTAAAATATGATATTTTTTTCTGCTTTAAATTTATCACGTTTATTTTTATAATTTAATCAATTACAAGTATGATAAAAAGCATCGAAAACTTTATTTAAACTTTAACGAAAATGAAAATTTCAATTAAAAAAGAAGGTCGTGGTTCGACATTTCTTTCTACATGTAAAATTTGTGAAAGACATTAGATCAAATTTTGCAAATCGTCGATGTCGAATTCATTTGCTTTACAACAGAGCTGTAGATCCCTATGATGTAGACAAAAACGATACTGCTTCGAACGCAGCTAATATTTTCCCGACTTCATCATCAAGGCAATTCATCAAAAACCTTGTCATGAGCCGTTCGTATGATTCTTCAAAATCTTCACAAGGAAATTCTTTGCAAATGTGCAAGTAAACATGGAATCAGCATCGCGTTATAGCAACTTCTGAGGCAATAAAACGTCCTGCGCGTCCCCTTCTCCCCGCCGCGCTTCCCCTTCCCCCCTTCTCCCTCTTTCCTGTTTTTTTGCCTTTTTCCGCCCCACTCCGTCCACGCCTCCTTCTTCGCTCTTCCGCCTCTTCGTTCCCCTTCCCCCCCCGCCTCCCTCCG:chr1_1680720-chr1_1680721	0/1:NA:776:41,7:+-:.:INS:72:N:TCGGGTACGTATTCGTGTATTCGACTTTTTAAGCACGTATTTTGCATACCGAATATTCGCCGAATATTCGGTACTTATTCCGGCCGAATACTAGTTATATTTTTGTTCAATTTTTGTTCCTAGTTTCGCGAAAATTGCGAAAAGGAACAAATTAACTTCAAAAATTATCCTACAATATGATAATTTTTTTCTGCTTAAATTTTATCAACTTTATTTTATATTTAAGCAAAGTACAAGGGTAGATAAAAAAGCAATCAAACTTTATTTAAACTTTACTAAAATTAAATTCAATGAAAAAAAGAAGTCGTGGTTCGACATTTCTACATGTAAAATTTGTGATAAAGACTTAGAAATCAAAATTTGTCAAACAATCGGGTCGATGTCGAATCAATTTGCTTTTTACAAACAGAACACAGCCTGTTATATCCCGATGATTAACAAAACGATCCTGAATTCGAACGCGCTAATATTTCCCACGTCAAGCAATTCACATCAAAACCTTGTCATGAGCAAGTTTCGTATGAATTCTTAAAATGCTTCCTACAAGCAATTCTTGCAAAATGTGCAAGTAAACATGGATCAGCATCCTCGTTATAGCACTTCGAGGCAATAAAGTAAATGAGAAGTTCAACTTATACAAGACGCACCGATGTCCACACTTTAAAATGATCAATCTTAATGTTTTTGAATTTTTAAAGAACATCAGTAAACGAATAATATTCGCTATTTCGGCGAATATTCGCTACCCTGAAAAACACGAATACATACTCTACCTA:chr1_1680721-chr1_1680721
chr1	1710606	73	N	CAGTGGAACTCGATATAAGCTGCTACTTCGATAATCGGATATTCCTTGATAAGAAGATATTTTTTGGCACACACTCGAATTTGTTCGAAGGATTGACCCGATTAAAGCTATCTCCGATTAATGATGCCCCGATAAACGGTGACGAAAATTTGTATGAAACGGCCTGTCAATAAGCTGATGATAAACGGAAAAATTTAACCTCGGGGGGTCTTTCATTTACTCAGTTGCTCAAAATTCGAATGGCGCGAATTTTTATAATACTATTAATTCAGCCTTCTAAGACTAGCATTATAGTAAAACTATAATAGATAAGTTAAAAAATGTAAAAGGTATAATATTGGGAGTTGTGGCTAAACTATATTTTTCTGTTCTTTCAACACCCTCAATCCTTGCTAAGAGAGATCCTCGATTAAAGATAATTTTTTGTTGTCCTTGAATGAATATCTGTTATCAAGTTTCACTTGTA	.	PASS	SUPP=1;SUPP_VEC=01;SVLEN=469;SVTYPE=INS;SVMETHOD=SURVIVOR1.0.6;CHR2=chr1;END=1710606;CIPOS=0,0;CIEND=0,0;STRANDS=+-	GT:PSV:LN:DR:ST:QV:TY:ID:RAL:AAL:CO	./.:NaN:0:0,0:--:NaN:NaN:NaN:NAN:NAN:NAN	0/1:NA:469:36,7:+-:.:INS:73:N:CAGTGGAACTCGATATAAGCTGCTACTTCGATAATCGGATATTCCTTGATAAGAAGATATTTTTTGGCACACACTCGAATTTGTTCGAAGGATTGACCCGATTAAAGCTATCTCCGATTAATGATGCCCCGATAAACGGTGACGAAAATTTGTATGAAACGGCCTGTCAATAAGCTGATGATAAACGGAAAAATTTAACCTCGGGGGGTCTTTCATTTACTCAGTTGCTCAAAATTCGAATGGCGCGAATTTTTATAATACTATTAATTCAGCCTTCTAAGACTAGCATTATAGTAAAACTATAATAGATAAGTTAAAAAATGTAAAAGGTATAATATTGGGAGTTGTGGCTAAACTATATTTTTCTGTTCTTTCAACACCCTCAATCCTTGCTAAGAGAGATCCTCGATTAAAGATAATTTTTTGTTGTCCTTGAATGAATATCTGTTATCAAGTTTCACTTGTA:chr1_1710606-chr1_1710606
chr1	1713548	74	N	CCCGAGCTACCTGGCCAAGTTTTAACCATTTTTGGTTGCTCCTGCTCGGTACCCAGCATGCTGTTTTGGCTGGTTTTTCCCCAACCCCCCCGCATTGCTGGGATCCAAACCCGCAAAAACCCCAGCGCGTTTTCGCAAACTGCTTTTTCAACGATTTCTCAAACCATAAAATTGATTGACACTGACAGTTCGATTTAAATTTTCACGCGCCCAATTATTTTAACATGATGAAAATGATTCGGTAATTTGATTACCCACTAGATAATTCACTTCATTTGCTTACGGATCTCCAGGTATTCGACTCTTCATAATTATGATCATATTTTTCTTATTATGTTCTGCAGATCTCCTCGATTGTCAGCCGTCGCAGCTATGTTCAACGACTGAAATTATTTCTCACTTCTTACTCTCGAGCATTCATTTTGTTGTTCCTTTGTCCCCATTTCGACGTCCAGCCCGCACCGGTCTTTTGCGCCCTCATCCTGTTTTGCTCTAATTCCTTAGTTGCTAATAGAGCTCTCTCCCCATCCATCCATTGCCCCTCCTACTGCTTCCTTTTCGTGATCTTAACTATTTCAAATGCTGCTTCTATGTACCGTCCAAGGACTGTCCATCTTAATTCGTGAGTTCTTGTAATCATCTAATTGTACTAATACTCCCCAATACTCATTTTTTGCCCCAGATGTTGAACGTGTTTTTCGTCGACTACTTTTTTCAGCATTCCCGACACGACCTTTTAAATTCTTGATCTTCATGAAATTTGTTTATATTAAGAAAACCCAAAGAGCAACAATCCCTTAAAATTAAGTGTGTTATTAAACAGCAAACCCAGCGCTGTTTGTGGTTTTCCGAAATTGTGCTGCTGGATTTGCTGGTTTTTTATTTTCGGGGTTTTGGAGCC	.	PASS	SUPP=1;SUPP_VEC=01;SVLEN=926;SVTYPE=INS;SVMETHOD=SURVIVOR1.0.6;CHR2=chr1;END=1713549;CIPOS=0,0;CIEND=0,0;STRANDS=++	GT:PSV:LN:DR:ST:QV:TY:ID:RAL:AAL:CO	./.:NaN:0:0,0:--:NaN:NaN:NaN:NAN:NAN:NAN	0/1:NA:926:34,4:++:.:INS:74:N:CCCGAGCTACCTGGCCAAGTTTTAACCATTTTTGGTTGCTCCTGCTCGGTACCCAGCATGCTGTTTTGGCTGGTTTTTCCCCAACCCCCCCGCATTGCTGGGATCCAAACCCGCAAAAACCCCAGCGCGTTTTCGCAAACTGCTTTTTCAACGATTTCTCAAACCATAAAATTGATTGACACTGACAGTTCGATTTAAATTTTCACGCGCCCAATTATTTTAACATGATGAAAATGATTCGGTAATTTGATTACCCACTAGATAATTCACTTCATTTGCTTACGGATCTCCAGGTATTCGACTCTTCATAATTATGATCATATTTTTCTTATTATGTTCTGCAGATCTCCTCGATTGTCAGCCGTCGCAGCTATGTTCAACGACTGAAATTATTTCTCACTTCTTACTCTCGAGCATTCATTTTGTTGTTCCTTTGTCCCCATTTCGACGTCCAGCCCGCACCGGTCTTTTGCGCCCTCATCCTGTTTTGCTCTAATTCCTTAGTTGCTAATAGAGCTCTCTCCCCATCCATCCATTGCCCCTCCTACTGCTTCCTTTTCGTGATCTTAACTATTTCAAATGCTGCTTCTATGTACCGTCCAAGGACTGTCCATCTTAATTCGTGAGTTCTTGTAATCATCTAATTGTACTAATACTCCCCAATACTCATTTTTTGCCCCAGATGTTGAACGTGTTTTTCGTCGACTACTTTTTTCAGCATTCCCGACACGACCTTTTAAATTCTTGATCTTCATGAAATTTGTTTATATTAAGAAAACCCAAAGAGCAACAATCCCTTAAAATTAAGTGTGTTATTAAACAGCAAACCCAGCGCTGTTTGTGGTTTTCCGAAATTGTGCTGCTGGATTTGCTGGTTTTTTATTTTCGGGGTTTTGGAGCC:chr1_1713548-chr1_1713549
chr1	1761822	76	N	GTCTAGTGAGTCCGTCCACTCTCGCGCCCCGCTATCTACTGCAGCCTCTCTGACCGCTCTCGGCGCCCTCTCGGCTACACCTTCCCCCTTAATAAAATTTTTAATATTTATCTTTTATTTACAAAGTCTAACCTTTGTAGAAAAAACTTCCATAAATAATCAAGAATAACTCGCGTTTAACTTCATACCAATTTCTAGTATCCATACTTCACAAATTGAGGAAAATTTCCATTGGACAAAAGTAGTATATAAGAGAGTCAATGATTTACTTAAGAAAGTGAAGTATGAAACTCTCTAATTTGTGTATGGGAACAAGATGAAAATGAAACATACAAAAATGTGAGTCCTCAAGCGAGTGTCGCGTAACCAAATTAAAATGTCGAGAACTCCACACCCAATCTATTCATTTCGTTCAATTTTATCAACTAAAACTAAATAAAATTTCATTCCATAACCACCACACAGGCGAAGATAAAAAAATAAAAATTAAATTAATTACATACAATTCGCCACCACTCCGGTTTGAACCCGCGACATTTCCAAATCAATTATCTTTCGTTCATACATAGTTTAAAACATATTCCAAGTATCGATTTACCTGTGCCTCTCGCCACTTAGAAGAAAAAGATAGCAAAACGCAATGAGTGAATCACATATTGGTTACAATATTCAAACCGTATAATGATATAGGAAACAATTTAAAAAAAAATTAATGACAGCCAAACATTAATAAATCTTATTCAACCACATCCGCAACAGCTGAGAGTTAAAATGAAATATAAAAATAAAAATACAAAAAACAAATTGTCACCCACTCCGAGTTTCGAACCGCGATTTTCCAAATCCATCTCTTTCCTATCATACATATTCAACACATTTCCAATTCCTCCATTTTCCTGCTGCCATCCGCACTTAGTGTCATGATAGCAAAATACAAACATGAATCTCACTGAAGATCTGACATCCTCGTCGTCGATCTCGTTTAAACTCATCAACTCAACATGGAAACATAAGATTTCCATCCAAATCTTATTGCTAGTCGCGAATTGAAGATTTCATCCAATCTTATTTTTTAAGGCGCACCACACTCAAGATTTTATCCAAATTTATTTTAACTCAAGATTCTCATCCAAATCTTATTGACTCAAGATTTCATCCAAATACTTATTTTCAATCGCCGGTACTCAAGATTTAATCCAAATACTGATTCTTCCTCGCCCACACTCAAGAATTCATCAAATCTTTCAAATCGTCGAAAACTCAGATTTAATACCAAATCCTACTTTACGCGAACTCAAGCATTTATCCAATCTTTTTCACAACCGTCGAAATCAAGACTTCATCCAAATCTTATTAATAATCCTCGAGTCTTATGCCAAAGAACTTTTATCCTAAGGCTTCATCCGAAGACTTGTTCCTCTTCCCGTTTGATATATGAAAAAACTTCAATATGCGTTTGGTGCAAAAGTATGAAGGTCATCTCACAATCAAAAAAAACGTCAACGAAAAACTATGAAAAAAACTTCAGTATGAATTTTACTAACACAGCATAAAGGTATTTCAAGTCGCGTCACACCACAAAAACATGCGCGTCGTTTCTTTTAAACGATAAAATTTTGCTTCTAGACCGTGAAGAATAAAAAAAACAACTAAATCATTCCTTTTTAAAACCGCTTGATACAACTAACTTCGTAATTCCTCAGTTTCTCCTCCATTAACCGCGTAAATAATCGAAACTTGAAAAAATTTTGACCGCGAAGAGCACATCATCAAATTTTCTTTTTTTTCTAAACTTACCGAACTTTAGACTTTTTACCGATAGATTTGGACCACTATTGACTCTCTTTCGATCGCTTTTAACAGTTTTCCTACCAATTAACGGCTTATTACTTTTTTTCGATTTTTTTCGCTGACCAGTGTTCGAGTGCGCATCCGTCCACTCTCGCGCCCGCTATATAATGGCGGCCCCGCTCTCTCGCCGATCTCGCCGCCCTCTCCCGGTAC	.	PASS	SUPP=1;SUPP_VEC=01;SVLEN=2009;SVTYPE=INS;SVMETHOD=SURVIVOR1.0.6;CHR2=chr1;END=1761823;CIPOS=0,0;CIEND=0,0;STRANDS=++	GT:PSV:LN:DR:ST:QV:TY:ID:RAL:AAL:CO	./.:NaN:0:0,0:--:NaN:NaN:NaN:NAN:NAN:NAN	0/1:NA:2009:23,8:++:.:INS:76:N:GTCTAGTGAGTCCGTCCACTCTCGCGCCCCGCTATCTACTGCAGCCTCTCTGACCGCTCTCGGCGCCCTCTCGGCTACACCTTCCCCCTTAATAAAATTTTTAATATTTATCTTTTATTTACAAAGTCTAACCTTTGTAGAAAAAACTTCCATAAATAATCAAGAATAACTCGCGTTTAACTTCATACCAATTTCTAGTATCCATACTTCACAAATTGAGGAAAATTTCCATTGGACAAAAGTAGTATATAAGAGAGTCAATGATTTACTTAAGAAAGTGAAGTATGAAACTCTCTAATTTGTGTATGGGAACAAGATGAAAATGAAACATACAAAAATGTGAGTCCTCAAGCGAGTGTCGCGTAACCAAATTAAAATGTCGAGAACTCCACACCCAATCTATTCATTTCGTTCAATTTTATCAACTAAAACTAAATAAAATTTCATTCCATAACCACCACACAGGCGAAGATAAAAAAATAAAAATTAAATTAATTACATACAATTCGCCACCACTCCGGTTTGAACCCGCGACATTTCCAAATCAATTATCTTTCGTTCATACATAGTTTAAAACATATTCCAAGTATCGATTTACCTGTGCCTCTCGCCACTTAGAAGAAAAAGATAGCAAAACGCAATGAGTGAATCACATATTGGTTACAATATTCAAACCGTATAATGATATAGGAAACAATTTAAAAAAAAATTAATGACAGCCAAACATTAATAAATCTTATTCAACCACATCCGCAACAGCTGAGAGTTAAAATGAAATATAAAAATAAAAATACAAAAAACAAATTGTCACCCACTCCGAGTTTCGAACCGCGATTTTCCAAATCCATCTCTTTCCTATCATACATATTCAACACATTTCCAATTCCTCCATTTTCCTGCTGCCATCCGCACTTAGTGTCATGATAGCAAAATACAAACATGAATCTCACTGAAGATCTGACATCCTCGTCGTCGATCTCGTTTAAACTCATCAACTCAACATGGAAACATAAGATTTCCATCCAAATCTTATTGCTAGTCGCGAATTGAAGATTTCATCCAATCTTATTTTTTAAGGCGCACCACACTCAAGATTTTATCCAAATTTATTTTAACTCAAGATTCTCATCCAAATCTTATTGACTCAAGATTTCATCCAAATACTTATTTTCAATCGCCGGTACTCAAGATTTAATCCAAATACTGATTCTTCCTCGCCCACACTCAAGAATTCATCAAATCTTTCAAATCGTCGAAAACTCAGATTTAATACCAAATCCTACTTTACGCGAACTCAAGCATTTATCCAATCTTTTTCACAACCGTCGAAATCAAGACTTCATCCAAATCTTATTAATAATCCTCGAGTCTTATGCCAAAGAACTTTTATCCTAAGGCTTCATCCGAAGACTTGTTCCTCTTCCCGTTTGATATATGAAAAAACTTCAATATGCGTTTGGTGCAAAAGTATGAAGGTCATCTCACAATCAAAAAAAACGTCAACGAAAAACTATGAAAAAAACTTCAGTATGAATTTTACTAACACAGCATAAAGGTATTTCAAGTCGCGTCACACCACAAAAACATGCGCGTCGTTTCTTTTAAACGATAAAATTTTGCTTCTAGACCGTGAAGAATAAAAAAAACAACTAAATCATTCCTTTTTAAAACCGCTTGATACAACTAACTTCGTAATTCCTCAGTTTCTCCTCCATTAACCGCGTAAATAATCGAAACTTGAAAAAATTTTGACCGCGAAGAGCACATCATCAAATTTTCTTTTTTTTCTAAACTTACCGAACTTTAGACTTTTTACCGATAGATTTGGACCACTATTGACTCTCTTTCGATCGCTTTTAACAGTTTTCCTACCAATTAACGGCTTATTACTTTTTTTCGATTTTTTTCGCTGACCAGTGTTCGAGTGCGCATCCGTCCACTCTCGCGCCCGCTATATAATGGCGGCCCCGCTCTCTCGCCGATCTCGCCGCCCTCTCCCGGTAC:chr1_1761822-chr1_1761823
chr1	1767945	77	N	<DUP>	.	PASS	SUPP=1;SUPP_VEC=01;SVLEN=5048;SVTYPE=DUP;SVMETHOD=SURVIVOR1.0.6;CHR2=chr1;END=1772993;CIPOS=0,0;CIEND=0,0;STRANDS=-+	GT:PSV:LN:DR:ST:QV:TY:ID:RAL:AAL:CO	./.:NaN:0:0,0:--:NaN:NaN:NaN:NAN:NAN:NAN	0/1:NA:5048:48,7:-+:.:DUP:77:NA:NA:chr1_1767945-chr1_1772993
chr1	1802900	76	N	<INS>	.	PASS	SUPP=1;SUPP_VEC=10;SVLEN=946;SVTYPE=INS;SVMETHOD=SURVIVOR1.0.6;CHR2=chr1;END=1802901;CIPOS=0,0;CIEND=0,0;STRANDS=++	GT:PSV:LN:DR:ST:QV:TY:ID:RAL:AAL:CO	1/1:NA:946:0,2:++:.:INS:76:NA:NA:chr1_1802900-chr1_1802901	./.:NaN:0:0,0:--:NaN:NaN:NaN:NAN:NAN:NAN
chr1	1802901	77	N	<INV/INVDUP>	.	PASS	SUPP=1;SUPP_VEC=10;SVLEN=21663320;SVTYPE=INV;SVMETHOD=SURVIVOR1.0.6;CHR2=chr1;END=23466221;CIPOS=0,0;CIEND=0,0;STRANDS=--	GT:PSV:LN:DR:ST:QV:TY:ID:RAL:AAL:CO	./.:NA:21663320:1,0:--:.:INV:77:NA:NA:chr1_1802901-chr1_23466221	./.:NaN:0:0,0:--:NaN:NaN:NaN:NAN:NAN:NAN
chr1	1811284	78	N	GATGAGTGTCACAAGCGTAGATGAGAAACGCTGTAGATGAAATTTTCCTTTTTCACTCGCATTTTCAAATTAAGATTTTGAAGAACTTTTCACTATCGATTGCGCTGAACTTTGACAGAACAATCATTTTAGTGAGTCTTCAAAATGTAGTACCACCAATTTTTCCTAATCTCTCAAAGAATAAAATATTGTCAGTTAAAAGGGATTTTTTTTCTCTCATTTTTTTCGACTTTTTTTTTTCACTTTCACAGCACTTTTGTTTCAGGTTTTTTAATAACGTATTTAAACCTATTTTGAATCTGTAAAAAGCAAATAACATTTTTAAACTCATCTAATTAATTCTGCTTTAAACCTTTTTTTGAATTACGAATCTGGGGAAAAAAGTGTTTTATTTTGAGTTGCTTTTTTCAATTTTTTGTCACGCCATCTCTAAGCAATGTCACGGTGTAGATATGAAAATTTTTTGCATGAGCAATTTTTTTTTGTCAGCAGCCATGATGAAAAATAATTTTCATTCGTGAATAGCATCACAATTAAGTTTGTTTGTTTTTTCTTAATATTTACCAATTTAACGTTTTTATTAATTACCAATTTAATGATGGAAGAAGATTTCTGATATGTAAGTCGAATATTTATTAAACGATTGAAAACTATTTATTTAATTGATTTTTAACTTTTAATTACATTATGAATCAATGGAGATGGATGAATCTGTGAACTCAACTCTGTGATAACACCTGATCATTCATGGCTATGAAAATGTAATTGAATGACATCTTTCAAGTCCGAACAATATGTAAGAGCGAAAAAAGAAAAATGCAATGCAAAAATCATTGTGTAATGACATCAGCCGAAGCTCTTTCAACATCAATGGCTAAGGAAAAGAGAAGAAGAAGAAGGTTTCAAAAAGTGAGATGAGTAAATCTTTATAAGAAACATGAAAGACCGAGTAATAAACCTTTTCCGTCTACGTACGACGCCGTTCAAACAGAAAAAAAATAAGCAATAGATTATATTATTTGTGATATTTAGATCTATTTCATTTTTATTATTATAATATGTTTGATGATTATTGAATTTTATTTCGAATTACAATAAAAAATTATAAAACTTTGTTTTCAATCACACCATTTCTTCTCTTAATATCTGTTTTATTATCTCATGAAAATTTTAAGTTGCTCATTTTAAAGGTGAAAATCATCTCAGTTGCTATTTTTTTTTGCCTCATCTACGCTGCTGACAAAAAATATCTACACGGGACAAAAAAATCGTCCACCGTTACGTTTCATGTTTTGAACTGTGAGCGCACTGTGACAATAGACTTCTCTAATGCGCGAATATTGTTTCCTTTTGTCTGGAAACTTTTGATAAGATCACCAACTGATTTTTTTAGCTGAACGATTGAAAAGGTATTAGGTGTCAAAGTCAAAAATGTAATTTTCAATCTACGCTGTGTCCCTCA	.	PASS	SUPP=1;SUPP_VEC=10;SVLEN=1486;SVTYPE=INS;SVMETHOD=SURVIVOR1.0.6;CHR2=chr1;END=1811284;CIPOS=0,0;CIEND=0,0;STRANDS=+-	GT:PSV:LN:DR:ST:QV:TY:ID:RAL:AAL:CO	1/1:NA:1486:0,6:+-:.:INS:78:N:GATGAGTGTCACAAGCGTAGATGAGAAACGCTGTAGATGAAATTTTCCTTTTTCACTCGCATTTTCAAATTAAGATTTTGAAGAACTTTTCACTATCGATTGCGCTGAACTTTGACAGAACAATCATTTTAGTGAGTCTTCAAAATGTAGTACCACCAATTTTTCCTAATCTCTCAAAGAATAAAATATTGTCAGTTAAAAGGGATTTTTTTTCTCTCATTTTTTTCGACTTTTTTTTTTCACTTTCACAGCACTTTTGTTTCAGGTTTTTTAATAACGTATTTAAACCTATTTTGAATCTGTAAAAAGCAAATAACATTTTTAAACTCATCTAATTAATTCTGCTTTAAACCTTTTTTTGAATTACGAATCTGGGGAAAAAAGTGTTTTATTTTGAGTTGCTTTTTTCAATTTTTTGTCACGCCATCTCTAAGCAATGTCACGGTGTAGATATGAAAATTTTTTGCATGAGCAATTTTTTTTTGTCAGCAGCCATGATGAAAAATAATTTTCATTCGTGAATAGCATCACAATTAAGTTTGTTTGTTTTTTCTTAATATTTACCAATTTAACGTTTTTATTAATTACCAATTTAATGATGGAAGAAGATTTCTGATATGTAAGTCGAATATTTATTAAACGATTGAAAACTATTTATTTAATTGATTTTTAACTTTTAATTACATTATGAATCAATGGAGATGGATGAATCTGTGAACTCAACTCTGTGATAACACCTGATCATTCATGGCTATGAAAATGTAATTGAATGACATCTTTCAAGTCCGAACAATATGTAAGAGCGAAAAAAGAAAAATGCAATGCAAAAATCATTGTGTAATGACATCAGCCGAAGCTCTTTCAACATCAATGGCTAAGGAAAAGAGAAGAAGAAGAAGGTTTCAAAAAGTGAGATGAGTAAATCTTTATAAGAAACATGAAAGACCGAGTAATAAACCTTTTCCGTCTACGTACGACGCCGTTCAAACAGAAAAAAAATAAGCAATAGATTATATTATTTGTGATATTTAGATCTATTTCATTTTTATTATTATAATATGTTTGATGATTATTGAATTTTATTTCGAATTACAATAAAAAATTATAAAACTTTGTTTTCAATCACACCATTTCTTCTCTTAATATCTGTTTTATTATCTCATGAAAATTTTAAGTTGCTCATTTTAAAGGTGAAAATCATCTCAGTTGCTATTTTTTTTTGCCTCATCTACGCTGCTGACAAAAAATATCTACACGGGACAAAAAAATCGTCCACCGTTACGTTTCATGTTTTGAACTGTGAGCGCACTGTGACAATAGACTTCTCTAATGCGCGAATATTGTTTCCTTTTGTCTGGAAACTTTTGATAAGATCACCAACTGATTTTTTTAGCTGAACGATTGAAAAGGTATTAGGTGTCAAAGTCAAAAATGTAATTTTCAATCTACGCTGTGTCCCTCA:chr1_1811284-chr1_1811284	./.:NaN:0:0,0:--:NaN:NaN:NaN:NAN:NAN:NAN
chr1	1860013	80	N	<DUP>	.	PASS	SUPP=1;SUPP_VEC=01;SVLEN=403;SVTYPE=DUP;SVMETHOD=SURVIVOR1.0.6;CHR2=chr1;END=1860415;CIPOS=0,0;CIEND=0,0;STRANDS=-+	GT:PSV:LN:DR:ST:QV:TY:ID:RAL:AAL:CO	./.:NaN:0:0,0:--:NaN:NaN:NaN:NAN:NAN:NAN	0/1:NA:403:58,19:-+:.:DUP:80:NA:NA:chr1_1860013-chr1_1860415
chr1	1876473	79	N	<INS>	.	PASS	SUPP=1;SUPP_VEC=10;SVLEN=3187;SVTYPE=INS;SVMETHOD=SURVIVOR1.0.6;CHR2=chr1;END=1876474;CIPOS=0,0;CIEND=0,0;STRANDS=++	GT:PSV:LN:DR:ST:QV:TY:ID:RAL:AAL:CO	./.:NA:3187:0,0:++:.:INS:79:NA:NA:chr1_1876473-chr1_1876474	./.:NaN:0:0,0:--:NaN:NaN:NaN:NAN:NAN:NAN
chr1	1876474	80	N	<INV>	.	PASS	SUPP=1;SUPP_VEC=10;SVLEN=8200154;SVTYPE=INV;SVMETHOD=SURVIVOR1.0.6;CHR2=chr1;END=10076628;CIPOS=0,0;CIEND=0,0;STRANDS=--	GT:PSV:LN:DR:ST:QV:TY:ID:RAL:AAL:CO	1/1:NA:8200154:0,4:--:.:INV:80:NA:NA:chr1_1876474-chr1_10076628	./.:NaN:0:0,0:--:NaN:NaN:NaN:NAN:NAN:NAN
chr1	1876481	81	N	<INV>	.	PASS	SUPP=1;SUPP_VEC=10;SVLEN=8203449;SVTYPE=INV;SVMETHOD=SURVIVOR1.0.6;CHR2=chr1;END=10079930;CIPOS=0,0;CIEND=0,0;STRANDS=++	GT:PSV:LN:DR:ST:QV:TY:ID:RAL:AAL:CO	./.:NA:8203449:0,0:++:.:INV:81:NA:NA:chr1_1876481-chr1_10079930	./.:NaN:0:0,0:--:NaN:NaN:NaN:NAN:NAN:NAN
chr1	1907288	82	N	CCCGATCGGCACAAAAGGCGATGTCCGCTCACAAATCTGGCATACGAGTATCGTCCCATTTTACTGGGAAGGCTTTCCTTTAGAATCCCGCATATAAAGACATTTGGCTAAACCTACGCCTATCGCCTAATTCTAATCACCTTAAGTTAGTTATGTGTTTGACTGTGGAAGATTTCCTTAAGCTTCCTTATTGTAGCCTTATTTAGAGTTAATGGCATGTGGGGAAGCACCGTAACGTCCAACTGTTAGTGGTAATTGATACCTCGGTTATTTTTCGCTGATTTCTGAGGAACAAAGCCAAAGGAAGTGCCAACCTAAAAATGTCGTGAGGGCAAACGTATGCTCCGGCACGGCGAGTGTGTGCCGTCTCGGTAT	.	PASS	SUPP=1;SUPP_VEC=10;SVLEN=383;SVTYPE=INS;SVMETHOD=SURVIVOR1.0.6;CHR2=chr1;END=1907657;CIPOS=0,0;CIEND=0,0;STRANDS=+-	GT:PSV:LN:DR:ST:QV:TY:ID:RAL:AAL:CO	1/1:NA:383:0,13:+-:.:INS:82:N:CCCGATCGGCACAAAAGGCGATGTCCGCTCACAAATCTGGCATACGAGTATCGTCCCATTTTACTGGGAAGGCTTTCCTTTAGAATCCCGCATATAAAGACATTTGGCTAAACCTACGCCTATCGCCTAATTCTAATCACCTTAAGTTAGTTATGTGTTTGACTGTGGAAGATTTCCTTAAGCTTCCTTATTGTAGCCTTATTTAGAGTTAATGGCATGTGGGGAAGCACCGTAACGTCCAACTGTTAGTGGTAATTGATACCTCGGTTATTTTTCGCTGATTTCTGAGGAACAAAGCCAAAGGAAGTGCCAACCTAAAAATGTCGTGAGGGCAAACGTATGCTCCGGCACGGCGAGTGTGTGCCGTCTCGGTAT:chr1_1907288-chr1_1907657	./.:NaN:0:0,0:--:NaN:NaN:NaN:NAN:NAN:NAN
chr1	1932253	83	N	TAAGTGTAAGTGACACGCCGAATTATAAACGAGAGACAAATCTCTCGTAAAATTTTCTGTGCGTTAAGCAAAAGTTCTTTAGCAATTTGAAGCTATTTTTCAATGCACCATTTATGCATAGAAGAGATGATTTAGATTCAAACAAATTTGCATTTTAGAGCATTTTTTTAAAACTACCACACTTACAGACGGCATAATTATAAAAGAATTTCAACAAATAATTAATTTTTCGTTCCTTTTGTGCGTATTAATTTTTATTTTTACATCATTTTGAGCATCCACAATGGTTATCGCAAAAATTCAATTTTTTTCACATCGACTTCATGTGAATTAATGATTTGGTAGCTCATGTCTCCTTATACATAAAATGGTTGTCGGTATCAAAAGACAAAACATCAAAATTTATGCGTATGGTTTTAACAACCTATAGTAGGGACTAATAGCCTGTGTATTGAAAAATGAATATTAATTTTTTAAGATTTTTTTTGACCAACCTGTGATGGCGGAGAGTAGCCTTATTACTTTTGTCATTAAAGAAAACTGAAAAAACTTCTTCATAATGTAACTTTATGATTTTAACACTATCGCCGGAAGTTAGAATAAACATTGTACGCGAATGAAAAAATAGTTGAAACATTGTTGGTGGGAAATGCTCTTAAGTACTCATAACGTCTCAACAAATATGCGATCTTGGAAATGTGGAAAATCGGGGAAATGCAGTAGTGTTTACAAATAATGGCTTAATCATTTTATGTCTTTCAGAATAATTTCAGAAACATTTTAACTTCAATTTTCCCGATTTTCCACATTCCAAGATCGATATTTGAGACGGGTTATGACGTAATTTTAAGATTCATTTTCTCCACCACAATGTTCAAACTATTTTTTCATTCGAGTAAAATTGTATCGATTCCGTCGATATGTTAATCAATAGAAGCTTACATATGAGAAGTTTCAGTTTATTTAATGACACAAATGAAGTAGGCTACGATACCCATCACATGTGGTCAAAAAAAAAAAAATCTTAAAAATTAATATTTAATTTTTCACTACAACCGGCTGATTATCCTAAAATATGTTGGTAAAAAACCATACCAGAAATTTTGATGTGTTGTCTTTTGATACCGACAAACAATTTTTATGTATAAGGAGACATTGAGCTACCAAATCATTAATTCACATGAAGTCGATGTGAAAAAAAACTTGAATTTTTGCAGATAAACCATGTTTGGATGCTCAAAATGATGGTTAAAAATAAAATTAAATAAAGCACAAAATGAACGAAAAAAAAATAATTAGTGTTGAATTCGTTAATAATTATGCGCGTTGTAAGTTGGTGTTGTATTTTAAAAAAAATGCTCAAAAATGCAAAAATTTGTTTGAAATCTTAATCATCTCTTGATGAATAAATGTGCATTGAAAATAGCTTCAAGTTGCTACTAAAGACTTTGCCCTTAACGCACAGGAAAAAATTAAATTTTTACGAGAGATTTTGTCTCTCGTTTATAATTCTGGT	.	PASS	SUPP=1;SUPP_VEC=10;SVLEN=1579;SVTYPE=INS;SVMETHOD=SURVIVOR1.0.6;CHR2=chr1;END=1932254;CIPOS=0,0;CIEND=0,0;STRANDS=++	GT:PSV:LN:DR:ST:QV:TY:ID:RAL:AAL:CO	1/1:NA:1579:0,4:++:.:INS:83:N:TAAGTGTAAGTGACACGCCGAATTATAAACGAGAGACAAATCTCTCGTAAAATTTTCTGTGCGTTAAGCAAAAGTTCTTTAGCAATTTGAAGCTATTTTTCAATGCACCATTTATGCATAGAAGAGATGATTTAGATTCAAACAAATTTGCATTTTAGAGCATTTTTTTAAAACTACCACACTTACAGACGGCATAATTATAAAAGAATTTCAACAAATAATTAATTTTTCGTTCCTTTTGTGCGTATTAATTTTTATTTTTACATCATTTTGAGCATCCACAATGGTTATCGCAAAAATTCAATTTTTTTCACATCGACTTCATGTGAATTAATGATTTGGTAGCTCATGTCTCCTTATACATAAAATGGTTGTCGGTATCAAAAGACAAAACATCAAAATTTATGCGTATGGTTTTAACAACCTATAGTAGGGACTAATAGCCTGTGTATTGAAAAATGAATATTAATTTTTTAAGATTTTTTTTGACCAACCTGTGATGGCGGAGAGTAGCCTTATTACTTTTGTCATTAAAGAAAACTGAAAAAACTTCTTCATAATGTAACTTTATGATTTTAACACTATCGCCGGAAGTTAGAATAAACATTGTACGCGAATGAAAAAATAGTTGAAACATTGTTGGTGGGAAATGCTCTTAAGTACTCATAACGTCTCAACAAATATGCGATCTTGGAAATGTGGAAAATCGGGGAAATGCAGTAGTGTTTACAAATAATGGCTTAATCATTTTATGTCTTTCAGAATAATTTCAGAAACATTTTAACTTCAATTTTCCCGATTTTCCACATTCCAAGATCGATATTTGAGACGGGTTATGACGTAATTTTAAGATTCATTTTCTCCACCACAATGTTCAAACTATTTTTTCATTCGAGTAAAATTGTATCGATTCCGTCGATATGTTAATCAATAGAAGCTTACATATGAGAAGTTTCAGTTTATTTAATGACACAAATGAAGTAGGCTACGATACCCATCACATGTGGTCAAAAAAAAAAAAATCTTAAAAATTAATATTTAATTTTTCACTACAACCGGCTGATTATCCTAAAATATGTTGGTAAAAAACCATACCAGAAATTTTGATGTGTTGTCTTTTGATACCGACAAACAATTTTTATGTATAAGGAGACATTGAGCTACCAAATCATTAATTCACATGAAGTCGATGTGAAAAAAAACTTGAATTTTTGCAGATAAACCATGTTTGGATGCTCAAAATGATGGTTAAAAATAAAATTAAATAAAGCACAAAATGAACGAAAAAAAAATAATTAGTGTTGAATTCGTTAATAATTATGCGCGTTGTAAGTTGGTGTTGTATTTTAAAAAAAATGCTCAAAAATGCAAAAATTTGTTTGAAATCTTAATCATCTCTTGATGAATAAATGTGCATTGAAAATAGCTTCAAGTTGCTACTAAAGACTTTGCCCTTAACGCACAGGAAAAAATTAAATTTTTACGAGAGATTTTGTCTCTCGTTTATAATTCTGGT:chr1_1932253-chr1_1932254	./.:NaN:0:0,0:--:NaN:NaN:NaN:NAN:NAN:NAN
chr1	1948947	84	N	CCAGAGCGGCACAAACAAGGCGATATGTCTCTCACAAATCGGGCCTAGAGTATCGTCTCCATTTAATGGGAAGAGCTTTCTTTAGAATTCCGCCAGTATGAAGACATTGGCTAAAAATAATGGGCTATTCGCCTACTTCTATCACCTTAAGTTAGTTATGGTTGGAATAGTGAAGAATTTCTAAGCTGCACTTATTGGGTTAGACTTATTTAGAGTTAATGGAATGTGGCGGAAGCCACACGTAGCGTCAACTGTTAGTGGTAATTGATCTCGCGTTATTTTCGCTGTGATTTCGGAGGAAAACCAAGGGAAGTGACAACTAAAAATCGTCGTAGTCAACGTTATGATCCGGCAAGGCGATGTGTGTGCGTCGGG	.	PASS	SUPP=1;SUPP_VEC=01;SVLEN=375;SVTYPE=INS;SVMETHOD=SURVIVOR1.0.6;CHR2=chr1;END=1949317;CIPOS=0,0;CIEND=0,0;STRANDS=+-	GT:PSV:LN:DR:ST:QV:TY:ID:RAL:AAL:CO	./.:NaN:0:0,0:--:NaN:NaN:NaN:NAN:NAN:NAN	0/1:NA:375:40,10:+-:.:INS:84:N:CCAGAGCGGCACAAACAAGGCGATATGTCTCTCACAAATCGGGCCTAGAGTATCGTCTCCATTTAATGGGAAGAGCTTTCTTTAGAATTCCGCCAGTATGAAGACATTGGCTAAAAATAATGGGCTATTCGCCTACTTCTATCACCTTAAGTTAGTTATGGTTGGAATAGTGAAGAATTTCTAAGCTGCACTTATTGGGTTAGACTTATTTAGAGTTAATGGAATGTGGCGGAAGCCACACGTAGCGTCAACTGTTAGTGGTAATTGATCTCGCGTTATTTTCGCTGTGATTTCGGAGGAAAACCAAGGGAAGTGACAACTAAAAATCGTCGTAGTCAACGTTATGATCCGGCAAGGCGATGTGTGTGCGTCGGG:chr1_1948947-chr1_1949317
chr1	1956815	84	N	AGAGAAGAAGAAATTTTTCCCCCCTCGACTAAACTATTAGCCAAATCAGGCTAAATTGCGAAAAAATTATTCCCAACATAGATTTGCAATTTTTTTTGAAATTTATTTCCGTTAGAAAAATATGAATGTAGAATTTAATTCAAGATTAAAGATAAATTTCACTCATTAAATTTGCTCATTAATTTAATAAAGTTTACTTATTATGGTACTAACCTTAATATTTTATTTCTTCTTTATTAATCGATTTTTAAAATTTCAACTTAGAAATATTTTTTACGCATTCATATTTTCAAACGGTTAAATTTTAAAAATCGATTCGCAATTTTTTGGTCCACTATCATAGATGTGGAATTTTTTTTTTTCGCAATGCTTTCAGTTGGGAAAAATTTATTCTTCTCGTTGG	.	PASS	SUPP=1;SUPP_VEC=10;SVLEN=401;SVTYPE=INS;SVMETHOD=SURVIVOR1.0.6;CHR2=chr1;END=1957215;CIPOS=0,0;CIEND=0,0;STRANDS=+-	GT:PSV:LN:DR:ST:QV:TY:ID:RAL:AAL:CO	1/1:NA:401:0,10:+-:.:INS:84:N:AGAGAAGAAGAAATTTTTCCCCCCTCGACTAAACTATTAGCCAAATCAGGCTAAATTGCGAAAAAATTATTCCCAACATAGATTTGCAATTTTTTTTGAAATTTATTTCCGTTAGAAAAATATGAATGTAGAATTTAATTCAAGATTAAAGATAAATTTCACTCATTAAATTTGCTCATTAATTTAATAAAGTTTACTTATTATGGTACTAACCTTAATATTTTATTTCTTCTTTATTAATCGATTTTTAAAATTTCAACTTAGAAATATTTTTTACGCATTCATATTTTCAAACGGTTAAATTTTAAAAATCGATTCGCAATTTTTTGGTCCACTATCATAGATGTGGAATTTTTTTTTTTCGCAATGCTTTCAGTTGGGAAAAATTTATTCTTCTCGTTGG:chr1_1956815-chr1_1957215	./.:NaN:0:0,0:--:NaN:NaN:NaN:NAN:NAN:NAN
chr1	1980486	85	N	AAGGAGCCCCACCCTAGGGTGACAGGGCAACCGTAGGATTTTGCCCAAAAATTTCAAACAATTTTCTTGACTTACTTACACTTAAAATGGGTGAAAAGTCGAGAAAAGTGGAAAAAAACGAAAAAAAAAATTTCTGTCAGCTTCGGGTGGGATGGATGGATGGATGTAGCTCTGTAGACACTCGCATTCTACATTTCTCAACCGATTTGAAAAAAATTTTTTTACCAAAGTGTTTTCAATACAAATAGAAAGTTCTATCAACTTATGGGGTGTGGACCTTTAATATTTCGGTGGGTAACTCCATACAAAGGTGCCTTTTCCCCTAGCGAAAAAAAAAAATTTCTAGCGAAAAAAAAAAACCATTCTAGCGAAAAAAACAAACATTCTAGCGAAAAAAAAAAAACAGTGCTAGCGAAAAAAAAAAACATTGCGAAAGGAAAAAAAGTCTGTTACCGAAAGCGGCCCCAAACAATAAATATCGTGCAAAAGCCCGAATTAAAACTCCGGCAGTTATAGAATTTATAGACGAACCAGTATAGTAAAAAAATCTAACTCCCCTAAGGGGCCACTTGGTAAAAAGTTTCTGGAATATCGAAGGTGGAAAACATATACAAAGTGGCCCCTATGGAAGTTAGATTTTTACTAAAACGTTCGTCGAGAAATTCCTATAACTGCCGGAGTTTTAAATATCGGGCTTTTGCACTGATATTTTATTGTTGGGGCCGACTT	.	PASS	SUPP=1;SUPP_VEC=10;SVLEN=741;SVTYPE=INS;SVMETHOD=SURVIVOR1.0.6;CHR2=chr1;END=1980486;CIPOS=0,0;CIEND=0,0;STRANDS=+-	GT:PSV:LN:DR:ST:QV:TY:ID:RAL:AAL:CO	1/1:NA:741:0,18:+-:.:INS:85:N:AAGGAGCCCCACCCTAGGGTGACAGGGCAACCGTAGGATTTTGCCCAAAAATTTCAAACAATTTTCTTGACTTACTTACACTTAAAATGGGTGAAAAGTCGAGAAAAGTGGAAAAAAACGAAAAAAAAAATTTCTGTCAGCTTCGGGTGGGATGGATGGATGGATGTAGCTCTGTAGACACTCGCATTCTACATTTCTCAACCGATTTGAAAAAAATTTTTTTACCAAAGTGTTTTCAATACAAATAGAAAGTTCTATCAACTTATGGGGTGTGGACCTTTAATATTTCGGTGGGTAACTCCATACAAAGGTGCCTTTTCCCCTAGCGAAAAAAAAAAATTTCTAGCGAAAAAAAAAAACCATTCTAGCGAAAAAAACAAACATTCTAGCGAAAAAAAAAAAACAGTGCTAGCGAAAAAAAAAAACATTGCGAAAGGAAAAAAAGTCTGTTACCGAAAGCGGCCCCAAACAATAAATATCGTGCAAAAGCCCGAATTAAAACTCCGGCAGTTATAGAATTTATAGACGAACCAGTATAGTAAAAAAATCTAACTCCCCTAAGGGGCCACTTGGTAAAAAGTTTCTGGAATATCGAAGGTGGAAAACATATACAAAGTGGCCCCTATGGAAGTTAGATTTTTACTAAAACGTTCGTCGAGAAATTCCTATAACTGCCGGAGTTTTAAATATCGGGCTTTTGCACTGATATTTTATTGTTGGGGCCGACTT:chr1_1980486-chr1_1980486	./.:NaN:0:0,0:--:NaN:NaN:NaN:NAN:NAN:NAN
chr1	1993118	86	N	<INS>	.	PASS	SUPP=1;SUPP_VEC=10;SVLEN=1618;SVTYPE=INS;SVMETHOD=SURVIVOR1.0.6;CHR2=chr1;END=1993119;CIPOS=0,0;CIEND=0,0;STRANDS=++	GT:PSV:LN:DR:ST:QV:TY:ID:RAL:AAL:CO	./.:NA:1618:0,1:++:.:INS:86:NA:NA:chr1_1993118-chr1_1993119	./.:NaN:0:0,0:--:NaN:NaN:NaN:NAN:NAN:NAN
chr1	1993123	88	N	<DEL>	.	PASS	SUPP=1;SUPP_VEC=10;SVLEN=-20877465;SVTYPE=DEL;SVMETHOD=SURVIVOR1.0.6;CHR2=chr1;END=22870588;CIPOS=0,0;CIEND=0,0;STRANDS=+-	GT:PSV:LN:DR:ST:QV:TY:ID:RAL:AAL:CO	1/1:NA:20877465:1,14:+-:.:DEL:88:NA:NA:chr1_1993123-chr1_22870588	./.:NaN:0:0,0:--:NaN:NaN:NaN:NAN:NAN:NAN
chr1	1993118	87	N	<DUP>	.	PASS	SUPP=1;SUPP_VEC=10;SVLEN=20879025;SVTYPE=DUP;SVMETHOD=SURVIVOR1.0.6;CHR2=chr1;END=22872143;CIPOS=0,0;CIEND=0,0;STRANDS=-+	GT:PSV:LN:DR:ST:QV:TY:ID:RAL:AAL:CO	0/1:NA:20879025:106,14:-+:.:DUP:87:NA:NA:chr1_1993118-chr1_22872143	./.:NaN:0:0,0:--:NaN:NaN:NaN:NAN:NAN:NAN
chr1	2001686	85	N	TTACAGTGGAAGCCGTTAAGAGAAACACTGAAGGGAGTCACAAATAATTAACGGGAGCTTCTTTATCTTGCTCTTAACGACTTTCCGAAAACTTAATGGAAAAGTTCGTTATTCAAACCTAGCGATGATTTCCAGTTATATATCAAAAGATAATGCATCCTTAAGAACTGTTGACCATTTTTCTCAAGATTTGAACGGTTTCATCGGTATTTTCAATTTTATTCCTATTATTTTTTTTTCTATTTAGAGTTTTTTTTTATGATATGATGCATGTTTGAATTTTACTGGTCTCTAATTATATATTATTTTTTATAAAGAAAACACGATGAAACGCTGTTGAAAACTGCAATGACTGCTTTTTTTTCTTATTTACTTATAACGGGCGTGCTTTTTTAATATGAACTCTCATGCTCACCCCAGGGGCTTTGATTTTATTAGGATTTTGCTCGTTCGTAACCGGCCAAAAATTGTTCGAATGTGAGGTGTGGGGGATTTTTAGCGAGCTTTTACCTCTTACTGGAGTTGCTCCTTAACGGGGTTCCACTG	.	PASS	SUPP=1;SUPP_VEC=01;SVLEN=519;SVTYPE=INS;SVMETHOD=SURVIVOR1.0.6;CHR2=chr1;END=2001687;CIPOS=0,0;CIEND=0,0;STRANDS=++	GT:PSV:LN:DR:ST:QV:TY:ID:RAL:AAL:CO	./.:NaN:0:0,0:--:NaN:NaN:NaN:NAN:NAN:NAN	0/1:NA:519:20,9:++:.:INS:85:N:TTACAGTGGAAGCCGTTAAGAGAAACACTGAAGGGAGTCACAAATAATTAACGGGAGCTTCTTTATCTTGCTCTTAACGACTTTCCGAAAACTTAATGGAAAAGTTCGTTATTCAAACCTAGCGATGATTTCCAGTTATATATCAAAAGATAATGCATCCTTAAGAACTGTTGACCATTTTTCTCAAGATTTGAACGGTTTCATCGGTATTTTCAATTTTATTCCTATTATTTTTTTTTCTATTTAGAGTTTTTTTTTATGATATGATGCATGTTTGAATTTTACTGGTCTCTAATTATATATTATTTTTTATAAAGAAAACACGATGAAACGCTGTTGAAAACTGCAATGACTGCTTTTTTTTCTTATTTACTTATAACGGGCGTGCTTTTTTAATATGAACTCTCATGCTCACCCCAGGGGCTTTGATTTTATTAGGATTTTGCTCGTTCGTAACCGGCCAAAAATTGTTCGAATGTGAGGTGTGGGGGATTTTTAGCGAGCTTTTACCTCTTACTGGAGTTGCTCCTTAACGGGGTTCCACTG:chr1_2001686-chr1_2001687
chr1	2001763	89	N	ATTTACGGAGGCCCCACCCTGGGTGACGGCAACCGTATTGGATTTACTCAAAAATTTCCAAACAAAATTTTCTTCTTTTGCTTAGTTACACTTAAAAAAATGGCTTGAAAAACGTCGAGAAAAGTGAAAAAACGAAAAAAAAATTTGTGTCCGCTTTCGGCGGGTCGGTGGGGTATGTAAGCTCTGTAAGACACTCCGCAGTTCTCTGACATTTCTTAAACCGATTTGAAAATTTTCTTTAACCAAGTGTTTTAAATCAATAGAAGTTTTCTAAAATCACATTAATGGGATTCGTACCTTTAATAGTGCGGGTACCCCTGCCATACAAAGTTGTTTGCCCCTTTTCCAGGCGAAAAAAAAAAAAATTCTAGCGGAAAAAAAAAAACTTCTAGCGAAAAAAAAACATTCCTAGCGAAAAAAAAAAAACATTCCTAGAGCAAAAAAAAAAACATTCAACGGTGTAGTGGGGCGAAAAAAAAAAAACATTGCGAAGAAAAAAAAGTCTGTTACCGAAATCGGCCCCAACAATAATATTTTTGCAAAAGCCCATATTAAAACTCCCCTTCATTTAAGAATTCGAGACGAACCGTATAGTAAAAATCTAACTCCACTAAGGGGCCCTTTTGTATAATGTTTTCCACCTTCGATATTCCAGAAACTTCTCACACAAAGGGGCCCCTTATTGGAGTTGAGATTTGTACTAAGACGTTCGTCTAGAAAATTCTATAACTGCCGGAGTTTTAAATATCGGGCT	.	PASS	SUPP=1;SUPP_VEC=10;SVLEN=1266;SVTYPE=INS;SVMETHOD=SURVIVOR1.0.6;CHR2=chr1;END=2001949;CIPOS=0,0;CIEND=0,0;STRANDS=+-	GT:PSV:LN:DR:ST:QV:TY:ID:RAL:AAL:CO	1/1:NA:1266:0,16:+-:.:INS:89:N:ATTTACGGAGGCCCCACCCTGGGTGACGGCAACCGTATTGGATTTACTCAAAAATTTCCAAACAAAATTTTCTTCTTTTGCTTAGTTACACTTAAAAAAATGGCTTGAAAAACGTCGAGAAAAGTGAAAAAACGAAAAAAAAATTTGTGTCCGCTTTCGGCGGGTCGGTGGGGTATGTAAGCTCTGTAAGACACTCCGCAGTTCTCTGACATTTCTTAAACCGATTTGAAAATTTTCTTTAACCAAGTGTTTTAAATCAATAGAAGTTTTCTAAAATCACATTAATGGGATTCGTACCTTTAATAGTGCGGGTACCCCTGCCATACAAAGTTGTTTGCCCCTTTTCCAGGCGAAAAAAAAAAAAATTCTAGCGGAAAAAAAAAAACTTCTAGCGAAAAAAAAACATTCCTAGCGAAAAAAAAAAAACATTCCTAGAGCAAAAAAAAAAACATTCAACGGTGTAGTGGGGCGAAAAAAAAAAAACATTGCGAAGAAAAAAAAGTCTGTTACCGAAATCGGCCCCAACAATAATATTTTTGCAAAAGCCCATATTAAAACTCCCCTTCATTTAAGAATTCGAGACGAACCGTATAGTAAAAATCTAACTCCACTAAGGGGCCCTTTTGTATAATGTTTTCCACCTTCGATATTCCAGAAACTTCTCACACAAAGGGGCCCCTTATTGGAGTTGAGATTTGTACTAAGACGTTCGTCTAGAAAATTCTATAACTGCCGGAGTTTTAAATATCGGGCT:chr1_2001763-chr1_2001949	./.:NaN:0:0,0:--:NaN:NaN:NaN:NAN:NAN:NAN
chr1	2050182	90	N	AAGAGGGGCAAATTTGCTTCATTGGCTAAGGTCTGTGCCATCGGATTTGTATCAGAATCGTATCGATTCACTAATCGGGACGATCCTGGTTCCATTCTCGGATGGTGGTCACTGCGCTGAGTTTTCAGAAGTTTAAGATACTCGCCCATGTTTCATTAAAAAGTGGGAATTTTTTCACTAGGATAGAATAAAATGAAAGTCCTCTTTGTATCAAATTGATAAAGTTAAATGGTCAAATATGACAATGAAGATGAAGAGTATTAGGAAATATAAAATCCTGGGAACGCAACTGGAAAGTGGAACCTTTCATCATTCAGGTGACTGGACCAAAGGGAGCGACAACAAGTTGGAATTGGAATTTATATTCTGTATTCTAATCGCTTTAGTGTACTGTCCGTGCATCCTACTCTGATGATGATGAAATATTAAAT	.	PASS	SUPP=1;SUPP_VEC=10;SVLEN=437;SVTYPE=INS;SVMETHOD=SURVIVOR1.0.6;CHR2=chr1;END=2050182;CIPOS=0,0;CIEND=0,0;STRANDS=+-	GT:PSV:LN:DR:ST:QV:TY:ID:RAL:AAL:CO	1/1:NA:437:0,7:+-:.:INS:90:N:AAGAGGGGCAAATTTGCTTCATTGGCTAAGGTCTGTGCCATCGGATTTGTATCAGAATCGTATCGATTCACTAATCGGGACGATCCTGGTTCCATTCTCGGATGGTGGTCACTGCGCTGAGTTTTCAGAAGTTTAAGATACTCGCCCATGTTTCATTAAAAAGTGGGAATTTTTTCACTAGGATAGAATAAAATGAAAGTCCTCTTTGTATCAAATTGATAAAGTTAAATGGTCAAATATGACAATGAAGATGAAGAGTATTAGGAAATATAAAATCCTGGGAACGCAACTGGAAAGTGGAACCTTTCATCATTCAGGTGACTGGACCAAAGGGAGCGACAACAAGTTGGAATTGGAATTTATATTCTGTATTCTAATCGCTTTAGTGTACTGTCCGTGCATCCTACTCTGATGATGATGAAATATTAAAT:chr1_2050182-chr1_2050182	./.:NaN:0:0,0:--:NaN:NaN:NaN:NAN:NAN:NAN
chr1	2063441	92	N	ATTAGGGTTACGTCTTTATATTCGTGTTTTTTTCAGGGTAACGAATACTTTCGCCGAATATTTTTTACTCTTCTATATTTCGCCGAAAATTAAGCGAATAATATAATTCGTTTACTGATTTTGTCCTTTAAAAATTCAGAAACATCTAATATTTATAAATTTATTTATTTTTGACATCTTCTTCTTTTATATTTTGACTCTCATTAACTTTCATAATTGCCAGTAGAACGGGTGTCCGGTCCACCTTCTTTCTCTACCTTCTTCCGCTGACATGATACCATGGAGATGGCTGGTGAGGGTTCCTCATTTTCAAGAAGTTATCTCTGAAGATTTGTAGAATAATTCCCAAACATCCTCCCCCATCTTCCCGTTCTTCGCGTTGCGGGATCTCGATGGAATTAATCTGTTTTAGCATTAAAAACAATTCTCAATCTCTATGCGTCACTCAATCCAGCTTAACATCAGTCATCAAGGACGATGAATATGGGAGCGAAACAAGAAGGGGTAACACCCCATATTCTTAATCGCTTTAGTGTACTGGTTAGTACACTCCCTCTCTGATGATGATGATGAATGAACTTTCATTGCCTCATAAGTCGCTATCAACGCGGATGCTGATTCCATGTTTACTTGCACATTTGGCAAGAATTTCTTCTGAAGCATTTTCAATAATCATGCGAAACTTGCTCATGACAAGTTGATGAATTTGCTTGAAGTTGGGAAATATTAGCTGTCTTTCGAATCATATCGTTTTGTTACATCATCGGGATCTACAGGCTGTGTAAAAGCCAAATGATTCGACAAACTCGAACGTTTTTCAAATTTAGGTTTTATAGTATTTTCAATCACAACATTTTACAAGTAAAATTCGAACCAACGACTCTTTCTTTCTTGAAAATTTTCATTTCGTAACGTTTAAATAAAGTTTTCGATTGCTTTTTACTACTTGTAATTTTGCGCTTAAATTATAAAATAAATGTTGATAAATTTAAAGTAGAAAAAAATTAATCATATTTTTTTTTTATGATAATTTGAAAGTTTAATTTGTCCAATTTTCGAAATTTTCGCCTTAAATCTAGGAACAAAAATTGAAGCAAAAATATAAATAGTAAGCGGGGCGAATACGTACCGCATATCGGCGAATATTTGGTATTCCCAATATTGGCTAACGTCGATACCTAATTTCGTATTCGCCGAATACGTACCCTACTCAAATG	.	PASS	SUPP=1;SUPP_VEC=10;SVLEN=1215;SVTYPE=INS;SVMETHOD=SURVIVOR1.0.6;CHR2=chr1;END=2063441;CIPOS=0,0;CIEND=0,0;STRANDS=+-	GT:PSV:LN:DR:ST:QV:TY:ID:RAL:AAL:CO	1/1:NA:1215:0,9:+-:.:INS:92:N:ATTAGGGTTACGTCTTTATATTCGTGTTTTTTTCAGGGTAACGAATACTTTCGCCGAATATTTTTTACTCTTCTATATTTCGCCGAAAATTAAGCGAATAATATAATTCGTTTACTGATTTTGTCCTTTAAAAATTCAGAAACATCTAATATTTATAAATTTATTTATTTTTGACATCTTCTTCTTTTATATTTTGACTCTCATTAACTTTCATAATTGCCAGTAGAACGGGTGTCCGGTCCACCTTCTTTCTCTACCTTCTTCCGCTGACATGATACCATGGAGATGGCTGGTGAGGGTTCCTCATTTTCAAGAAGTTATCTCTGAAGATTTGTAGAATAATTCCCAAACATCCTCCCCCATCTTCCCGTTCTTCGCGTTGCGGGATCTCGATGGAATTAATCTGTTTTAGCATTAAAAACAATTCTCAATCTCTATGCGTCACTCAATCCAGCTTAACATCAGTCATCAAGGACGATGAATATGGGAGCGAAACAAGAAGGGGTAACACCCCATATTCTTAATCGCTTTAGTGTACTGGTTAGTACACTCCCTCTCTGATGATGATGATGAATGAACTTTCATTGCCTCATAAGTCGCTATCAACGCGGATGCTGATTCCATGTTTACTTGCACATTTGGCAAGAATTTCTTCTGAAGCATTTTCAATAATCATGCGAAACTTGCTCATGACAAGTTGATGAATTTGCTTGAAGTTGGGAAATATTAGCTGTCTTTCGAATCATATCGTTTTGTTACATCATCGGGATCTACAGGCTGTGTAAAAGCCAAATGATTCGACAAACTCGAACGTTTTTCAAATTTAGGTTTTATAGTATTTTCAATCACAACATTTTACAAGTAAAATTCGAACCAACGACTCTTTCTTTCTTGAAAATTTTCATTTCGTAACGTTTAAATAAAGTTTTCGATTGCTTTTTACTACTTGTAATTTTGCGCTTAAATTATAAAATAAATGTTGATAAATTTAAAGTAGAAAAAAATTAATCATATTTTTTTTTTATGATAATTTGAAAGTTTAATTTGTCCAATTTTCGAAATTTTCGCCTTAAATCTAGGAACAAAAATTGAAGCAAAAATATAAATAGTAAGCGGGGCGAATACGTACCGCATATCGGCGAATATTTGGTATTCCCAATATTGGCTAACGTCGATACCTAATTTCGTATTCGCCGAATACGTACCCTACTCAAATG:chr1_2063441-chr1_2063441	./.:NaN:0:0,0:--:NaN:NaN:NaN:NAN:NAN:NAN
chr1	2063439	91	N	TTTTTTTTTTTTGTGACTGTTTTGGTTTGCGCCGTTTGGGGTTTTTCTGGCTCAGCTTTCTTTGGGTGGGTTGTTGGGGGTGGTTGTGGGTTTTTTGTGGTGGGGGTTAGGGGTTGGGGTTTGTAGCTGAGGCGTTGGTGTATTTGGTTTTTGGTGTTGATTGGGTTGTTGTGTGGTGTTTATGGGTTGTGCGGTGTTGTTGCGTTGACGTTGGTTTGGTGTGGTGGTGGGTGTACGTCGCGTGTGTTGTGGTTGTTTTTTTTGTGGGGGGTGTTTGGTGGTGTTTGGGTGGCGGTGTGGATGGGGTTTGGTGGTTGCGGTTGTTGGTGTTTTTTTTCGGTGGTGGGGTGGCTTGTGTTGTTCGGGTCGCTGGGGGCCGTGTTGGGGTAGGTGCTGGTGGGTCAACAACACCCCACAACCAACCACCAAAAACAAAAACTAACAACCACACCTTTCAACACCCATAACCTTGTGGTGGCGGGGGGGGCGTGGGACGGGTTGTTTGGGGGTTTTTTTTGGTTGGGGGTTTGGGGGTGCGGGGTGGGTGGGGGGGTGTTGGTTCTGTTGCGTGTGTAGCTTGTTGTTCGGTCGTTTTTGCTAGGCTTGGTGTGTTGGTTTTGTGTGGTGGTGGTTTGTGTGGTGGGACCAACACAAACAACAACTAAACAAAAACACAAAATAAATCAAACACACCCCCCACCACACCAAAACAAAAACACAAAACCGAATAACACACACCCCCAACACACAAACAAACAAAAACCACCACGAAAAACAAAAAAACCAAAAAAATCCAAAAAAATAAAAATATAAAACAACAAGGGGTTGGGGGGGGGTTGTGGGGTGGGGTAAAAAAAAAAAATAAAAAAAAAAAAATCAAACAAGTAAAAAAAAATTGAACAAAAAAAAACAATAAGAAAAAAACAAAAAAAACAAACACCAAAAAAACCTACACTTGGGGGTGGGTTCTCCCCCCGGGGGTGTGTGGTCGGGGTCAAACCAAACAAAAAAACCAAAAAAAAAAAACAAAAAAACAACACAAAACAAACAAAAACAATAAACCAAAAACAAAAACTACAAAAAAAGAAACAAGCGACCAAAAATAAAAAAATAAAAAAACAAAAAAACAATAAATATAAAACAAAAAAACAAATAACAAAAAAAAAAAAAACAAAACAAAAAAAAAAAAGAAAAAACAAAAAAAAACAGAAAAAAACAATAAAACTTAAAAAAAAAAGCAAAAAAATAAGAAAAAAAAAAACAAGACAAAGCACAAGAAACACAAAAACAAAAAAAAAAAAAAAAAAAAAATCAAACAAAAATACAAAAAACAAAAATAAAATAAAAAACAAAAAAAGAAAAAAAAAAAAAAAAAAAAAAAAAAAAAAAAAAAAAAAAAAAAAAAAAAAAAAAAAAAAAAAAAAAAAAGAAAAAAAAAAAAAAAAATAAAAAGAGAATCTGGGGGGGGGTTGGGGGGGGGGGGGGGGGGGGGGGGGGGGGTGGGGGAGGGGGGGGGGGGGGGGGGGGGGGGTGGGGGTGGGGGGGGGCGGGGGGTGGGGGGGGTGGGGGGGGCGGGGGGGGTGGAGGGGGGGGTAGGTGGGGGGGGGGGGTGGGGGGGGGGGGGCGGGGGCGGGGAGGGTGGGGGGGGGGGGGGGGGGTGGGGGGGAGGTGGGGGTTGTGGGGGGGGGGCGGGGTGGGGGGGAGGGGGGGGGGTTTGGGGGGGGGGGGGGGAGGGGGCGGGGGAGGGGGGGGGGGCGGGGGGGGGGGGGTGGGGGGGAAAGGGGGGGGGGGGTGAAGGGGTGGCGGGGGGGGCGGGTGGGGGTGAGAAACAAAGAAAGTTTTGTTTCGGTTGTGTAACCAAAAAAAAAAATAAAAAAAAAAAATTTCTTTTTTGTTGTGATGTTTTTCTGGTCGGTTTGTAAAATGTTTTTTTTAAAAAAAAAAAAAAAAAAAAGAAAAATAAAAAAAAAAACAAAAAAGAAAAAAAAAACAAAAAAAAACCAAAAAATTTTGTTTGGGGGGTGGGGAGGGGGGGCGGAGGGGGGAGTGGGGGGGGGGGGGGGGGGGGGGGCGGGGGGGGGGGGGGGGGGGTGGGGGGGGGGGGGGGGGGTTGGGTGGGTGGCGGGGGGGGGGGGGGGGGGGGGGGGGGGGGCGGGGGGGAGGGGGGGGGGGTTGGGGGTGGTGGTGGGGGGTGTTGGGGGGGGGGCGGGGTGTGGGGGGGGGGGGGTTGGGGCGGGGGGGGGTGGGGGGGGTTAAGGGGAGGGGGGGGGTGGGGGGGGGGGGAGGGAGGGGGGGTGGGGGGGGGGGGGGGTGTGGGTGGTGGGGGGGGGGGGGGGGGGGGGGGTGTGGGGGGGGGGGGGGGGGGAAAATTGTTT	.	PASS	SUPP=1;SUPP_VEC=10;SVLEN=1203;SVTYPE=INS;SVMETHOD=SURVIVOR1.0.6;CHR2=chr1;END=2064643;CIPOS=0,0;CIEND=0,0;STRANDS=+-	GT:PSV:LN:DR:ST:QV:TY:ID:RAL:AAL:CO	1/1:NA:1203:0,3:+-:.:INS:91:N:TTTTTTTTTTTTGTGACTGTTTTGGTTTGCGCCGTTTGGGGTTTTTCTGGCTCAGCTTTCTTTGGGTGGGTTGTTGGGGGTGGTTGTGGGTTTTTTGTGGTGGGGGTTAGGGGTTGGGGTTTGTAGCTGAGGCGTTGGTGTATTTGGTTTTTGGTGTTGATTGGGTTGTTGTGTGGTGTTTATGGGTTGTGCGGTGTTGTTGCGTTGACGTTGGTTTGGTGTGGTGGTGGGTGTACGTCGCGTGTGTTGTGGTTGTTTTTTTTGTGGGGGGTGTTTGGTGGTGTTTGGGTGGCGGTGTGGATGGGGTTTGGTGGTTGCGGTTGTTGGTGTTTTTTTTCGGTGGTGGGGTGGCTTGTGTTGTTCGGGTCGCTGGGGGCCGTGTTGGGGTAGGTGCTGGTGGGTCAACAACACCCCACAACCAACCACCAAAAACAAAAACTAACAACCACACCTTTCAACACCCATAACCTTGTGGTGGCGGGGGGGGCGTGGGACGGGTTGTTTGGGGGTTTTTTTTGGTTGGGGGTTTGGGGGTGCGGGGTGGGTGGGGGGGTGTTGGTTCTGTTGCGTGTGTAGCTTGTTGTTCGGTCGTTTTTGCTAGGCTTGGTGTGTTGGTTTTGTGTGGTGGTGGTTTGTGTGGTGGGACCAACACAAACAACAACTAAACAAAAACACAAAATAAATCAAACACACCCCCCACCACACCAAAACAAAAACACAAAACCGAATAACACACACCCCCAACACACAAACAAACAAAAACCACCACGAAAAACAAAAAAACCAAAAAAATCCAAAAAAATAAAAATATAAAACAACAAGGGGTTGGGGGGGGGTTGTGGGGTGGGGTAAAAAAAAAAAATAAAAAAAAAAAAATCAAACAAGTAAAAAAAAATTGAACAAAAAAAAACAATAAGAAAAAAACAAAAAAAACAAACACCAAAAAAACCTACACTTGGGGGTGGGTTCTCCCCCCGGGGGTGTGTGGTCGGGGTCAAACCAAACAAAAAAACCAAAAAAAAAAAACAAAAAAACAACACAAAACAAACAAAAACAATAAACCAAAAACAAAAACTACAAAAAAAGAAACAAGCGACCAAAAATAAAAAAATAAAAAAACAAAAAAACAATAAATATAAAACAAAAAAACAAATAACAAAAAAAAAAAAAACAAAACAAAAAAAAAAAAGAAAAAACAAAAAAAAACAGAAAAAAACAATAAAACTTAAAAAAAAAAGCAAAAAAATAAGAAAAAAAAAAACAAGACAAAGCACAAGAAACACAAAAACAAAAAAAAAAAAAAAAAAAAAATCAAACAAAAATACAAAAAACAAAAATAAAATAAAAAACAAAAAAAGAAAAAAAAAAAAAAAAAAAAAAAAAAAAAAAAAAAAAAAAAAAAAAAAAAAAAAAAAAAAAAAAAAAAAAGAAAAAAAAAAAAAAAAATAAAAAGAGAATCTGGGGGGGGGTTGGGGGGGGGGGGGGGGGGGGGGGGGGGGGTGGGGGAGGGGGGGGGGGGGGGGGGGGGGGGTGGGGGTGGGGGGGGGCGGGGGGTGGGGGGGGTGGGGGGGGCGGGGGGGGTGGAGGGGGGGGTAGGTGGGGGGGGGGGGTGGGGGGGGGGGGGCGGGGGCGGGGAGGGTGGGGGGGGGGGGGGGGGGTGGGGGGGAGGTGGGGGTTGTGGGGGGGGGGCGGGGTGGGGGGGAGGGGGGGGGGTTTGGGGGGGGGGGGGGGAGGGGGCGGGGGAGGGGGGGGGGGCGGGGGGGGGGGGGTGGGGGGGAAAGGGGGGGGGGGGTGAAGGGGTGGCGGGGGGGGCGGGTGGGGGTGAGAAACAAAGAAAGTTTTGTTTCGGTTGTGTAACCAAAAAAAAAAATAAAAAAAAAAAATTTCTTTTTTGTTGTGATGTTTTTCTGGTCGGTTTGTAAAATGTTTTTTTTAAAAAAAAAAAAAAAAAAAAGAAAAATAAAAAAAAAAACAAAAAAGAAAAAAAAAACAAAAAAAAACCAAAAAATTTTGTTTGGGGGGTGGGGAGGGGGGGCGGAGGGGGGAGTGGGGGGGGGGGGGGGGGGGGGGGCGGGGGGGGGGGGGGGGGGGTGGGGGGGGGGGGGGGGGGTTGGGTGGGTGGCGGGGGGGGGGGGGGGGGGGGGGGGGGGGGCGGGGGGGAGGGGGGGGGGGTTGGGGGTGGTGGTGGGGGGTGTTGGGGGGGGGGCGGGGTGTGGGGGGGGGGGGGTTGGGGCGGGGGGGGGTGGGGGGGGTTAAGGGGAGGGGGGGGGTGGGGGGGGGGGGAGGGAGGGGGGGTGGGGGGGGGGGGGGGTGTGGGTGGTGGGGGGGGGGGGGGGGGGGGGGGTGTGGGGGGGGGGGGGGGGGGAAAATTGTTT:chr1_2063439-chr1_2064643	./.:NaN:0:0,0:--:NaN:NaN:NaN:NAN:NAN:NAN
chr1	2075102	87	N	GAGGAAATAACGGTTTTCCATTGCCAACGGCAGTCCTTCATTTTCACTTCCAGTTTTTAAATTTTGAATTTCTGAAAGAAGTGTTCACTATCTGTGCGGCTGAAACTTTCACAAAAAATGAAAAAAAAAAAAAACAAAAAAAGACAATAAAGTGAGTCTTCAAAACATGTATTAAAAACGATTTTATTCTTTTGCCCAATTAATAAGATATTTTCATTTCAAAATGAAAATTTTTTTTTTCGCCATTTTTTCATCCCTTTTCATTTTGAGCATACATCTTTTTCGGTATATTTTTACTATTTTTAAGTATATTTGAAATCGGTAAAAAGCAAAATTAAAATCTTAATTCGCATGATTAAATTGCTTTTAACGTTTTTTGATTATTTACTGGAAAAGTGTTTAATTTTGAGTTGGCTTTTTTCATTTTGTCACCTGATTGTCACGCCAACGGAACTTCAATTATTTTATGTGAGCAAATTTTCTGAGAATGCCCTTGTTTTGAAGAAATTTAAACGGCGAAAAGAAGTCCTTATCTAATTGAAAATCAATAAAATATCTATAAAAAGCAAATCGAAATGTAGAATGAGTCAATCTTGGATGTTGATTAATGTGTGAATATTTATTTTATTCAAGATTTTCGGAAACCCAGAAACCATAAATGAAGAACTTTTGGAATACTAGTGTACCAAAGGCAATACCTATTCTGCTAAAAAAAAGACTAAAATAATTTTCATTTATTGGTTATTAATAATATTACATCTTTTATATCTTTATTCTACATAACCATTTTGAATATGAAAATATATTTGCTTTTGCTTTTGTTGTTACCTGAATTATTGGTTCTTATTTCATATTACATATTGCATGGATTTTATCAAAATTGGCTAATTTTATAAGAAAAAATATCTCAGTACTCAATAATTTTTGCTCATTTTCATTCCGCTCGCGTTACTTCCTAGGCGGTGACATCATTCCAAGTGCGTGACGTTTTATTTTTAACTAGTACAGACATACGTTAAACTCAGACTTAAATTATGCATGAATATTAATCTTCATTATTTTAGGCATTTGTTTGGTGTTAATCTGACTCTTATTGAAAAGGGTATCAAAAAGATATAGCAAGTGAAGGTGAAAAAAATGATTTTTGACATTCCTTTGCGTTTGCTTCCCC	.	PASS	SUPP=1;SUPP_VEC=01;SVLEN=1161;SVTYPE=INS;SVMETHOD=SURVIVOR1.0.6;CHR2=chr1;END=2075377;CIPOS=0,0;CIEND=0,0;STRANDS=+-	GT:PSV:LN:DR:ST:QV:TY:ID:RAL:AAL:CO	./.:NaN:0:0,0:--:NaN:NaN:NaN:NAN:NAN:NAN	0/1:NA:1161:47,12:+-:.:INS:87:N:GAGGAAATAACGGTTTTCCATTGCCAACGGCAGTCCTTCATTTTCACTTCCAGTTTTTAAATTTTGAATTTCTGAAAGAAGTGTTCACTATCTGTGCGGCTGAAACTTTCACAAAAAATGAAAAAAAAAAAAAACAAAAAAAGACAATAAAGTGAGTCTTCAAAACATGTATTAAAAACGATTTTATTCTTTTGCCCAATTAATAAGATATTTTCATTTCAAAATGAAAATTTTTTTTTTCGCCATTTTTTCATCCCTTTTCATTTTGAGCATACATCTTTTTCGGTATATTTTTACTATTTTTAAGTATATTTGAAATCGGTAAAAAGCAAAATTAAAATCTTAATTCGCATGATTAAATTGCTTTTAACGTTTTTTGATTATTTACTGGAAAAGTGTTTAATTTTGAGTTGGCTTTTTTCATTTTGTCACCTGATTGTCACGCCAACGGAACTTCAATTATTTTATGTGAGCAAATTTTCTGAGAATGCCCTTGTTTTGAAGAAATTTAAACGGCGAAAAGAAGTCCTTATCTAATTGAAAATCAATAAAATATCTATAAAAAGCAAATCGAAATGTAGAATGAGTCAATCTTGGATGTTGATTAATGTGTGAATATTTATTTTATTCAAGATTTTCGGAAACCCAGAAACCATAAATGAAGAACTTTTGGAATACTAGTGTACCAAAGGCAATACCTATTCTGCTAAAAAAAAGACTAAAATAATTTTCATTTATTGGTTATTAATAATATTACATCTTTTATATCTTTATTCTACATAACCATTTTGAATATGAAAATATATTTGCTTTTGCTTTTGTTGTTACCTGAATTATTGGTTCTTATTTCATATTACATATTGCATGGATTTTATCAAAATTGGCTAATTTTATAAGAAAAAATATCTCAGTACTCAATAATTTTTGCTCATTTTCATTCCGCTCGCGTTACTTCCTAGGCGGTGACATCATTCCAAGTGCGTGACGTTTTATTTTTAACTAGTACAGACATACGTTAAACTCAGACTTAAATTATGCATGAATATTAATCTTCATTATTTTAGGCATTTGTTTGGTGTTAATCTGACTCTTATTGAAAAGGGTATCAAAAAGATATAGCAAGTGAAGGTGAAAAAAATGATTTTTGACATTCCTTTGCGTTTGCTTCCCC:chr1_2075102-chr1_2075377
chr1	2090665	88	N	GGGAGTCTAGGGTTGCTATTGCTGGTACCAGGCATGCTGGTTTTGTTTTTGCCTGGTTTTCCACAAAAAAACCTGCTTGCTCGGTAATCCAAACCAGCACACCAAAAACACCAGCATTCTGAAACCTTCTGCTTTTTCTTTACTTTCTTTTACTTCTGTGAACACACACGCATTGAAAACTGAAAATTTAAATTATTCAAATTTACAACTGAAAAATTTCAAGATGGGTCATATGAATGGGCTCAATATTTTTATACAAACCTAAATCCGGTGCCTTTCAAAAGTATTAGACTAAACCTCTTTTTGGCAGCAAATTTGCTCACGACTATTCTTCAGACGAAGGCATAAATTCATAAATATGCTTTAAATTTTATTATAGAAGGAATAAAAATTAATATTGCCTAACATTAAACCATTTCAATTAAAAACAGCAAACCAGCAAACCAGCTGGTTTTTTCTAATTGTTGGTTGCTGGTTGCTGGTTATTTTTTCCGCTGGTTTTGGAGCAACCCTATT	.	PASS	SUPP=1;SUPP_VEC=01;SVLEN=512;SVTYPE=INS;SVMETHOD=SURVIVOR1.0.6;CHR2=chr1;END=2090666;CIPOS=0,0;CIEND=0,0;STRANDS=++	GT:PSV:LN:DR:ST:QV:TY:ID:RAL:AAL:CO	./.:NaN:0:0,0:--:NaN:NaN:NaN:NAN:NAN:NAN	0/1:NA:512:20,5:++:.:INS:88:N:GGGAGTCTAGGGTTGCTATTGCTGGTACCAGGCATGCTGGTTTTGTTTTTGCCTGGTTTTCCACAAAAAAACCTGCTTGCTCGGTAATCCAAACCAGCACACCAAAAACACCAGCATTCTGAAACCTTCTGCTTTTTCTTTACTTTCTTTTACTTCTGTGAACACACACGCATTGAAAACTGAAAATTTAAATTATTCAAATTTACAACTGAAAAATTTCAAGATGGGTCATATGAATGGGCTCAATATTTTTATACAAACCTAAATCCGGTGCCTTTCAAAAGTATTAGACTAAACCTCTTTTTGGCAGCAAATTTGCTCACGACTATTCTTCAGACGAAGGCATAAATTCATAAATATGCTTTAAATTTTATTATAGAAGGAATAAAAATTAATATTGCCTAACATTAAACCATTTCAATTAAAAACAGCAAACCAGCAAACCAGCTGGTTTTTTCTAATTGTTGGTTGCTGGTTGCTGGTTATTTTTTCCGCTGGTTTTGGAGCAACCCTATT:chr1_2090665-chr1_2090666
chr1	2099763	93	N	TAAAAAAAAATAACTACCTATGTAGAGATGTTTATCTTAACTTCTGGCATTTTTTTAACGTTTGTTTCACATTTGGAAGGAAACTTTGTACATTGATAACTTGATCCATAAAGAGTTCGGCAATGAACAAAGTTTCCAGATGTGAAAGGAACTTGTGACGTTCACTTGATTTTTCAGATCATGTCAAGTTAATTAAAATATGTTAAAATTTAATTTAATTCATTGCATGTTTTTTATCTTTAGTTCGTCACAGAAGGTTTTACGTTCGTCACCCTTAAGTTCGGCACTTTTTAAAAATGTAGGAGAACTTTTACTAGAACTTCACGGTCATTTCAAAAAGTAAAATAATGAATTTTTATCATTTGTACTGAAATAATATAATTAAAGCTTTTAAGGACAACTAAATTAATAATAACATTAAGTCATGAATGTAATTCAGTTTAAATATATATATAAATTTATTCATAAGTAGAACTCGGATTAAAAGTCAACAAATGGTAGTAGACATAATTCGAGCAATTGCGATTGAATTGCACACACAAAACTGCCGAACATTAGGCAAAAGCACCTGACGAACTACTGATAAAAAAACATGATGATGCTGATTTTATTATTGTTTTAAATCTCCCAACAGAATTGAAAATGCTTTAGTTTGAAAAATGTATACTTATAGCATCTTTCCATATTTTATATAATTTATTCTTGCATTTTTTAAATACAAAATGCTTCTTAAGTGGAGAACATGTTTGTGAAATTGTAGATTAAAAAATCGTAAAAAGTTCTCCCAAGCAGATCTAAACTTCAATTATAAAATTAAATATGCTATAGATTTTAAAAAAAACAAGAAAAGGAAAGATGCTACAAACAATCTGGCAACCTTAAACAAATTGTGAAGTGAAGGTAAAAGGGTATTCTGTCCGAAATCTATGATTAGCCGTGACATTGAACCAAGATGCCGAGTACTGCCTGACGAATT	.	PASS	SUPP=1;SUPP_VEC=10;SVLEN=971;SVTYPE=INS;SVMETHOD=SURVIVOR1.0.6;CHR2=chr1;END=2099764;CIPOS=0,0;CIEND=0,0;STRANDS=++	GT:PSV:LN:DR:ST:QV:TY:ID:RAL:AAL:CO	1/1:NA:971:0,4:++:.:INS:93:N:TAAAAAAAAATAACTACCTATGTAGAGATGTTTATCTTAACTTCTGGCATTTTTTTAACGTTTGTTTCACATTTGGAAGGAAACTTTGTACATTGATAACTTGATCCATAAAGAGTTCGGCAATGAACAAAGTTTCCAGATGTGAAAGGAACTTGTGACGTTCACTTGATTTTTCAGATCATGTCAAGTTAATTAAAATATGTTAAAATTTAATTTAATTCATTGCATGTTTTTTATCTTTAGTTCGTCACAGAAGGTTTTACGTTCGTCACCCTTAAGTTCGGCACTTTTTAAAAATGTAGGAGAACTTTTACTAGAACTTCACGGTCATTTCAAAAAGTAAAATAATGAATTTTTATCATTTGTACTGAAATAATATAATTAAAGCTTTTAAGGACAACTAAATTAATAATAACATTAAGTCATGAATGTAATTCAGTTTAAATATATATATAAATTTATTCATAAGTAGAACTCGGATTAAAAGTCAACAAATGGTAGTAGACATAATTCGAGCAATTGCGATTGAATTGCACACACAAAACTGCCGAACATTAGGCAAAAGCACCTGACGAACTACTGATAAAAAAACATGATGATGCTGATTTTATTATTGTTTTAAATCTCCCAACAGAATTGAAAATGCTTTAGTTTGAAAAATGTATACTTATAGCATCTTTCCATATTTTATATAATTTATTCTTGCATTTTTTAAATACAAAATGCTTCTTAAGTGGAGAACATGTTTGTGAAATTGTAGATTAAAAAATCGTAAAAAGTTCTCCCAAGCAGATCTAAACTTCAATTATAAAATTAAATATGCTATAGATTTTAAAAAAAACAAGAAAAGGAAAGATGCTACAAACAATCTGGCAACCTTAAACAAATTGTGAAGTGAAGGTAAAAGGGTATTCTGTCCGAAATCTATGATTAGCCGTGACATTGAACCAAGATGCCGAGTACTGCCTGACGAATT:chr1_2099763-chr1_2099764	./.:NaN:0:0,0:--:NaN:NaN:NaN:NAN:NAN:NAN
chr1	2176579	94	N	CCGCATTTTGGCGTTATATGTTGCATAAGCTATTGGAAATTGATATTTTTTATATATTCTTCGAGGTTTTGTTTCTGTAAAGCTCAGAAAGTCGAAGTTTGAATGAAATAAAATTGTTTAATTATCCTTACATTTATCTATTAGTTCTTTTTCAATATAGATAAAACAAAAATTCTTCTTTTTATTTCATTTCTTGTATAAGTTTTAAACACACCAAATCTCAATATTTCTCCTCTTCTTGAATCAATTTCTGTTCTGTTAACTAATTTCGTTTTGATTACGTTGATTACTCGTCGATTCTCCATTGTTTTTCTTCATTTTTTTTTTTCGGTCTTTATCAATTGCCATCTTTTGGCTTTTCGTAAAATTT	.	PASS	SUPP=1;SUPP_VEC=10;SVLEN=397;SVTYPE=INS;SVMETHOD=SURVIVOR1.0.6;CHR2=chr1;END=2176579;CIPOS=0,0;CIEND=0,0;STRANDS=+-	GT:PSV:LN:DR:ST:QV:TY:ID:RAL:AAL:CO	1/1:NA:397:0,10:+-:.:INS:94:N:CCGCATTTTGGCGTTATATGTTGCATAAGCTATTGGAAATTGATATTTTTTATATATTCTTCGAGGTTTTGTTTCTGTAAAGCTCAGAAAGTCGAAGTTTGAATGAAATAAAATTGTTTAATTATCCTTACATTTATCTATTAGTTCTTTTTCAATATAGATAAAACAAAAATTCTTCTTTTTATTTCATTTCTTGTATAAGTTTTAAACACACCAAATCTCAATATTTCTCCTCTTCTTGAATCAATTTCTGTTCTGTTAACTAATTTCGTTTTGATTACGTTGATTACTCGTCGATTCTCCATTGTTTTTCTTCATTTTTTTTTTTCGGTCTTTATCAATTGCCATCTTTTGGCTTTTCGTAAAATTT:chr1_2176579-chr1_2176579	./.:NaN:0:0,0:--:NaN:NaN:NaN:NAN:NAN:NAN
chr1	2176578	89	N	<INV>	.	PASS	SUPP=2;SUPP_VEC=11;SVLEN=3855244;SVTYPE=INV;SVMETHOD=SURVIVOR1.0.6;CHR2=chr1;END=6031822;CIPOS=0,1;CIEND=0,0;STRANDS=++	GT:PSV:LN:DR:ST:QV:TY:ID:RAL:AAL:CO	1/1:NA:3855243:0,19:++:.:INV:95:NA:NA:chr1_2176579-chr1_6031822	0/1:NA:3855244:59,31:++:.:INV:89:NA:NA:chr1_2176578-chr1_6031822
chr1	2178795	90	N	GACGGAGGCCCCCACCCTAGGGTGCCGGGCAACGTATTGGATTTACGCAAAAAATTCAAAAAATTTCTTTGCTTAGTTAACACTTAAATGGCTTGAAACGAGAAAGTGAAAAAGCGGAAAAAAAATTCTGTTCGCTTTCGGGTCAGGTAAGATGTGTTAAACCACTGCCCCCCCCCCCCCCATTTCACCATTCTTTTACCTCATTTAATTAGTGAGAGGAAAAAAAAGATATCACTTCCCACACGCAAGACCAAGATGTCACAACTGTTTTAAATACCAATAGAATTTTTCTATCAGATTATGGGGTTGGTTCGTATTTAAAGAGTAGATTTTCGGGCCTGTAACACCCACGGCCAGATACAAAAGAGCAAGACAGAGTCAACGAGCGAGAGAGAGGAAACGAGAATAGGGTGCCTTCTTTCGATGCGAGAAAAAAAAAAAAAAAAACGATTACCAGCGAAAAAAAAAAATACACATGCTAGCCGAAAAAAAAAAAAACATTGCTAGCGAAAATAAGAAAAAGTCTGTAATAACGAAAGTCGGCCCCCAACAATAAATATCGTGCAAAAGACCGATATTGATATAAAAACTATCAAGGGCTAATTATAGTAATATGTGACTGTAGACGAAAACTAGTAAAAAATCTAACTCCAATAAGGGGCCACTTTGTATAATGGTTCACACTTCGATATTCCAAGATTCACTGTTCACCACCAAGGGGACCCTTATTGGAGTTAGATTTTTACTACTACTGTTCGTCTAGAAATTCTATAATAGCAGGAGTTTCTTTTTAAATAACGGGCTTTTGCACGATACGTGATTGTGGGGGCCGCCCGGACTTTCGGTAACAGCCTT	.	PASS	SUPP=2;SUPP_VEC=11;SVLEN=704;SVTYPE=INS;SVMETHOD=SURVIVOR1.0.6;CHR2=chr1;END=2179453;CIPOS=0,0;CIEND=0,24;STRANDS=+-	GT:PSV:LN:DR:ST:QV:TY:ID:RAL:AAL:CO	1/1:NA:696:0,31:+-:.:INS:96:N:ACGGCTTGCTCTTTTTTTCCTTTCACACACCCCCTCACACCACCAACCATACCCACCCTGCACCCCCTTTCCTCATTTCTCCCCCTGTGTGCCATCCTCCTTTCTTTCTCGCTCACCACACTCCTTCCTCCTTTACCTTTCCATGCATTCTTTGTGTTCCGCTCTTCTTTCCCCTTCACACCCCTCCCGCTATTTCCTTTGTTCGGCCGGCTCCTCCGACCCCTTCCCGTCTCTTCCCTTCCTTGTTGCTTTGAGACCCCACCCTAGGGTGAACGGGCCACCGTAGGATTTACGCAAAAAATTAAAAATTTTCTCTGCGTAGTTACACTTAAATGGCTTGAAACGTCGAGAAAAGTGGAAAAAAGCGAAAAAAAATTTCTGTCCTTTCGGTCTGTAGCTGTGTAAACACTGCCATTTCCACATTGCTTACCGATTTAACATGTCTTCACCAATGTGTTTAAATACCAATAGAATTTTTCATCAGATTAGGGGGTCGACTTAAGTATTTCGGGTACTGCCCCCCCATACAAAGCGGTTCCTTTTCGAGCGAAAAAAAAAAAAAAAACATTACCAGCGAAAAAAAAAACATGACTAGCGACCAAAAAAAAAAACATTGCTAGCGAAAAAAAAAAGGCTGTTACCGAAAGTGACAAAAGCCCGAATTTAAAACTCCGGCTATATAGGGGGGGGGAAAAAAATTTCTAGACGAACAAATAGTAGTAAAAATCTAACTCCCATAAGGGGGCCACTTTGTATAATTGTTTCCACCTTCGATATTCCAGATACTTTCCACACAAAGTGGCCCCGTTATTGGAGTTAGATTTTTAATAATACTGTTCTCTAGAATCTATAATAGCCGGTAGGTTTAAAATCGGGGATTTTGAAGATATGATTGGTTGGGGCCGACTCGGGTAAACAGATTT:chr1_2178795-chr1_2179477	0/1:NA:711:49,26:+-:.:INS:90:N:GACGGAGGCCCCCACCCTAGGGTGCCGGGCAACGTATTGGATTTACGCAAAAAATTCAAAAAATTTCTTTGCTTAGTTAACACTTAAATGGCTTGAAACGAGAAAGTGAAAAAGCGGAAAAAAAATTCTGTTCGCTTTCGGGTCAGGTAAGATGTGTTAAACCACTGCCCCCCCCCCCCCCATTTCACCATTCTTTTACCTCATTTAATTAGTGAGAGGAAAAAAAAGATATCACTTCCCACACGCAAGACCAAGATGTCACAACTGTTTTAAATACCAATAGAATTTTTCTATCAGATTATGGGGTTGGTTCGTATTTAAAGAGTAGATTTTCGGGCCTGTAACACCCACGGCCAGATACAAAAGAGCAAGACAGAGTCAACGAGCGAGAGAGAGGAAACGAGAATAGGGTGCCTTCTTTCGATGCGAGAAAAAAAAAAAAAAAAACGATTACCAGCGAAAAAAAAAAATACACATGCTAGCCGAAAAAAAAAAAAACATTGCTAGCGAAAATAAGAAAAAGTCTGTAATAACGAAAGTCGGCCCCCAACAATAAATATCGTGCAAAAGACCGATATTGATATAAAAACTATCAAGGGCTAATTATAGTAATATGTGACTGTAGACGAAAACTAGTAAAAAATCTAACTCCAATAAGGGGCCACTTTGTATAATGGTTCACACTTCGATATTCCAAGATTCACTGTTCACCACCAAGGGGACCCTTATTGGAGTTAGATTTTTACTACTACTGTTCGTCTAGAAATTCTATAATAGCAGGAGTTTCTTTTTAAATAACGGGCTTTTGCACGATACGTGATTGTGGGGGCCGCCCGGACTTTCGGTAACAGCCTT:chr1_2178795-chr1_2179453
chr1	2183018	97	N	TAAAAATATATTCAAAAAAAGTTTTTGAAAAACATCCCCACATCAAACTTTGATGAAAACCCTTGTAAAGCAGAAAACTAAGTCCTTTAAAGGTTTCTTAAAAATTTATTGGATTTTTGCTAATTGAATCTATTAACAAGTTGAGGGTTTGACGTCCTAATGTAAATACCTAACTCACTATGATGATTTGGGGCTTAAAACCCTCAAAGGTTATTTAAATGAGATTTCAAGTTAACCAAAATTCAATAAATTTTAAGAAACTTTAAAGGAACTTATTTATGATTGTACAAGGGTTTTCATCCAAGAGTTGAGTGGGGGTGTTTTCAAACTTTTTTTGAATATATTTTTATTTCAAATTTTTCCAATGCTGTTTTCTTTTACATATAAATGAAATAGTTTTAGACATTTCTATATGTAATCATACAATCAATCAATGATTTATTATTGCTTTATTTTTCTCATAAGAACATATTTAAACGATATAATGCTAATCACAGAAATTTTGTACTCTAGTTTTGCTTATAGTAAATTAATCATTTGTTATAATCTGGTAGCTTTCAGCAATCTTTCCATTTCATCTATAATCTCTGTTTAAACAAAATTGTACCCGTCAATTTCCGCAATAAAAAATTTCTTAAAGTCGCAGCCTTCTAAGGATCGTGCTGACTTAAAGCTACGTATGATTGTCCAGGAGCAAACATTTTAGAACCTAAGTAGACAAACACATTGATTGACGGTGTCTTGCATTTTATGAACAGTTGAAGACAACCCCATAATATCAATGGGAGCAGTCTTCTTTCAAACTGTTCCATACGATAACTTTTGCTGGAAAATTGTACTGTCAGTGGATCGATGCGTTTTATTCCAGTTGGTTTCCAAAACGATATCTACACTTGTCTGAATTTTAATACGAAGTTTTTCTTTTCTTCGCATGTTTTTTCTTTTCGCTGGCATGTTTTTTGTTTTTCGTGGCAGGTTTTTTTTTTTTCGCAGTAGCAGTTTCTTTTGTTTTCGCTAGCATGTTTTGTTTTTTTTCGCTAGCAAGTTTTTTTTTTTCGCTAGCCACCAGTGTTGAAAGAACAATATGAATATATATATGAATAGAAGTTTTTTTGTAAGGTAAAGAGTTTGGGGGGTGGGGAA	.	PASS	SUPP=1;SUPP_VEC=10;SVLEN=1174;SVTYPE=INS;SVMETHOD=SURVIVOR1.0.6;CHR2=chr1;END=2183019;CIPOS=0,0;CIEND=0,0;STRANDS=++	GT:PSV:LN:DR:ST:QV:TY:ID:RAL:AAL:CO	1/1:NA:1174:0,4:++:.:INS:97:N:TAAAAATATATTCAAAAAAAGTTTTTGAAAAACATCCCCACATCAAACTTTGATGAAAACCCTTGTAAAGCAGAAAACTAAGTCCTTTAAAGGTTTCTTAAAAATTTATTGGATTTTTGCTAATTGAATCTATTAACAAGTTGAGGGTTTGACGTCCTAATGTAAATACCTAACTCACTATGATGATTTGGGGCTTAAAACCCTCAAAGGTTATTTAAATGAGATTTCAAGTTAACCAAAATTCAATAAATTTTAAGAAACTTTAAAGGAACTTATTTATGATTGTACAAGGGTTTTCATCCAAGAGTTGAGTGGGGGTGTTTTCAAACTTTTTTTGAATATATTTTTATTTCAAATTTTTCCAATGCTGTTTTCTTTTACATATAAATGAAATAGTTTTAGACATTTCTATATGTAATCATACAATCAATCAATGATTTATTATTGCTTTATTTTTCTCATAAGAACATATTTAAACGATATAATGCTAATCACAGAAATTTTGTACTCTAGTTTTGCTTATAGTAAATTAATCATTTGTTATAATCTGGTAGCTTTCAGCAATCTTTCCATTTCATCTATAATCTCTGTTTAAACAAAATTGTACCCGTCAATTTCCGCAATAAAAAATTTCTTAAAGTCGCAGCCTTCTAAGGATCGTGCTGACTTAAAGCTACGTATGATTGTCCAGGAGCAAACATTTTAGAACCTAAGTAGACAAACACATTGATTGACGGTGTCTTGCATTTTATGAACAGTTGAAGACAACCCCATAATATCAATGGGAGCAGTCTTCTTTCAAACTGTTCCATACGATAACTTTTGCTGGAAAATTGTACTGTCAGTGGATCGATGCGTTTTATTCCAGTTGGTTTCCAAAACGATATCTACACTTGTCTGAATTTTAATACGAAGTTTTTCTTTTCTTCGCATGTTTTTTCTTTTCGCTGGCATGTTTTTTGTTTTTCGTGGCAGGTTTTTTTTTTTTCGCAGTAGCAGTTTCTTTTGTTTTCGCTAGCATGTTTTGTTTTTTTTCGCTAGCAAGTTTTTTTTTTTCGCTAGCCACCAGTGTTGAAAGAACAATATGAATATATATATGAATAGAAGTTTTTTTGTAAGGTAAAGAGTTTGGGGGGTGGGGAA:chr1_2183018-chr1_2183019	./.:NaN:0:0,0:--:NaN:NaN:NaN:NAN:NAN:NAN
chr1	2185565	98	N	<INS>	.	PASS	SUPP=1;SUPP_VEC=10;SVLEN=2943;SVTYPE=INS;SVMETHOD=SURVIVOR1.0.6;CHR2=chr1;END=2185566;CIPOS=0,0;CIEND=0,0;STRANDS=++	GT:PSV:LN:DR:ST:QV:TY:ID:RAL:AAL:CO	./.:NA:2943:0,0:++:.:INS:98:NA:NA:chr1_2185565-chr1_2185566	./.:NaN:0:0,0:--:NaN:NaN:NaN:NAN:NAN:NAN
chr1	2188861	99	N	<INS>	.	PASS	SUPP=1;SUPP_VEC=10;SVLEN=1247;SVTYPE=INS;SVMETHOD=SURVIVOR1.0.6;CHR2=chr1;END=2188862;CIPOS=0,0;CIEND=0,0;STRANDS=++	GT:PSV:LN:DR:ST:QV:TY:ID:RAL:AAL:CO	1/1:NA:1247:0,2:++:.:INS:99:NA:NA:chr1_2188861-chr1_2188862	./.:NaN:0:0,0:--:NaN:NaN:NaN:NAN:NAN:NAN
chr1	2214519	100	N	AAAAAGGGAAAAAGGGCTTTTGCCTCATTGGCTCAAGGTGCTTGTGCCGGGATCTGTGTCGTAGGTTCCCCCTTCAATCCCAGCCATGAGTAAGTTAAGTTTAGATACTTCGCCCGAAAAAAAAGGTGTTTCATCTTAGCAGCAACCCGCCCCGGCCTTAATCCCTTTGTTCAATTTGGATATTCCTTATCAAGGCGAACAATGAAGAGCAAAGACTCATGAACACTGCGAAATGAAACCATGCAATTGTTTACCTGTTCAATTGATAAATAAAAACATTTCAAGTCAAAGCAAATCTAGCAAATTAAAAAAAAAAAAAAAAAAACAAAAATAAAATACTAAGGAATGTTACATTTTCAAGCGATTCATTGCAATATTAGCTGAAGTTTCCATCATCATGGAAACAAAATCCCCAAAAAAAAAAGTAGGGTGTGGTACGATCCTAGTCCTTAACTGAGCGAATAGACTCATCAACTGGCAATTTTGTTCTACAACAACACTTGCCGAGAACAGTTCAGTTCTAATACCCATTTCTGATGATGATAT	.	PASS	SUPP=1;SUPP_VEC=10;SVLEN=560;SVTYPE=INS;SVMETHOD=SURVIVOR1.0.6;CHR2=chr1;END=2215076;CIPOS=0,0;CIEND=0,0;STRANDS=+-	GT:PSV:LN:DR:ST:QV:TY:ID:RAL:AAL:CO	1/1:NA:560:0,15:+-:.:INS:100:N:AAAAAGGGAAAAAGGGCTTTTGCCTCATTGGCTCAAGGTGCTTGTGCCGGGATCTGTGTCGTAGGTTCCCCCTTCAATCCCAGCCATGAGTAAGTTAAGTTTAGATACTTCGCCCGAAAAAAAAGGTGTTTCATCTTAGCAGCAACCCGCCCCGGCCTTAATCCCTTTGTTCAATTTGGATATTCCTTATCAAGGCGAACAATGAAGAGCAAAGACTCATGAACACTGCGAAATGAAACCATGCAATTGTTTACCTGTTCAATTGATAAATAAAAACATTTCAAGTCAAAGCAAATCTAGCAAATTAAAAAAAAAAAAAAAAAAACAAAAATAAAATACTAAGGAATGTTACATTTTCAAGCGATTCATTGCAATATTAGCTGAAGTTTCCATCATCATGGAAACAAAATCCCCAAAAAAAAAAGTAGGGTGTGGTACGATCCTAGTCCTTAACTGAGCGAATAGACTCATCAACTGGCAATTTTGTTCTACAACAACACTTGCCGAGAACAGTTCAGTTCTAATACCCATTTCTGATGATGATAT:chr1_2214519-chr1_2215076	./.:NaN:0:0,0:--:NaN:NaN:NaN:NAN:NAN:NAN
chr1	2268117	101	N	<DUP>	.	PASS	SUPP=1;SUPP_VEC=10;SVLEN=10648729;SVTYPE=DUP;SVMETHOD=SURVIVOR1.0.6;CHR2=chr1;END=12916846;CIPOS=0,0;CIEND=0,0;STRANDS=-+	GT:PSV:LN:DR:ST:QV:TY:ID:RAL:AAL:CO	1/1:NA:10648729:0,10:-+:.:DUP:101:NA:NA:chr1_2268117-chr1_12916846	./.:NaN:0:0,0:--:NaN:NaN:NaN:NAN:NAN:NAN
chr1	2277688	92	N	GAGGAAAAATTCGTCAAATGGGTAATGTTTGAAAATTTTGATTTAAGAGTCATAACTTTTTCTGCAATACTTTTTTTGATTTTTATGTTTTTAAGAACATCATCAACTATCAAGAGTGATTTGTCTTTACAAAAAAAAATCTACAGCATATAATGTTAGACCGAAAATGAAAAAAGTAAGACGCTGTAATGTCGGTGACAAAATCGAAGTTGGGACACATTACTCGATCGTTGGGGTAGTGTTTGAAAACCGGGCAAACAACGTTTTAATTAAAAACAAGTTATATTGTTGAAATAAATAAAAATATTAGGAAAATCAATTAAAAGTTATGTCGATACAACATGTAATTGATTTGTAATTTATGCTTATTGATGTAATTCCGATTTTGTTTAAATCGACATTAGAATACAATTTTCGTGATGCTCACTTTTTGAAAATTGTTTGCCGTTTTAAATTTTCAAATACGGTTCACTCACACTGTTCCGACCCATTTGATCACGAACCTTATGAGCAAAATGTTTTATAGTTTAATAATACAACATTGTGAAAATTTTCTTTCATCAATTCAACTTCTGAACATGATTTTCTATCTTTTGGTGTAGTTTGAAGAAGAAAAAAAAGTTGAATTAATAAGTTTTTTCGCCATTGTGAAAATTCGAGCGAGACCGAAAAAAATGGTGGTTTTCGAAAGAGAAGTTTTATGTTGAAATAAATAATTTATTTTGGCAATTAAACTCACTGAAAGGCCCAGGGAGTAGACTCTAAAAATGAAATGTACCCCAAAACTATCAACACGTATTTTTATTGTTTGAAAAAATAAAATTACGAACAATAAATATTATAAATTAGGGTCCAAATGTGTACTACCCCAAACGATTTCACTCACCAAAGTCGGTAAATACTCA	.	PASS	SUPP=1;SUPP_VEC=01;SVLEN=911;SVTYPE=INS;SVMETHOD=SURVIVOR1.0.6;CHR2=chr1;END=2277689;CIPOS=0,0;CIEND=0,0;STRANDS=++	GT:PSV:LN:DR:ST:QV:TY:ID:RAL:AAL:CO	./.:NaN:0:0,0:--:NaN:NaN:NaN:NAN:NAN:NAN	0/1:NA:911:36,6:++:.:INS:92:N:GAGGAAAAATTCGTCAAATGGGTAATGTTTGAAAATTTTGATTTAAGAGTCATAACTTTTTCTGCAATACTTTTTTTGATTTTTATGTTTTTAAGAACATCATCAACTATCAAGAGTGATTTGTCTTTACAAAAAAAAATCTACAGCATATAATGTTAGACCGAAAATGAAAAAAGTAAGACGCTGTAATGTCGGTGACAAAATCGAAGTTGGGACACATTACTCGATCGTTGGGGTAGTGTTTGAAAACCGGGCAAACAACGTTTTAATTAAAAACAAGTTATATTGTTGAAATAAATAAAAATATTAGGAAAATCAATTAAAAGTTATGTCGATACAACATGTAATTGATTTGTAATTTATGCTTATTGATGTAATTCCGATTTTGTTTAAATCGACATTAGAATACAATTTTCGTGATGCTCACTTTTTGAAAATTGTTTGCCGTTTTAAATTTTCAAATACGGTTCACTCACACTGTTCCGACCCATTTGATCACGAACCTTATGAGCAAAATGTTTTATAGTTTAATAATACAACATTGTGAAAATTTTCTTTCATCAATTCAACTTCTGAACATGATTTTCTATCTTTTGGTGTAGTTTGAAGAAGAAAAAAAAGTTGAATTAATAAGTTTTTTCGCCATTGTGAAAATTCGAGCGAGACCGAAAAAAATGGTGGTTTTCGAAAGAGAAGTTTTATGTTGAAATAAATAATTTATTTTGGCAATTAAACTCACTGAAAGGCCCAGGGAGTAGACTCTAAAAATGAAATGTACCCCAAAACTATCAACACGTATTTTTATTGTTTGAAAAAATAAAATTACGAACAATAAATATTATAAATTAGGGTCCAAATGTGTACTACCCCAAACGATTTCACTCACCAAAGTCGGTAAATACTCA:chr1_2277688-chr1_2277689
chr1	2277951	102	N	TTGGAGATGGGGAAGCTCCACATGGGGAGCTTCAAATTATGCTAACGAATACAATTTGAAGTTACTCGGCCGAGTATGAGTTTCAAGATACATATGGTGGACATTCTGACTGTCCATGGAACTTCCGACTGTCCATGGACTTTCCGACTTTCGATGTCATGGACCTTACGATGTCCATGAAACCTTACGGACTGTCCATGGACATTCCGACTTCAATGGACTTCCGACTGTCCATGGACCTTCCGACTGTCATGGACATACCGACTGTCCATGGACTACCGACTGTCCATGGACCTTCCGACTGTCCAGGGACCTACCGGATGGCCATGGACCTTACCGACTGTCCATGGACCTACCGACTGCCATGGACCTACGACTGGCATGGACCTACCGACGCTTCCATGGACTACCGACTGTCCATGGACCTACCGACTGTCAGGAACTTCCGACTGTCCAGGACCTTCCGACTGACATGGACTTCCGACTGTCTATGGACCTACCGACTGTCAATGGAGCTACCGACTGTCCATGGACCTTCCGAAGTCCAGGACCTTCCGGACTGTCCATGGACACTTCGACTGTCAAATGGACCTTCCGACTGTCATGGACCTTCCGCCTGTCCATGGACCTTCGGGACTGTCATGGACATTCCGACTGTCATGGACTTCGATGTCCATGGACTTCCGACGTCATCGACATACCGACTGCTCAATGGACCTTTCGGATGTCCCTGGACCTTCCGACTGTCCATGGACCTTCCGACTGAATTCTCAGTGGACCTCGCTACGCGATGGACCTCGTATCGATGGACCTCGCTACCGCGTGACTCGCTACATCGATGGACTCGCTACTCGAGACTTGCTACTCAAGACCCTCGATACTCGATGACTTTGCCTACTCAATGGACCTCGCTACTCCAATGGCATTGTACTCGATGGACTTTGCTACTCGATGGACTTTGTATCGATGACTTTGCTACGCGACGGAATTTGCTACTCAATGGACTTTGCTACTCAATGGACTTCGCTACTCTATGGACTTTGCTACTCAATGGACCTCGTACTCGATGGGACCTTTGCTACTCGAGGACTTTGCTACTCAATGGACTTTGCCTACTCGATGGACCTCGCTAATCAATGGACTGCTACTCGAGGGACTCGACTAGCCATGGACCTTCCGACTGTCTTGAGTTTCCACTCAACTCTACCACACGCGCACCGATGTCCTATTCAAAAGAATTCTCGGAAATACTCTAGAAAGAATTATCAGAAAATTCCTGATAAGAATTCTCAGAAAAAATTCCTGATACGTTCTCAAGAAAAGTTAACAAAAAAAAGTTACAGACAGACAGACAGACAGGGTGAAAGGAGACGGAAAAATGAAAATCCAGTTTTTCCACTTTTCTCGACGTTCATGCTAGTTGAAGGCATATGTAAGCAAAAAAATTGTCAAAAAAAATGTCGAATACAATACGGTGACCCACCAAAGGTGGCCTTCCGTAAAAAATGATAGCCGGAACGAACATATTTAAATCTTGATTCTTATCGAGTTTAACATTAATTTTTCTCAGAAAATGTTTTGATTATTCTGAAACTCTAGACATCTTTGAGAACAAAACACTTAGTTGTATTGACCTTCCGATGTCCATGGAACCTTCAGACTGTCCATGGACCTTCCGACTGTCCATGGACACTTCCGACTGTCATGGACCTTCCGACTGTCCATGGACCTTCTTCCGAATGTTCCATGGACCTTCCGACTAGTCCAGGACCTTGACTGTCCTGGACCTTCCGACTGTCCATGAACCTTTCCGCCACGAATTCTCAATGGACTCGCTACTCGAGCGGACTCGCTACTCGATGGACTAGCTAATCGATGGACATCGCTACTCGATGGACCTGCTACTCGATGGACCTTGCTACTCGTTGGCCTCGCTTACTCGATGGACCTTGGTACGATGGACCTTGCTACCGATGGACTCGCTACTCGATGGACCTCGCTACTCGATGGACTTTGCTACTCAATCGGACCTCGCTACTCGATGGACTTTGCTACTATGGACCTGTACCGGATGGATTGTACTCGAGGACTTTGCTATCGATGGATTTGCAGTCAATGGACTTCGCTACTCTATGGACTTGCTACTCAATGGACCTCGCTACTCGAGGACTTGCACTGATGGACTTTGCTACTAAGGACCTTGATACTCGAAGTACCTCGCTATCAAGGACCTCGCTACTCGATGGACTTCCGAGTGTCCATGGACTTCGACTGTCCTTGGTCTTACATCACTCTCCCACACGGCACCGATCGTCATTCAAAAAGACTTCTCAGGAATAATGTTAGAAAGAATTTCAGAAAAACTGATAAGAAATTCTCAGAAAATTATGATAAAGAATTCCAGAAAGTTAACAAAAAAAAAGTGTACATACATACAGACATACAGACAGACTAGACAGGGTTGAAAGGCGCGGAAAAAATGGAAAGCCCAGTTTTTCACTTTTCTCGCCTTTCATGCTATTTTAAGCATATTTAACAAAAAAAATTTTCCAAAAAAAATGTCGGTGAATACAATACGGTGACCTCACCAAGGGGGCCTCAGTAAT	.	PASS	SUPP=1;SUPP_VEC=10;SVLEN=2697;SVTYPE=INS;SVMETHOD=SURVIVOR1.0.6;CHR2=chr1;END=2277951;CIPOS=0,0;CIEND=0,0;STRANDS=+-	GT:PSV:LN:DR:ST:QV:TY:ID:RAL:AAL:CO	1/1:NA:2697:0,3:+-:.:INS:102:N:TTGGAGATGGGGAAGCTCCACATGGGGAGCTTCAAATTATGCTAACGAATACAATTTGAAGTTACTCGGCCGAGTATGAGTTTCAAGATACATATGGTGGACATTCTGACTGTCCATGGAACTTCCGACTGTCCATGGACTTTCCGACTTTCGATGTCATGGACCTTACGATGTCCATGAAACCTTACGGACTGTCCATGGACATTCCGACTTCAATGGACTTCCGACTGTCCATGGACCTTCCGACTGTCATGGACATACCGACTGTCCATGGACTACCGACTGTCCATGGACCTTCCGACTGTCCAGGGACCTACCGGATGGCCATGGACCTTACCGACTGTCCATGGACCTACCGACTGCCATGGACCTACGACTGGCATGGACCTACCGACGCTTCCATGGACTACCGACTGTCCATGGACCTACCGACTGTCAGGAACTTCCGACTGTCCAGGACCTTCCGACTGACATGGACTTCCGACTGTCTATGGACCTACCGACTGTCAATGGAGCTACCGACTGTCCATGGACCTTCCGAAGTCCAGGACCTTCCGGACTGTCCATGGACACTTCGACTGTCAAATGGACCTTCCGACTGTCATGGACCTTCCGCCTGTCCATGGACCTTCGGGACTGTCATGGACATTCCGACTGTCATGGACTTCGATGTCCATGGACTTCCGACGTCATCGACATACCGACTGCTCAATGGACCTTTCGGATGTCCCTGGACCTTCCGACTGTCCATGGACCTTCCGACTGAATTCTCAGTGGACCTCGCTACGCGATGGACCTCGTATCGATGGACCTCGCTACCGCGTGACTCGCTACATCGATGGACTCGCTACTCGAGACTTGCTACTCAAGACCCTCGATACTCGATGACTTTGCCTACTCAATGGACCTCGCTACTCCAATGGCATTGTACTCGATGGACTTTGCTACTCGATGGACTTTGTATCGATGACTTTGCTACGCGACGGAATTTGCTACTCAATGGACTTTGCTACTCAATGGACTTCGCTACTCTATGGACTTTGCTACTCAATGGACCTCGTACTCGATGGGACCTTTGCTACTCGAGGACTTTGCTACTCAATGGACTTTGCCTACTCGATGGACCTCGCTAATCAATGGACTGCTACTCGAGGGACTCGACTAGCCATGGACCTTCCGACTGTCTTGAGTTTCCACTCAACTCTACCACACGCGCACCGATGTCCTATTCAAAAGAATTCTCGGAAATACTCTAGAAAGAATTATCAGAAAATTCCTGATAAGAATTCTCAGAAAAAATTCCTGATACGTTCTCAAGAAAAGTTAACAAAAAAAAGTTACAGACAGACAGACAGACAGGGTGAAAGGAGACGGAAAAATGAAAATCCAGTTTTTCCACTTTTCTCGACGTTCATGCTAGTTGAAGGCATATGTAAGCAAAAAAATTGTCAAAAAAAATGTCGAATACAATACGGTGACCCACCAAAGGTGGCCTTCCGTAAAAAATGATAGCCGGAACGAACATATTTAAATCTTGATTCTTATCGAGTTTAACATTAATTTTTCTCAGAAAATGTTTTGATTATTCTGAAACTCTAGACATCTTTGAGAACAAAACACTTAGTTGTATTGACCTTCCGATGTCCATGGAACCTTCAGACTGTCCATGGACCTTCCGACTGTCCATGGACACTTCCGACTGTCATGGACCTTCCGACTGTCCATGGACCTTCTTCCGAATGTTCCATGGACCTTCCGACTAGTCCAGGACCTTGACTGTCCTGGACCTTCCGACTGTCCATGAACCTTTCCGCCACGAATTCTCAATGGACTCGCTACTCGAGCGGACTCGCTACTCGATGGACTAGCTAATCGATGGACATCGCTACTCGATGGACCTGCTACTCGATGGACCTTGCTACTCGTTGGCCTCGCTTACTCGATGGACCTTGGTACGATGGACCTTGCTACCGATGGACTCGCTACTCGATGGACCTCGCTACTCGATGGACTTTGCTACTCAATCGGACCTCGCTACTCGATGGACTTTGCTACTATGGACCTGTACCGGATGGATTGTACTCGAGGACTTTGCTATCGATGGATTTGCAGTCAATGGACTTCGCTACTCTATGGACTTGCTACTCAATGGACCTCGCTACTCGAGGACTTGCACTGATGGACTTTGCTACTAAGGACCTTGATACTCGAAGTACCTCGCTATCAAGGACCTCGCTACTCGATGGACTTCCGAGTGTCCATGGACTTCGACTGTCCTTGGTCTTACATCACTCTCCCACACGGCACCGATCGTCATTCAAAAAGACTTCTCAGGAATAATGTTAGAAAGAATTTCAGAAAAACTGATAAGAAATTCTCAGAAAATTATGATAAAGAATTCCAGAAAGTTAACAAAAAAAAAGTGTACATACATACAGACATACAGACAGACTAGACAGGGTTGAAAGGCGCGGAAAAAATGGAAAGCCCAGTTTTTCACTTTTCTCGCCTTTCATGCTATTTTAAGCATATTTAACAAAAAAAATTTTCCAAAAAAAATGTCGGTGAATACAATACGGTGACCTCACCAAGGGGGCCTCAGTAAT:chr1_2277951-chr1_2277951	./.:NaN:0:0,0:--:NaN:NaN:NaN:NAN:NAN:NAN
chr1	2285141	103	N	TTCTGTTACCGAAAGTCGGCCCCAACAATAAATATCGTGCAAAAGCCCGATATTTAAAACTTCCAATCCGGCTATTATGAATTTCTATAGGACGAACATATTAGTAAAAATCTTTAATCCACTAAGGGGCCACTTTGTGTGAAAGTATCTGTAATATCGAAGTGAACATTATACAAATTGGCCCTTTTGGAGTTTATTTACTAATATTGTTTCGTCTAGAAATTCTTAAATAGCCGGAGTTTTTAAATACGGGCCTTCTTGCCACTTTCGTTAACATACTTTTTGTTTTTTTTCGCTAGCATGTTTTTTTTTTTTTTCGCTAGCAATACAATGTTTTTTTTTTTTCGCTGGTAATGTTTTTTTTTTTTTTTTTCCGCGCTTCGAAAAAGGACCGCTTTGTAGTGGCAGTACCCGAAATACTTAAGTACGAACCCATAATCGATAGAACAATTCTATTGGTATTAAAACACTTGGTGAAAAATTGTTTAAATCGGGTAGAATGTTGAAATGGCAGTGTTTCACAGCTACCGACCCGAAAGCGGACAGAAATTTTTTTTTCTTTCTTCCCGCTTTTTTCCCACTTTTCCGCGACTTTCAAGCCATTTTAAGTTCTAAGCCAAAGAAAATTTTTTGAAATTTTGCGTAATCCAATACGTTGGCCCGTCACCTAGGGGGGCTCCGTAAAA	.	PASS	SUPP=1;SUPP_VEC=10;SVLEN=688;SVTYPE=INS;SVMETHOD=SURVIVOR1.0.6;CHR2=chr1;END=2285141;CIPOS=0,0;CIEND=0,0;STRANDS=+-	GT:PSV:LN:DR:ST:QV:TY:ID:RAL:AAL:CO	1/1:NA:688:0,7:+-:.:INS:103:N:TTCTGTTACCGAAAGTCGGCCCCAACAATAAATATCGTGCAAAAGCCCGATATTTAAAACTTCCAATCCGGCTATTATGAATTTCTATAGGACGAACATATTAGTAAAAATCTTTAATCCACTAAGGGGCCACTTTGTGTGAAAGTATCTGTAATATCGAAGTGAACATTATACAAATTGGCCCTTTTGGAGTTTATTTACTAATATTGTTTCGTCTAGAAATTCTTAAATAGCCGGAGTTTTTAAATACGGGCCTTCTTGCCACTTTCGTTAACATACTTTTTGTTTTTTTTCGCTAGCATGTTTTTTTTTTTTTTCGCTAGCAATACAATGTTTTTTTTTTTTCGCTGGTAATGTTTTTTTTTTTTTTTTTCCGCGCTTCGAAAAAGGACCGCTTTGTAGTGGCAGTACCCGAAATACTTAAGTACGAACCCATAATCGATAGAACAATTCTATTGGTATTAAAACACTTGGTGAAAAATTGTTTAAATCGGGTAGAATGTTGAAATGGCAGTGTTTCACAGCTACCGACCCGAAAGCGGACAGAAATTTTTTTTTCTTTCTTCCCGCTTTTTTCCCACTTTTCCGCGACTTTCAAGCCATTTTAAGTTCTAAGCCAAAGAAAATTTTTTGAAATTTTGCGTAATCCAATACGTTGGCCCGTCACCTAGGGGGGCTCCGTAAAA:chr1_2285141-chr1_2285141	./.:NaN:0:0,0:--:NaN:NaN:NaN:NAN:NAN:NAN
chr1	2289858	93	N	ACGGAAGCCCACCCTAGGGTGCGGGCAACCGTAATTGGATTTTGCCCAAAAATTCAAAAAATTTTTCTTGGGCTTCGTCACTTAAAATGGAATGGCTTAAACGATCGAGAAAGTGGAAAAAAACGAAAAAAAAATTTGTGTTCCGCTTCGGGTCTGGATTGAGTGTAACACTCGCATTTCTACCTTCTTTACCGATTTGGACATTTTTAACCAAAGTGTTTTAACTCAATAGAACGTTTCTATCAAATGATGGGGTGTTACCTTTGATAGTCGGTACCGTGCCATACAATTGCCCTTTTATTTACTAGCGAAAAAAAAAAAAAACATTCTACGAACAAAAAAAAAACAAACATTCCCAGCGAAAAAAAAAAACATTCCTAGCGAAAAAAAAAAAAACAAAATCGCGAAGAAAAAAAACTTCGTATAAAATTCAGAAACGGTTTCTCATTTCAAAGCTTCAGGACGTGTTTTTTTTTAAGGGAAAAAGCTGTTACCGAAAGTCGGCCCAACATAAATATCGTCAAAGCCCGATATTTAAAACTCCGGCTATTATCGAGTTTTCTATTAACACATTAAATCTAACTCCAAAATTTTAAAGGGGGCCACTTGTCTAGTTTCCACCTTCCAATGCCAGTCCAGAAACTTTTCACACAAAGTGGCCCCTTATTGGAGTTAGATTTTAACTTTTGGCATAAAACCGATAAATAGCGGAATTTTTAAATATCGGGCTTTTGCCGATATTTATTGGTTGGGGCCGACTTTTCGGTAAGACTTT	.	PASS	SUPP=1;SUPP_VEC=01;SVLEN=781;SVTYPE=INS;SVMETHOD=SURVIVOR1.0.6;CHR2=chr1;END=2289858;CIPOS=0,0;CIEND=0,0;STRANDS=+-	GT:PSV:LN:DR:ST:QV:TY:ID:RAL:AAL:CO	./.:NaN:0:0,0:--:NaN:NaN:NaN:NAN:NAN:NAN	0/1:NA:781:39,7:+-:.:INS:93:N:ACGGAAGCCCACCCTAGGGTGCGGGCAACCGTAATTGGATTTTGCCCAAAAATTCAAAAAATTTTTCTTGGGCTTCGTCACTTAAAATGGAATGGCTTAAACGATCGAGAAAGTGGAAAAAAACGAAAAAAAAATTTGTGTTCCGCTTCGGGTCTGGATTGAGTGTAACACTCGCATTTCTACCTTCTTTACCGATTTGGACATTTTTAACCAAAGTGTTTTAACTCAATAGAACGTTTCTATCAAATGATGGGGTGTTACCTTTGATAGTCGGTACCGTGCCATACAATTGCCCTTTTATTTACTAGCGAAAAAAAAAAAAAACATTCTACGAACAAAAAAAAAACAAACATTCCCAGCGAAAAAAAAAAACATTCCTAGCGAAAAAAAAAAAAACAAAATCGCGAAGAAAAAAAACTTCGTATAAAATTCAGAAACGGTTTCTCATTTCAAAGCTTCAGGACGTGTTTTTTTTTAAGGGAAAAAGCTGTTACCGAAAGTCGGCCCAACATAAATATCGTCAAAGCCCGATATTTAAAACTCCGGCTATTATCGAGTTTTCTATTAACACATTAAATCTAACTCCAAAATTTTAAAGGGGGCCACTTGTCTAGTTTCCACCTTCCAATGCCAGTCCAGAAACTTTTCACACAAAGTGGCCCCTTATTGGAGTTAGATTTTAACTTTTGGCATAAAACCGATAAATAGCGGAATTTTTAAATATCGGGCTTTTGCCGATATTTATTGGTTGGGGCCGACTTTTCGGTAAGACTTT:chr1_2289858-chr1_2289858
chr1	2306227	94	N	<DEL>	.	PASS	SUPP=2;SUPP_VEC=11;SVLEN=-4590;SVTYPE=DEL;SVMETHOD=SURVIVOR1.0.6;CHR2=chr1;END=2310835;CIPOS=0,32;CIEND=0,32;STRANDS=+-	GT:PSV:LN:DR:ST:QV:TY:ID:RAL:AAL:CO	1/1:NA:4589:0,43:+-:.:DEL:104:NA:NA:chr1_2306259-chr1_2310867	0/1:NA:4590:44,36:+-:.:DEL:94:NA:NA:chr1_2306227-chr1_2310835
chr1	2306663	105	N	<DEL>	.	PASS	SUPP=1;SUPP_VEC=10;SVLEN=-23046345;SVTYPE=DEL;SVMETHOD=SURVIVOR1.0.6;CHR2=chr1;END=25353008;CIPOS=0,0;CIEND=0,0;STRANDS=+-	GT:PSV:LN:DR:ST:QV:TY:ID:RAL:AAL:CO	1/1:NA:23046345:1,10:+-:.:DEL:105:NA:NA:chr1_2306663-chr1_25353008	./.:NaN:0:0,0:--:NaN:NaN:NaN:NAN:NAN:NAN
chr1	2310187	106	N	<INV>	.	PASS	SUPP=1;SUPP_VEC=10;SVLEN=18486072;SVTYPE=INV;SVMETHOD=SURVIVOR1.0.6;CHR2=chr1;END=20796259;CIPOS=0,0;CIEND=0,0;STRANDS=++	GT:PSV:LN:DR:ST:QV:TY:ID:RAL:AAL:CO	0/1:NA:18486072:31,9:++:.:INV:106:NA:NA:chr1_2310187-chr1_20796259	./.:NaN:0:0,0:--:NaN:NaN:NaN:NAN:NAN:NAN
chr1	2316876	107	GCACGCAAGCACGCACGCACGCACGCACTCACGCACTCACGCACTCACGCACTCACGCACCACGCACGCACTCACTCACGCACGCACGCACGCACGCACGCACGCACGCACGCACTCACGCACGACGCACGCAAGCACGCACGCACGCACGCACGCACTCACGCACGCACGCACGCACTCACGCACGCACCACGCACGCACGCACGCACGCACGCACGCACGCCTCACGCACGCACGCACGCAGCACTCACGCACTCACGTCACGACTCACGCACTCACGCAACGCACGCACGCACTCACCACGCACGCACGCACCACGCACTCACGCACTCACGCACTCAGCACGCACGCACTCACTCACTCACGCATCACGCACGCACTCACCACGCACGCACTCACACGCACGCACGCACTCACGCACTCACGCACGCACACGCACGCACTCAGCACGCACTCACTCACGCACTGCACTCACGCACGCACGCACGCACGCACGCAGCACGCACGCACGCACTCAAGCACGCACGCACTCACGCACTCACTCACGCACGCACGCACGCCACGCACGCACAGCACGCACGCAAGCACGCACGCACGCACGCACTCACGCACTCACGCACGCACGCACGACTCACGCACTCACTCACGCACGCACGCACTCACGCAGCACACTCACTCACGCACGCACGCACTCACGCACGCACGCACGCACGCACGCACGCACGCACGCACGCACTCACGCACGCACGCACTCACGCACGCACGCACGCACGCATCACTCACGCACGCACGCACGCACGCACGCACGCACGCACCAATCACTCACGCACTCACGCAGCACCACGCAC	N	.	PASS	SUPP=1;SUPP_VEC=10;SVLEN=-858;SVTYPE=DEL;SVMETHOD=SURVIVOR1.0.6;CHR2=chr1;END=2318218;CIPOS=0,0;CIEND=0,0;STRANDS=+-	GT:PSV:LN:DR:ST:QV:TY:ID:RAL:AAL:CO	1/1:NA:858:0,37:+-:.:DEL:107:GCACGCAAGCACGCACGCACGCACGCACTCACGCACTCACGCACTCACGCACTCACGCACCACGCACGCACTCACTCACGCACGCACGCACGCACGCACGCACGCACGCACGCACTCACGCACGACGCACGCAAGCACGCACGCACGCACGCACGCACTCACGCACGCACGCACGCACTCACGCACGCACCACGCACGCACGCACGCACGCACGCACGCACGCCTCACGCACGCACGCACGCAGCACTCACGCACTCACGTCACGACTCACGCACTCACGCAACGCACGCACGCACTCACCACGCACGCACGCACCACGCACTCACGCACTCACGCACTCAGCACGCACGCACTCACTCACTCACGCATCACGCACGCACTCACCACGCACGCACTCACACGCACGCACGCACTCACGCACTCACGCACGCACACGCACGCACTCAGCACGCACTCACTCACGCACTGCACTCACGCACGCACGCACGCACGCACGCAGCACGCACGCACGCACTCAAGCACGCACGCACTCACGCACTCACTCACGCACGCACGCACGCCACGCACGCACAGCACGCACGCAAGCACGCACGCACGCACGCACTCACGCACTCACGCACGCACGCACGACTCACGCACTCACTCACGCACGCACGCACTCACGCAGCACACTCACTCACGCACGCACGCACTCACGCACGCACGCACGCACGCACGCACGCACGCACGCACGCACTCACGCACGCACGCACTCACGCACGCACGCACGCACGCATCACTCACGCACGCACGCACGCACGCACGCACGCACGCACCAATCACTCACGCACTCACGCAGCACCACGCAC:N:chr1_2316876-chr1_2318218	./.:NaN:0:0,0:--:NaN:NaN:NaN:NAN:NAN:NAN
chr1	2317015	95	GCACGCACGCACGCACGCACTCACGCACTCACGCACTCACGCACTCACGCACCACGCACGCACTCACTCACGCACGCACGCACGCACGCACGCACGCACGCACGCACTCACGCACGACGCACGCAAGCACGCACGCACGCACGCACGCACTCACGCACGCACGCACGCACTCACGCACGCACCACGCACGCACGCACGCACGCACGCACGCACGCCTCACGCACGCACGCACGCAGCACTCACGCACTCACGTCACGACTCACGCACTCACGCAACGCACGCACGCACTCACCACGCACGCACGCACCACGCACTCACGCACTCACGCACTCAGCACGCACGCACTCACTCACTCACGCATCACGCACGCACTCACCACGCACGCACTCACACGCACGCACGCACTCACGCACTCACGCACGCACACGCACGCACTCAGCACGCACTCACTCACGCACTGCACTCACGCACGCACGCACGCACGCACGCAGCACGCACGCACGCACTCAAGCACGCACGCACTCACGCACTCACTCACGCACGCACGCACGCCACGCACGCACAGCACGCACGCAAGCACGCACGCACGCACGCACTCACGCACTCACGCACGCACGCACGACTCACGCACTCACTCACGCACGCACGCACTCACGCAGCACACTCACTCACGCACGCACGCACTCACGCACGCACGCACGCACGCACGCACGCACGCACGCACGCACTCACGCACGCACGCACTCACGCACGCACGCACGCACGCATCACTCACGCACGCACGCACGCACGCACGCACGCACGCACCAATCACTCACGCACTCACGCAGCACCACGCA	N	.	PASS	SUPP=1;SUPP_VEC=01;SVLEN=-846;SVTYPE=DEL;SVMETHOD=SURVIVOR1.0.6;CHR2=chr1;END=2318217;CIPOS=0,0;CIEND=0,0;STRANDS=+-	GT:PSV:LN:DR:ST:QV:TY:ID:RAL:AAL:CO	./.:NaN:0:0,0:--:NaN:NaN:NaN:NAN:NAN:NAN	0/1:NA:846:28,18:+-:.:DEL:95:GCACGCACGCACGCACGCACTCACGCACTCACGCACTCACGCACTCACGCACCACGCACGCACTCACTCACGCACGCACGCACGCACGCACGCACGCACGCACGCACTCACGCACGACGCACGCAAGCACGCACGCACGCACGCACGCACTCACGCACGCACGCACGCACTCACGCACGCACCACGCACGCACGCACGCACGCACGCACGCACGCCTCACGCACGCACGCACGCAGCACTCACGCACTCACGTCACGACTCACGCACTCACGCAACGCACGCACGCACTCACCACGCACGCACGCACCACGCACTCACGCACTCACGCACTCAGCACGCACGCACTCACTCACTCACGCATCACGCACGCACTCACCACGCACGCACTCACACGCACGCACGCACTCACGCACTCACGCACGCACACGCACGCACTCAGCACGCACTCACTCACGCACTGCACTCACGCACGCACGCACGCACGCACGCAGCACGCACGCACGCACTCAAGCACGCACGCACTCACGCACTCACTCACGCACGCACGCACGCCACGCACGCACAGCACGCACGCAAGCACGCACGCACGCACGCACTCACGCACTCACGCACGCACGCACGACTCACGCACTCACTCACGCACGCACGCACTCACGCAGCACACTCACTCACGCACGCACGCACTCACGCACGCACGCACGCACGCACGCACGCACGCACGCACGCACTCACGCACGCACGCACTCACGCACGCACGCACGCACGCATCACTCACGCACGCACGCACGCACGCACGCACGCACGCACCAATCACTCACGCACTCACGCAGCACCACGCA:N:chr1_2317015-chr1_2318217
chr1	2326819	96	N	<DEL>	.	PASS	SUPP=2;SUPP_VEC=11;SVLEN=-4778;SVTYPE=DEL;SVMETHOD=SURVIVOR1.0.6;CHR2=chr1;END=2331597;CIPOS=0,1;CIEND=0,1;STRANDS=+-	GT:PSV:LN:DR:ST:QV:TY:ID:RAL:AAL:CO	1/1:NA:4778:0,9:+-:.:DEL:108:NA:NA:chr1_2326820-chr1_2331598	1/1:NA:4778:0,7:+-:.:DEL:96:NA:NA:chr1_2326819-chr1_2331597
chr1	2326820	97	N	<DEL>	.	PASS	SUPP=2;SUPP_VEC=11;SVLEN=-8025;SVTYPE=DEL;SVMETHOD=SURVIVOR1.0.6;CHR2=chr1;END=2334845;CIPOS=0,1;CIEND=0,0;STRANDS=+-	GT:PSV:LN:DR:ST:QV:TY:ID:RAL:AAL:CO	1/1:NA:8024:0,31:+-:.:DEL:109:NA:NA:chr1_2326821-chr1_2334845	1/1:NA:8025:0,34:+-:.:DEL:97:NA:NA:chr1_2326820-chr1_2334845
chr1	2331246	98	N	<DUP>	.	PASS	SUPP=2;SUPP_VEC=11;SVLEN=220297;SVTYPE=DUP;SVMETHOD=SURVIVOR1.0.6;CHR2=chr1;END=2551543;CIPOS=0,12;CIEND=0,5;STRANDS=-+	GT:PSV:LN:DR:ST:QV:TY:ID:RAL:AAL:CO	1/1:NA:220296:0,41:-+:.:DUP:110:NA:NA:chr1_2331258-chr1_2551548	0/1:NA:220297:34,27:-+:.:DUP:98:NA:NA:chr1_2331246-chr1_2551543
chr1	2331686	111	N	<DEL>	.	PASS	SUPP=1;SUPP_VEC=10;SVLEN=-3158;SVTYPE=DEL;SVMETHOD=SURVIVOR1.0.6;CHR2=chr1;END=2334843;CIPOS=0,0;CIEND=0,0;STRANDS=+-	GT:PSV:LN:DR:ST:QV:TY:ID:RAL:AAL:CO	1/1:NA:3158:0,10:+-:.:DEL:111:NA:NA:chr1_2331686-chr1_2334843	./.:NaN:0:0,0:--:NaN:NaN:NaN:NAN:NAN:NAN
chr1	2339365	100	N	<DEL>	.	PASS	SUPP=2;SUPP_VEC=11;SVLEN=-1228;SVTYPE=DEL;SVMETHOD=SURVIVOR1.0.6;CHR2=chr1;END=2340593;CIPOS=-1,0;CIEND=-2,0;STRANDS=+-	GT:PSV:LN:DR:ST:QV:TY:ID:RAL:AAL:CO	1/1:NA:1228:0,24:+-:.:DEL:112:CCAGTGAGGCAAGGAATGTCTGCGTTAATTGGAGGAATTTGGGTTCCACCAGCGCAAGAATTTGGTGAAGTGATACTACCACAAGCGCAAAAAATGGTGGACGTCGAGATATTCCAAGTTTAGCCCAACGTGGGGGAATGATAAAAATTTTAGTAGCTGCATAATGGTTACGTCGCAACAATTGTGCTTCGAAATTGTGGTATTTATTTTAAAAACAAAATTCGATTTCTCTTGAATTTTTGATTTTAAATAATTCTTTTGAGCAAAAATTAAATTAAATTGCGTGAGTGAAGTTTAAATCAACTTAATGGAAGTGAATTTCTTCCTTTTCTTTATGGTATGCATTGAGTTTATTTTTGATTTCTATTTAATTTTTTATGTATGCTTCTGATTTAGTTGCATATATGTGGATTAATGTTTTTGAGCGTTGTCTATCAAATTTCTATTTTTCTTTTTCATCATCTCAAAATCTAGTACAAGACAATAATTAACTATACAATAAGCTCGAAATTATTTTATTAATTGGGACTTTTTATTAATAACTATGTATTCTTAATCGATACAATTATTAGATCAATAATTTCATGTTTCCACAATAGAAAAAAAATCCGTCGAAAGAATTCTTTATAAGCCTTTTTTCATTTCATTTTAAATTCCTATATGTTTCTTGCTCATCATCAATTAGTTAACGACAAGGCCAGTTCATCAATTAATGCTTCATTACAATTTTTAAGATTTTTTTTCATCAAATTTTTGTTTTTTCTCAATCACAAGCTTTTATTATTGCAATAATCGCTTGAACTAACTGTTAATATAGAGATGCACAACTTGATATCGAAAGAAAAATTAATAGTTTACTTGATATCCGAACAAATAAAAAAACAAATTATTTGCTATTTCATTTAATTATATTTAATTTTTGCTCAAAAGAATTATTTAAAATCAAAAATTCAAGAGAAATTTGAATTTTGTTTTAAAATAAAAGTACCACAAGCGCGAAGCGCAATTGGTTGCGACGTAACCATTTTGCGCTACTAAAATGGTATCACTTCCCCCAACGTTTGCGCTACGTGGAAGTATCTCGACTTCCACATTTTTTGCGCTTGTGGAAGTATCACGTCCCCACATTTTGCGATACGAGGAAGTAACGCAAAAAAAATGGGTACGCAAGACAATTTTTGAAGTAAAGTACGCTACCAGCGCAAGACATGCCCATCTCTGCACCTAT:N:chr1_2339364-chr1_2340591	0/1:NA:1228:13,25:+-:.:DEL:100:NA:NA:chr1_2339365-chr1_2340593
chr1	2341593	102	N	<DEL>	.	PASS	SUPP=2;SUPP_VEC=11;SVLEN=-3607;SVTYPE=DEL;SVMETHOD=SURVIVOR1.0.6;CHR2=chr1;END=2345200;CIPOS=0,0;CIEND=0,0;STRANDS=+-	GT:PSV:LN:DR:ST:QV:TY:ID:RAL:AAL:CO	1/1:NA:3607:0,17:+-:.:DEL:113:AATGATTAAAACTCTAAAAATAAATTCACGTTACTCTTCAACCGATTCAAAATTAGTCAAAATTCAAAAACTAGCTTTTGCCCGACCGGGGCTGTTGAAATCAGGTGGAGAGTGAATTCGAATAAGTCGCTGGCAAGCATAAATGCTTTAACAGGTTAAAGTGACATGATTAAAGAGCTTCAAGATCAGAAAAAAATTATTGAGAAAAGAGCTTCAAGCTTGGATTACGATAATTAGTTGGAAGGGACTGAAACTCAATGAAAGAAGACGTTTTGGCTTTGAAAGAGGCATTGGACTTTGAACGAGGAACGACAAAAAGTGATTGCATTAGAAGAACAAATCAACAACTCGACACAAGAAGCGGACAAAAATAACACAATGAAGGTGAGTTTGAGAAAAAGTTTCAATTCTTTTGTCATTAATCTTGACTTTGAAAATGTTTTGAAGCTTCTCAAATTGCCAATGAAACCTTCAAAGACTCGAAAAGAAACTTGGGACTGAGAGAGCCTTAATTACACCAAATTTGAATCTCAATTAATTGATTGTTAATTGAAATTGTCTTCGTCTCAGTCCCTCACAAAAATCGAAGAAATTTCTGATCCTTTCTTTTATTGGGAAATTTTCAGGAACTTTCTGAGCAAGGATTGATCTAAAAACAATATGAAATTGGAAAACTCAAAGATGAACTTAATGATATGAAACGTCGCCTGTTTGTGATGACAAACAACTGAGTTGCACGAAAAGAATGAAGAAATCACAAAATTGACAAACGTCATTAACAATATGAAAGAGGAAAATAGTCATTCACAACTATCTCGACTGTCCCTTGAACAACTCACCGATTCATTTCAATTGATTTAAAAAGAACAACAATCAATTGAACAGAAAAATAATGCACATAAAATTGATGAACTTCTCAATCAAATTGCCTGATGCGACTAATAACAAGCACAAAGAAAATGTCATGAAACTTAAGGAACAAATGGCGATTGTTGTGGAAAAGCAAGAAGTTTCAGATTCAGCTTTGGAAAAAAAGTGTCGAAATTTGTTCGTTTTCTTTGGATCATCTCAATGGTCTCGCACAATTTATGGGCAATTTATTGCAACAAAAAGAATTTTGTGAGTCGCTTAGTGAAGCCACAATGAACAACATGCAATGTGTCATAACAAAACCTTTGAACTTTCCAATCATGCAGCTCGTTTCTCAATTAGCATTGATGGATGTCGAATGTCATCATTGCCGAACATTTCGTCGCTTGATTTATTAATGGCAACAGCTAGAAATTCACACGGAAGTATTCGAGAACTTTGCGGACATAATAAATCATTTCATGATGCCAAGAATGAACAAATTGAAACGATGGAAGTTGAAATGGGAAAAATTAAGGAAGATTTGTTGACAGCAAGAAGTGAAATTGATAAACTCAATCAGCACAATGTCATTTTACAAGAACAAGTCAAAGAGAGTAAAGTTCAATACGAAAGATTAAATTCAGGACGAAATCAACTAATTGAAGATATAAGAAATGAGTTGAAGAAAGTTGAAACTGAAAACGAATTGCTAACGACACAAATGAATGAAGCAAAAGATATTATCGACGACCTAGTTGACGAACGCGATGAATTGGAAAGTAATTTGACGATTGAAACTGGCAAGCGAACTGATTTGAAAATTCAACTGGAAAAAGGTGAAAAATTGATTTCACAGCTTCAGGAAAAAATCGACATCATGAAAATGATTTGCTTCTCAATTGGATAACAAGAGATGAACATAAACAGGTCGAGAAACGTTTAAAGGAAGAGATCGTCAATGGAGAAGCTCAACTTGCTGCTGTTCAAATGGAAATGGAATCACTTCGTAATGAGATTAAAGTTAATGTTGAAGAGAAGAAAGCAGAAGAAGTTGCCAATAAAGAAAATTTCAAAGAACAGCAGAAACGTCGAACAATTGAAATTTCTGATGATCGTCGTTTGATGTTAATGAACGAAGCAGCAGATTCACTTGATGAACTTTCAAATCCATCCGAACCATCGTCATGCCAAATGTGCACAAAATATCAATCAAAGATCATTGAATTGAAAAAGTATTTAAGTCGTGCTATTGAAAAGATCAAAATGCAATCAGAAATTAAAGCACAAAATGATCGTCACATCCAGAAGCAACTCAACAACACCGAATCGTTCTTGCATTCTGCAAGAGCCAACATGGAAAATATTTTAAAAACCCGCAATGTACCCCAAGAGTGAGAAATCTTCGTTTATATATTTCTAAGAAATCCTTTTTTATTTATCTTAATTACTTTATTTTCTAACAAATTTTCTAAAATTTTTGCCACTTTTGCAGCATCAATTTTATTATGTCTTTTCAGCATCGTCGGTGATTGTGTCCAATTCTTCTCCTTGGCAATCACAGATGGTGACTTGGAACTTTCCAACATTTCATTGAAAATTAACTCCACAAGATGTGCTTCTTCAATCTTCGATGCTAGACAGATACAACCCATTGCAATTGCTTCCATATCGTGACGGCACAAATGAATTGGAATTTATGAAGAATCTTTGAGGTCGCCCGTTGTGTTTGATTTATTGGTTGTTTCTGATGAGGAATAATAAATATTTCTGTTCAATATTCAATAAGATAAAATTAAAATAAATTATTTATAATTATCCAAATTTATTAAACACGTTATGCAATACTTTCAATATTTTGACTGAATTCTTCTCTGTTTCGAAAAGTTTTATGCGACTTTCAATGAAAATTAAAAATCTTTTTTATAATTTATTGGGGGTCTTGAAAAGACCTTTGTTCACGAATGAACATCAGCTACATGACTTCACTCAGGCTCCTTGTTCTTCAAAACCATTGATGACATGAGTTGACATCTGTAAAAATAAAGAATCTAAATAAAGCATGATAAATATATTCAATGACTCACTTACTTGTTAATCAGGAATATTTTACTTGATGTGGATTGTGTTTTCTGGTCCGAATCATTGGGATGTGATGGAATTTAACCTACTTAATAGATAAAATGTTGTGGGTTAGTAAAAATGTTATTAGCATTTAGCCGTGACAATAATGATTTTTAATGCATCATCAGTGTCACGTTTCCAGGAACCACCACGCGGAGGCTGCTAATATATCGGTTCCCACGCCTTTAAAGGCGGAGTTTAACTCTAAATTCGGCTCATATTAATTATGAATAATTCATTCAGATTGTTTATCGGAGAAAGTGAACAAGAAAAAGAAATCTGCACCCAAAAAGCGAGTTTCATTTCATGAAGATATTTGAATGTACGAGAACTTATCAC:N:chr1_2341593-chr1_2345200	0/1:NA:3607:9,23:+-:.:DEL:102:NA:NA:chr1_2341593-chr1_2345200
chr1	2341700	114	N	<INV>	.	PASS	SUPP=1;SUPP_VEC=10;SVLEN=13701690;SVTYPE=INV;SVMETHOD=SURVIVOR1.0.6;CHR2=chr1;END=16043390;CIPOS=0,0;CIEND=0,0;STRANDS=--	GT:PSV:LN:DR:ST:QV:TY:ID:RAL:AAL:CO	1/1:NA:13701690:0,12:--:.:INV:114:NA:NA:chr1_2341700-chr1_16043390	./.:NaN:0:0,0:--:NaN:NaN:NaN:NAN:NAN:NAN
chr1	2342172	115	N	<INV>	.	PASS	SUPP=1;SUPP_VEC=10;SVLEN=2838;SVTYPE=INV;SVMETHOD=SURVIVOR1.0.6;CHR2=chr1;END=2345010;CIPOS=0,0;CIEND=0,0;STRANDS=++	GT:PSV:LN:DR:ST:QV:TY:ID:RAL:AAL:CO	1/1:NA:2838:0,16:++:.:INV:115:NA:NA:chr1_2342172-chr1_2345010	./.:NaN:0:0,0:--:NaN:NaN:NaN:NAN:NAN:NAN
chr1	2342173	116	N	<DUP>	.	PASS	SUPP=1;SUPP_VEC=10;SVLEN=2868995;SVTYPE=DUP;SVMETHOD=SURVIVOR1.0.6;CHR2=chr1;END=5211168;CIPOS=0,0;CIEND=0,0;STRANDS=-+	GT:PSV:LN:DR:ST:QV:TY:ID:RAL:AAL:CO	1/1:NA:2868995:0,15:-+:.:DUP:116:NA:NA:chr1_2342173-chr1_5211168	./.:NaN:0:0,0:--:NaN:NaN:NaN:NAN:NAN:NAN
chr1	2343851	103	N	<INV>	.	PASS	SUPP=2;SUPP_VEC=11;SVLEN=2868478;SVTYPE=INV;SVMETHOD=SURVIVOR1.0.6;CHR2=chr1;END=5212329;CIPOS=0,0;CIEND=0,0;STRANDS=++	GT:PSV:LN:DR:ST:QV:TY:ID:RAL:AAL:CO	1/1:NA:2868478:0,14:++:.:INV:117:NA:NA:chr1_2343851-chr1_5212329	0/1:NA:2868478:55,15:++:.:INV:103:NA:NA:chr1_2343851-chr1_5212329
chr1	2345010	104	N	<INV>	.	PASS	SUPP=2;SUPP_VEC=11;SVLEN=2866175;SVTYPE=INV;SVMETHOD=SURVIVOR1.0.6;CHR2=chr1;END=5211163;CIPOS=-29,0;CIEND=0,14;STRANDS=++	GT:PSV:LN:DR:ST:QV:TY:ID:RAL:AAL:CO	1/1:NA:2866196:0,45:++:.:INV:118:NA:NA:chr1_2344981-chr1_5211177	0/1:NA:2866153:45,11:++:.:INV:104:NA:NA:chr1_2345010-chr1_5211163
chr1	2345010	119	N	<DEL>	.	PASS	SUPP=1;SUPP_VEC=10;SVLEN=-8991986;SVTYPE=DEL;SVMETHOD=SURVIVOR1.0.6;CHR2=chr1;END=11337010;CIPOS=0,0;CIEND=0,0;STRANDS=+-	GT:PSV:LN:DR:ST:QV:TY:ID:RAL:AAL:CO	1/1:NA:8991986:0,12:+-:.:DEL:119:NA:NA:chr1_2345010-chr1_11337010	./.:NaN:0:0,0:--:NaN:NaN:NaN:NAN:NAN:NAN
chr1	2359661	106	AATACATACATATGAACTTGTATGTATCTTTATTTTTTTCTTTTAATTCTCGTCAAACACATAAAATCAAACAAGCAAATGTTGTGAAGGGTACGAGTCAAGTTGAAACAAGTTGAATTGAAAAAATATATTCATGGTTTATGTTGAGCTTAATAACAGCGAACCGATGTCACTTGGGATTTGACTTTGTGTAACCATGTGAAGTTTTTCTTAGACAAAATTTTTTTTAGATAAATATTTTCCTATTATTTTGACATTATCTCATCTCACCTTTCCTGTGTCATATTCACATATATAATCTTGAAAAAAAGAACGTAAACGGCAGATCATATGTATGATTTGCGAAGAATAAAAATATTTGGGAAAGATTTTGTTCAAAACTAAAAATAAGAGCATAACATGTTTCACGATAGCATCCAAAATTAGAACCACAAAGGACTGTTTTTAAGGACAAAAACCATCATGAAGCGAAACGTTTTTAATATTTTTGCATAAATTTGTGTTTGCAGAATGTAACATTGTAGATTTTTTCATACCAAGACACTCATTACGTGTTGAGATATTGGAAAAAAATATATCCAATGTTATCTATATTCCCCTATAATAGACGATCGCTTGTTAGAATAGAGTATGATTTTCGTTTTCTTTTTTCTTCTTTTAATGCTAAATCAACAAACAGCAAAACAAACAAAATTTATGACAGGATTTGTGATTGACGAGCGTGATTAAATCGTAAATAGTTTAGCATGTAAATTATTATATGAAAACGATGACAATTATAATATCTTGAATATTCATTTCAACTGAAGATAATCTATTAGTAATGCTATTATTTACGCTATGTAAACTTGATTGTTGAACGAAAATCTTCTATAACCCGGTGCGAATATACAGTGGCTCAAAGTTTAAATCATACAAAATTGGTTTCCTTCATTTTTCCACCTTGGAGGGCTTGTAGCAATGCAAAGTTATAAGTGTATAAATGGAAAGTTGTAGAGCCTTAGTTGAAGATCATTTCTCTCTCATTTTCTTGCTACAAGTTGCCAAAGTTGAAAAATCAAAGAAGCCAATTTTGTATAATTTAAACTTTGAGCCACTAATTGCTTCAATTATTTTTCGTTTTTGATCGATGTAGATTATATTACACTTATTCAAAGTCTTTGAATTTGAAAGTTTAAAAAAAAAATTATTTCTTTAATTTTTTTTCTCGTAATTTCCACGATAATTTTGTCGGTTCATAGATAAACTCGGTTCATGAAGCATTTTAAAAATCATGCAAAACCTACTCACAACAAGGTTAGATATATACCGAATCTCAAAATTTTGTTCATACAGTTTCCAATGCTTCGATTTTTCAACTTTCACTTCTGATATCAAACAATCTTGAAGAGCTGGAAGAAAATGTTGTAGGTATGAAATGATCTTCAACTAAGGCTCTACAACTTTGTTTTTATTGCTTTTCATTTTATTAATAAAAAATAAGAACAAGATCAATTCAAAAAATATGCTGTTTTTTTGTATGGTCAAAAAATTGATCATACAGGGAATTAAAAATATTTTTCCAGCTATTATTAAAAAAATTATATTGTATTGTTCCACCTTTAGCTTCAACTAGTCAAAATAATAAATATTTTTAGTGTTAATTCGATGCCTTCTATTAATTTAAGTTATCACTTGAACGATATGCGGTGTAAAAAAAATATTTCGGTTTACACGATATTTTGGTGAAATGTGTCTTCAAAATGTATCTCTTGTAAGGCTTATATTTCCCCCATGTGATGATACCATCTTCCAAAATATTTTGTTAAATAAAGCATAGAGATCATATGAATAAGTTTAAGTAGCTTTAGTGTCATAAAAAAATTATTTGTTGAGTTTTGAATTTAGTTTTCAATTTCTTAGTCTTGAAATGCATGCTAATATCCATGCTCATAAGCACTAAATAATTTTTTTGATGAAAAAATCTTAAGATTATGTCCTCGACTGACATATATTAGGGTGAATGATCATATTGATGGACCTAATCAAGGATTTTCATGATACAAACGCAGAAAAATATATGAACAGAACATTTAAATAAAATACTTAATTAAGAAACTTATGTTTAAATTTAACAAAGTTTCTTAATTAATTGTTAAAATTTCATAAATGCTTGGCATAGCTGAGAAAAATTAATTTTTTGCTTTGAACATATTGTTGGACCCACCAAATGAATTGTTGGACCTACACTGTACATAAAATTGGACTGTGTAGAAAAATGCATTTGTGTGAGTCAAAATTGTAAAGTGTTTGAATTTAAAAAAATGAAAGTTATTGATCAAAAATGATGAAAATAATTGATGAAAATTATAAAAAATAATTAA	N	.	PASS	SUPP=1;SUPP_VEC=01;SVLEN=-2710;SVTYPE=DEL;SVMETHOD=SURVIVOR1.0.6;CHR2=chr1;END=2362371;CIPOS=0,0;CIEND=0,0;STRANDS=+-	GT:PSV:LN:DR:ST:QV:TY:ID:RAL:AAL:CO	./.:NaN:0:0,0:--:NaN:NaN:NaN:NAN:NAN:NAN	0/1:NA:2710:63,10:+-:.:DEL:106:AATACATACATATGAACTTGTATGTATCTTTATTTTTTTCTTTTAATTCTCGTCAAACACATAAAATCAAACAAGCAAATGTTGTGAAGGGTACGAGTCAAGTTGAAACAAGTTGAATTGAAAAAATATATTCATGGTTTATGTTGAGCTTAATAACAGCGAACCGATGTCACTTGGGATTTGACTTTGTGTAACCATGTGAAGTTTTTCTTAGACAAAATTTTTTTTAGATAAATATTTTCCTATTATTTTGACATTATCTCATCTCACCTTTCCTGTGTCATATTCACATATATAATCTTGAAAAAAAGAACGTAAACGGCAGATCATATGTATGATTTGCGAAGAATAAAAATATTTGGGAAAGATTTTGTTCAAAACTAAAAATAAGAGCATAACATGTTTCACGATAGCATCCAAAATTAGAACCACAAAGGACTGTTTTTAAGGACAAAAACCATCATGAAGCGAAACGTTTTTAATATTTTTGCATAAATTTGTGTTTGCAGAATGTAACATTGTAGATTTTTTCATACCAAGACACTCATTACGTGTTGAGATATTGGAAAAAAATATATCCAATGTTATCTATATTCCCCTATAATAGACGATCGCTTGTTAGAATAGAGTATGATTTTCGTTTTCTTTTTTCTTCTTTTAATGCTAAATCAACAAACAGCAAAACAAACAAAATTTATGACAGGATTTGTGATTGACGAGCGTGATTAAATCGTAAATAGTTTAGCATGTAAATTATTATATGAAAACGATGACAATTATAATATCTTGAATATTCATTTCAACTGAAGATAATCTATTAGTAATGCTATTATTTACGCTATGTAAACTTGATTGTTGAACGAAAATCTTCTATAACCCGGTGCGAATATACAGTGGCTCAAAGTTTAAATCATACAAAATTGGTTTCCTTCATTTTTCCACCTTGGAGGGCTTGTAGCAATGCAAAGTTATAAGTGTATAAATGGAAAGTTGTAGAGCCTTAGTTGAAGATCATTTCTCTCTCATTTTCTTGCTACAAGTTGCCAAAGTTGAAAAATCAAAGAAGCCAATTTTGTATAATTTAAACTTTGAGCCACTAATTGCTTCAATTATTTTTCGTTTTTGATCGATGTAGATTATATTACACTTATTCAAAGTCTTTGAATTTGAAAGTTTAAAAAAAAAATTATTTCTTTAATTTTTTTTCTCGTAATTTCCACGATAATTTTGTCGGTTCATAGATAAACTCGGTTCATGAAGCATTTTAAAAATCATGCAAAACCTACTCACAACAAGGTTAGATATATACCGAATCTCAAAATTTTGTTCATACAGTTTCCAATGCTTCGATTTTTCAACTTTCACTTCTGATATCAAACAATCTTGAAGAGCTGGAAGAAAATGTTGTAGGTATGAAATGATCTTCAACTAAGGCTCTACAACTTTGTTTTTATTGCTTTTCATTTTATTAATAAAAAATAAGAACAAGATCAATTCAAAAAATATGCTGTTTTTTTGTATGGTCAAAAAATTGATCATACAGGGAATTAAAAATATTTTTCCAGCTATTATTAAAAAAATTATATTGTATTGTTCCACCTTTAGCTTCAACTAGTCAAAATAATAAATATTTTTAGTGTTAATTCGATGCCTTCTATTAATTTAAGTTATCACTTGAACGATATGCGGTGTAAAAAAAATATTTCGGTTTACACGATATTTTGGTGAAATGTGTCTTCAAAATGTATCTCTTGTAAGGCTTATATTTCCCCCATGTGATGATACCATCTTCCAAAATATTTTGTTAAATAAAGCATAGAGATCATATGAATAAGTTTAAGTAGCTTTAGTGTCATAAAAAAATTATTTGTTGAGTTTTGAATTTAGTTTTCAATTTCTTAGTCTTGAAATGCATGCTAATATCCATGCTCATAAGCACTAAATAATTTTTTTGATGAAAAAATCTTAAGATTATGTCCTCGACTGACATATATTAGGGTGAATGATCATATTGATGGACCTAATCAAGGATTTTCATGATACAAACGCAGAAAAATATATGAACAGAACATTTAAATAAAATACTTAATTAAGAAACTTATGTTTAAATTTAACAAAGTTTCTTAATTAATTGTTAAAATTTCATAAATGCTTGGCATAGCTGAGAAAAATTAATTTTTTGCTTTGAACATATTGTTGGACCCACCAAATGAATTGTTGGACCTACACTGTACATAAAATTGGACTGTGTAGAAAAATGCATTTGTGTGAGTCAAAATTGTAAAGTGTTTGAATTTAAAAAAATGAAAGTTATTGATCAAAAATGATGAAAATAATTGATGAAAATTATAAAAAATAATTAA:N:chr1_2359661-chr1_2362371
chr1	2361653	120	GGGTGAATGATCATATTGATGGACCTAATCAAGGATTTTCATGATACAAACGCAGAAAAATATATGAACAGAACATTTAAATAAAATACTTAATTAAGAAACTTATGTTTAAATTTAACAAAGTTTCTTAATTAATTGTTAAAATTTCATAAATGCTTGGCATAGCTGAGAAAAATTAATTTTTTGCTTTGAACATATTGTTGGACCCACCAAATGAATTGTTGGACCTACACTGTACATAAAATTGGACTGTGTAGAAAAATGCATTTGTGTGAGTCAAAATTGTAAAGTGTTTGAATTTAAAAAAATGAAAGTTATTGATCAAAAATGATGAAAATAATTGATGAAAATTATAAAAAATAATTAAGTACATAATATTCATTTAAAAGTTTATTTTAAATCTTATTTCTATATTTTGTTTACAAAAATTCGAATGACAGTCAGACGGGAAAAAACTTGATCGTTGCTTTTTTTAGGTCCAAATTTTCATTTCTCGAAGTTGAAATGGTACCAACAATTGGTACAAAACTTCACTTCAAAAAATATTAATTTTGTTCCTTATTTCGCGTTGAAACAAAAAAATATTCCATGAATAGACTTACTAGAAGTTATTCAACAACTTCTGTAAAGATTTTTAAAATTTTAAGTTAAAAGATTAAAAAAAGAACTCAATTTTGAACAAAAACTTTTGAATTTCATTGAAGTTTTTTAGTAAAAAGAATTATGTTTTTAAGATAATTATAAACAACATTGCTAAACAACACAATGGCCAAAAGCGCTTGCTTTAAGAAATAAAAGAAGGCCCAACAATAGGTTTAGGACATATTTATGATCATTCACCC	N	.	PASS	SUPP=1;SUPP_VEC=10;SVLEN=-842;SVTYPE=DEL;SVMETHOD=SURVIVOR1.0.6;CHR2=chr1;END=2362500;CIPOS=0,0;CIEND=0,0;STRANDS=+-	GT:PSV:LN:DR:ST:QV:TY:ID:RAL:AAL:CO	1/1:NA:842:0,21:+-:.:DEL:120:GGGTGAATGATCATATTGATGGACCTAATCAAGGATTTTCATGATACAAACGCAGAAAAATATATGAACAGAACATTTAAATAAAATACTTAATTAAGAAACTTATGTTTAAATTTAACAAAGTTTCTTAATTAATTGTTAAAATTTCATAAATGCTTGGCATAGCTGAGAAAAATTAATTTTTTGCTTTGAACATATTGTTGGACCCACCAAATGAATTGTTGGACCTACACTGTACATAAAATTGGACTGTGTAGAAAAATGCATTTGTGTGAGTCAAAATTGTAAAGTGTTTGAATTTAAAAAAATGAAAGTTATTGATCAAAAATGATGAAAATAATTGATGAAAATTATAAAAAATAATTAAGTACATAATATTCATTTAAAAGTTTATTTTAAATCTTATTTCTATATTTTGTTTACAAAAATTCGAATGACAGTCAGACGGGAAAAAACTTGATCGTTGCTTTTTTTAGGTCCAAATTTTCATTTCTCGAAGTTGAAATGGTACCAACAATTGGTACAAAACTTCACTTCAAAAAATATTAATTTTGTTCCTTATTTCGCGTTGAAACAAAAAAATATTCCATGAATAGACTTACTAGAAGTTATTCAACAACTTCTGTAAAGATTTTTAAAATTTTAAGTTAAAAGATTAAAAAAAGAACTCAATTTTGAACAAAAACTTTTGAATTTCATTGAAGTTTTTTAGTAAAAAGAATTATGTTTTTAAGATAATTATAAACAACATTGCTAAACAACACAATGGCCAAAAGCGCTTGCTTTAAGAAATAAAAGAAGGCCCAACAATAGGTTTAGGACATATTTATGATCATTCACCC:N:chr1_2361653-chr1_2362500	./.:NaN:0:0,0:--:NaN:NaN:NaN:NAN:NAN:NAN
chr1	2363324	121	N	<INS>	.	PASS	SUPP=1;SUPP_VEC=10;SVLEN=3203;SVTYPE=INS;SVMETHOD=SURVIVOR1.0.6;CHR2=chr1;END=2363325;CIPOS=0,0;CIEND=0,0;STRANDS=++	GT:PSV:LN:DR:ST:QV:TY:ID:RAL:AAL:CO	./.:NA:3203:0,0:++:.:INS:121:NA:NA:chr1_2363324-chr1_2363325	./.:NaN:0:0,0:--:NaN:NaN:NaN:NAN:NAN:NAN
chr1	2376459	108	N	<INS>	.	PASS	SUPP=1;SUPP_VEC=10;SVLEN=4475;SVTYPE=INS;SVMETHOD=SURVIVOR1.0.6;CHR2=chr1;END=2376460;CIPOS=-2,0;CIEND=-2,0;STRANDS=++	GT:PSV:LN:DR:ST:QV:TY:ID:RAL:AAL:CO	1/1:NA:4490:0,2:++:.:INS:123:NA:NA:chr1_2376457-chr1_2376458	0/0:NA:4459:20,0:++:.:INS:108:NA:NA:chr1_2376459-chr1_2376460
chr1	2376456	122	N	<DUP>	.	PASS	SUPP=1;SUPP_VEC=10;SVLEN=9623548;SVTYPE=DUP;SVMETHOD=SURVIVOR1.0.6;CHR2=chr1;END=12000004;CIPOS=0,0;CIEND=0,0;STRANDS=-+	GT:PSV:LN:DR:ST:QV:TY:ID:RAL:AAL:CO	1/1:NA:9623548:0,16:-+:.:DUP:122:NA:NA:chr1_2376456-chr1_12000004	./.:NaN:0:0,0:--:NaN:NaN:NaN:NAN:NAN:NAN
chr1	2377462	109	N	TTTTTTTTTTTTATAAGGGCTTCATTTGGCTCAATTGGTCTCAGGGTAGTTTGTGTCGGGAACCTACTTCTAAGGTCCCCGGTTCGATTTCGCGCGGTGTCATGAGGTGCCGGGGTGAAATTTAGATATTTCAGGCCCGAGCTGCATTGTTTCATTAAGAAGCAGTCGGCTGGTCTTGAAATTCCTTTTGAGGGGGGCAATCAATTGATATTCTTATCAAGGCTAGCACTGAGAATGGCAGAGACTATATTAACGTCTGCTGAAAATGGAACACTTGGGGCAAATATGCGTCCTTTCCATGGGTTTAAAAAACCGATTACAAATGGAACCTCTGTTGATTTGGTTGGTCTTTGCTCATTGACAAAGTCAATCATCTCATCGCCCTGAGATGGCAGAAAATTCTTAAGGCACAAAACAAAGGACAAAGGCTATCAGATAATAAAATGTTAAGCTGAAAAAGAGAGGCACAAATGCTACTGTCGCTTCAGCTTAATGTCATCTTCTGTTAGACATTATGACGCATAACGGGCAGGTTGTCAGTTTACGCTGTTATCAACGCATAATGTCCAATGTCAACATGATATGGCGCACATAGCAATCATGTGGAGTCTCTCATAATTATAAACCGTCGTTCCGATACTTGATGATGATGGATTTGGAA	.	PASS	SUPP=1;SUPP_VEC=01;SVLEN=605;SVTYPE=INS;SVMETHOD=SURVIVOR1.0.6;CHR2=chr1;END=2377463;CIPOS=0,0;CIEND=0,0;STRANDS=++	GT:PSV:LN:DR:ST:QV:TY:ID:RAL:AAL:CO	./.:NaN:0:0,0:--:NaN:NaN:NaN:NAN:NAN:NAN	0/1:NA:605:33,4:++:.:INS:109:N:TTTTTTTTTTTTATAAGGGCTTCATTTGGCTCAATTGGTCTCAGGGTAGTTTGTGTCGGGAACCTACTTCTAAGGTCCCCGGTTCGATTTCGCGCGGTGTCATGAGGTGCCGGGGTGAAATTTAGATATTTCAGGCCCGAGCTGCATTGTTTCATTAAGAAGCAGTCGGCTGGTCTTGAAATTCCTTTTGAGGGGGGCAATCAATTGATATTCTTATCAAGGCTAGCACTGAGAATGGCAGAGACTATATTAACGTCTGCTGAAAATGGAACACTTGGGGCAAATATGCGTCCTTTCCATGGGTTTAAAAAACCGATTACAAATGGAACCTCTGTTGATTTGGTTGGTCTTTGCTCATTGACAAAGTCAATCATCTCATCGCCCTGAGATGGCAGAAAATTCTTAAGGCACAAAACAAAGGACAAAGGCTATCAGATAATAAAATGTTAAGCTGAAAAAGAGAGGCACAAATGCTACTGTCGCTTCAGCTTAATGTCATCTTCTGTTAGACATTATGACGCATAACGGGCAGGTTGTCAGTTTACGCTGTTATCAACGCATAATGTCCAATGTCAACATGATATGGCGCACATAGCAATCATGTGGAGTCTCTCATAATTATAAACCGTCGTTCCGATACTTGATGATGATGGATTTGGAA:chr1_2377462-chr1_2377463
chr1	2511146	111	N	<DEL>	.	PASS	SUPP=1;SUPP_VEC=01;SVLEN=-41199;SVTYPE=DEL;SVMETHOD=SURVIVOR1.0.6;CHR2=chr1;END=2552345;CIPOS=0,0;CIEND=0,0;STRANDS=+-	GT:PSV:LN:DR:ST:QV:TY:ID:RAL:AAL:CO	./.:NaN:0:0,0:--:NaN:NaN:NaN:NAN:NAN:NAN	0/1:NA:41199:29,9:+-:.:DEL:111:NA:NA:chr1_2511146-chr1_2552345
chr1	2521044	112	N	<INV>	.	PASS	SUPP=1;SUPP_VEC=01;SVLEN=14975;SVTYPE=INV;SVMETHOD=SURVIVOR1.0.6;CHR2=chr1;END=2536019;CIPOS=0,0;CIEND=0,0;STRANDS=++	GT:PSV:LN:DR:ST:QV:TY:ID:RAL:AAL:CO	./.:NaN:0:0,0:--:NaN:NaN:NaN:NAN:NAN:NAN	0/1:NA:14975:75,13:++:.:INV:112:NA:NA:chr1_2521044-chr1_2536019
chr1	2522417	124	N	<INV>	.	PASS	SUPP=1;SUPP_VEC=10;SVLEN=12518;SVTYPE=INV;SVMETHOD=SURVIVOR1.0.6;CHR2=chr1;END=2534935;CIPOS=0,0;CIEND=0,0;STRANDS=++	GT:PSV:LN:DR:ST:QV:TY:ID:RAL:AAL:CO	1/1:NA:12518:0,14:++:.:INV:124:NA:NA:chr1_2522417-chr1_2534935	./.:NaN:0:0,0:--:NaN:NaN:NaN:NAN:NAN:NAN
chr1	2523501	113	N	<INV>	.	PASS	SUPP=1;SUPP_VEC=01;SVLEN=10517;SVTYPE=INV;SVMETHOD=SURVIVOR1.0.6;CHR2=chr1;END=2534018;CIPOS=0,0;CIEND=0,0;STRANDS=--	GT:PSV:LN:DR:ST:QV:TY:ID:RAL:AAL:CO	./.:NaN:0:0,0:--:NaN:NaN:NaN:NAN:NAN:NAN	0/1:NA:10517:77,10:--:.:INV:113:NA:NA:chr1_2523501-chr1_2534018
chr1	2525604	125	N	<INV>	.	PASS	SUPP=1;SUPP_VEC=10;SVLEN=7217;SVTYPE=INV;SVMETHOD=SURVIVOR1.0.6;CHR2=chr1;END=2531894;CIPOS=0,0;CIEND=0,0;STRANDS=++	GT:PSV:LN:DR:ST:QV:TY:ID:RAL:AAL:CO	1/1:NA:7217:0,20:++:.:INV:125:NA:NA:chr1_2525604-chr1_2531894	./.:NaN:0:0,0:--:NaN:NaN:NaN:NAN:NAN:NAN
chr1	2526228	114	N	<INV>	.	PASS	SUPP=1;SUPP_VEC=01;SVLEN=5052;SVTYPE=INV;SVMETHOD=SURVIVOR1.0.6;CHR2=chr1;END=2531280;CIPOS=0,0;CIEND=0,0;STRANDS=--	GT:PSV:LN:DR:ST:QV:TY:ID:RAL:AAL:CO	./.:NaN:0:0,0:--:NaN:NaN:NaN:NAN:NAN:NAN	0/1:NA:5052:47,14:--:.:INV:114:NA:NA:chr1_2526228-chr1_2531280
chr1	2547262	115	N	<DEL>	.	PASS	SUPP=2;SUPP_VEC=11;SVLEN=-4566;SVTYPE=DEL;SVMETHOD=SURVIVOR1.0.6;CHR2=chr1;END=2551827;CIPOS=-12,0;CIEND=-12,0;STRANDS=+-	GT:PSV:LN:DR:ST:QV:TY:ID:RAL:AAL:CO	1/1:NA:4565:0,50:+-:.:DEL:126:NA:NA:chr1_2547250-chr1_2551815	0/1:NA:4566:33,28:+-:.:DEL:115:NA:NA:chr1_2547262-chr1_2551827
chr1	2568878	127	N	AAAAAAACTCGGCAGTTTATAATTTAGAGACGAACAGTATTAGTAAAATCTAATCCAAATAATGGGGCCATTGTGTAAAACAGTTTCTGGGAATATCGAAAGGTGGGAAACACTATACAAAGGGCCCCTTATTCGGAGTTAGATTTTCTAATTACTGTAGTCTAAGAAATTCTATAACTGCCGGAGTTTTAAATATCGGGCTTTTGCACGATTTTATTGTTGGGGCCGGACTTTCGGAACAGACTTTTTTCGCTAGGAAGTTTTTTTTTTTCGATAGGAATGTTTTTTATTTTTTTTCGCTAGGAATGTTTGTTTTTCGCTAGGAAAAGGCACTTTGTAGTAGGTACCCGAAAATATTAAAGGTAACACCCATCATTTGATTTTGAATAGAAACTGTCGATTTGTATTTTAAAACACTTTGGTAAAAAATTTTCAAATCGGGTTGAGAAATGTAGAAGAAATGCGAGTGCTACAGCGCTACATCCTCATCCATCCATCCATCCATCCCCCACAGACGAAAAGCGGAGACAGAAATTTTTTTTCGTTTTTTACCACTGTGCCGACGTTTCAAGCCATTTTTAAAGTGAATTAAGCAAGAAATTTTTGAAATTTTTGGGCAAATCAATACGGTTGCCCCGTCACCCTAGGGTGGGGCCTCC	.	PASS	SUPP=1;SUPP_VEC=10;SVLEN=686;SVTYPE=INS;SVMETHOD=SURVIVOR1.0.6;CHR2=chr1;END=2568878;CIPOS=0,0;CIEND=0,0;STRANDS=+-	GT:PSV:LN:DR:ST:QV:TY:ID:RAL:AAL:CO	1/1:NA:686:0,6:+-:.:INS:127:N:AAAAAAACTCGGCAGTTTATAATTTAGAGACGAACAGTATTAGTAAAATCTAATCCAAATAATGGGGCCATTGTGTAAAACAGTTTCTGGGAATATCGAAAGGTGGGAAACACTATACAAAGGGCCCCTTATTCGGAGTTAGATTTTCTAATTACTGTAGTCTAAGAAATTCTATAACTGCCGGAGTTTTAAATATCGGGCTTTTGCACGATTTTATTGTTGGGGCCGGACTTTCGGAACAGACTTTTTTCGCTAGGAAGTTTTTTTTTTTCGATAGGAATGTTTTTTATTTTTTTTCGCTAGGAATGTTTGTTTTTCGCTAGGAAAAGGCACTTTGTAGTAGGTACCCGAAAATATTAAAGGTAACACCCATCATTTGATTTTGAATAGAAACTGTCGATTTGTATTTTAAAACACTTTGGTAAAAAATTTTCAAATCGGGTTGAGAAATGTAGAAGAAATGCGAGTGCTACAGCGCTACATCCTCATCCATCCATCCATCCATCCCCCACAGACGAAAAGCGGAGACAGAAATTTTTTTTCGTTTTTTACCACTGTGCCGACGTTTCAAGCCATTTTTAAAGTGAATTAAGCAAGAAATTTTTGAAATTTTTGGGCAAATCAATACGGTTGCCCCGTCACCCTAGGGTGGGGCCTCC:chr1_2568878-chr1_2568878	./.:NaN:0:0,0:--:NaN:NaN:NaN:NAN:NAN:NAN
chr1	2578831	128	AAATTCAAAACGTCCTTATCACTTTTAGCTTTTGCTTGTGAATAAACAAAATTTGAATTTTTCTTGGAAAGAATACAATTTGAATTCTTTAGTCACATATCTGCAATATTTTTTTGACCCCTGACACGCCAAAACAACTTGAAAACATCTATGACTTGATGGTTGGATTCATAATGCGAAGTGGTTCAACTATTTAAAAGATCAATGATAAGAAAATCTTTTAAAACAGCTTTTCATAATATGATGATGAGCTTCAATTTAAGATTCGAATTATTTTTTTTTAATATGTGTCAGATTTAAATATTTATATTCAATTTGCAAGAAAATTTTATTGCATTAAACTTTTAAAAGATTGCAACTTGACGTCATGAGTCACTTTATTTTCTCATGAAGCATCCAATGATTCCTCTAGAAAAAGATTCTACATTTGCTTGAATATTTTCTTCATTTCGCTTTTTTATTTCTGGGGACATATCTAGGTTTTGCAAAGCTCCCATCGCGATTGAGTTTTCAAACATTTTATTTCTTCTGTACTCTCTCAGGGCGCAATTTATTCTGCGTTGCGGAATATTCTGTTCTTTGTACTCTTTTTTCACAAGTTTTTCAGCATTTATTCTTACTGCATTCAAACCAGATTCACATTCAATTTTTGTTGTGTCGATGTTTGATGGATTTATATCAAGATTACCAGCGTCAATAATTCCTGCATCGATAACGAATTTGCTCAAGCAGTACCTAGTAATGGCTCTGGTTTCATTTTTGATAATCAAATATTTATCATGGATAACTTTATTTGATATCTCACTTTCACACACTTCAGCAGCGTAGTTTAAAATACCTTCGATCATTTGTCTTGTATCAGCAAGTTCCTTTTTGACTTCTTGAGCAGAGAACTCGGTAAGGTTTTCGAATATTTCTTCCTTCATTAGATAGTCCACAAGTCCATCTGTTTTCAATTGCGTTGAAAAACATTCAGAAGTAATCTCCGACATCTTTGTTGCAAATCTATCTTTCATTATAGGAAGAATGAAAGGGATTATCATAGCACATGATTCTACAGCCTTAGTGGGTGATGGAAAATCTTCATCTAAACGTCCTTGTTCTTTTAAATATTGAATTATGCAAGCTCTTTGACATCCTTCTCGGAAATAGCAACTTTGAAAAAGCAAAGAAAAATGATGAAATAAACTCCCTTCATGTTCGAAGAATTACAAAAGACTAAAATATTCTGTCACATTTTCAGTCATTTAAAATAAAAACATTTCTCGCTAAAACAAGTAATCAAATTTTATGACGCAATACAAAATGATCGAAAGGTT	N	.	PASS	SUPP=1;SUPP_VEC=10;SVLEN=-1309;SVTYPE=DEL;SVMETHOD=SURVIVOR1.0.6;CHR2=chr1;END=2580148;CIPOS=0,0;CIEND=0,0;STRANDS=+-	GT:PSV:LN:DR:ST:QV:TY:ID:RAL:AAL:CO	1/1:NA:1309:0,15:+-:.:DEL:128:AAATTCAAAACGTCCTTATCACTTTTAGCTTTTGCTTGTGAATAAACAAAATTTGAATTTTTCTTGGAAAGAATACAATTTGAATTCTTTAGTCACATATCTGCAATATTTTTTTGACCCCTGACACGCCAAAACAACTTGAAAACATCTATGACTTGATGGTTGGATTCATAATGCGAAGTGGTTCAACTATTTAAAAGATCAATGATAAGAAAATCTTTTAAAACAGCTTTTCATAATATGATGATGAGCTTCAATTTAAGATTCGAATTATTTTTTTTTAATATGTGTCAGATTTAAATATTTATATTCAATTTGCAAGAAAATTTTATTGCATTAAACTTTTAAAAGATTGCAACTTGACGTCATGAGTCACTTTATTTTCTCATGAAGCATCCAATGATTCCTCTAGAAAAAGATTCTACATTTGCTTGAATATTTTCTTCATTTCGCTTTTTTATTTCTGGGGACATATCTAGGTTTTGCAAAGCTCCCATCGCGATTGAGTTTTCAAACATTTTATTTCTTCTGTACTCTCTCAGGGCGCAATTTATTCTGCGTTGCGGAATATTCTGTTCTTTGTACTCTTTTTTCACAAGTTTTTCAGCATTTATTCTTACTGCATTCAAACCAGATTCACATTCAATTTTTGTTGTGTCGATGTTTGATGGATTTATATCAAGATTACCAGCGTCAATAATTCCTGCATCGATAACGAATTTGCTCAAGCAGTACCTAGTAATGGCTCTGGTTTCATTTTTGATAATCAAATATTTATCATGGATAACTTTATTTGATATCTCACTTTCACACACTTCAGCAGCGTAGTTTAAAATACCTTCGATCATTTGTCTTGTATCAGCAAGTTCCTTTTTGACTTCTTGAGCAGAGAACTCGGTAAGGTTTTCGAATATTTCTTCCTTCATTAGATAGTCCACAAGTCCATCTGTTTTCAATTGCGTTGAAAAACATTCAGAAGTAATCTCCGACATCTTTGTTGCAAATCTATCTTTCATTATAGGAAGAATGAAAGGGATTATCATAGCACATGATTCTACAGCCTTAGTGGGTGATGGAAAATCTTCATCTAAACGTCCTTGTTCTTTTAAATATTGAATTATGCAAGCTCTTTGACATCCTTCTCGGAAATAGCAACTTTGAAAAAGCAAAGAAAAATGATGAAATAAACTCCCTTCATGTTCGAAGAATTACAAAAGACTAAAATATTCTGTCACATTTTCAGTCATTTAAAATAAAAACATTTCTCGCTAAAACAAGTAATCAAATTTTATGACGCAATACAAAATGATCGAAAGGTT:N:chr1_2578831-chr1_2580148	./.:NaN:0:0,0:--:NaN:NaN:NaN:NAN:NAN:NAN
chr1	2579297	129	N	GTACCGGTTGAAGATTTCTCTCGCTCTCCGAGAGAGTATCTAGTTCAAGTCGAGAGCGAGCCGCGGTCACGAAAAGACATAAAATAAAACATGTTGAAAAATAAAACATAGAAATATTCCTTTATTCATCATCATCGATCCATGGACGATATACGACTTTACATTTGTGTCAGCGAAAAAGGAACCCAATAAAATACCAAAAAGAATGAAAAAACTTGGAAAAATTTTCGAAGTGAACGGCCATCTTTATTTTTGTAACTCGTTTGGAGTTGTTGTGAGTATTATTTTTTTTTTTTTTCGTGAAAGACAAGTCAAACGCGTGAATACGGCGCAATGACACAAAGCGATCATAGATCCTAGAAGAAAGACTTTACCTTTAAATTTCATTCATAAACTCGTGAAAACTTTAATAAAGGGGAAAAAGTGATAAATAAGACGCGTCGGTAAATTACAAATCGTACAACAGATAAATGCAAGTCAGCCTTTTAGTTTGTTCGCAATAGGTTCTCCAGCATTTTAAAGAAACAGCTGTTGCGAAATGTGTGTCCACATATTGTTTTTTTTGTGTAGAAAAAAAACTGAAAATTAGCTGCAAATGCCGTGCGGAGATGCTTTGCTTTCTTAGTAAAGAATGCATCAAATGTGAAAATGGCTATCTCTAAGATTTCAATTTTTCTATATTAGAACATTAGTGTCAGAAATTTTGAGATTGTATTGTAATACATCATTATGACGTGGAGGCAAGACTTCAAATATTTTGTGAAAGATTTTTGTTTCTTATTTTTTTGACACTGTCCGGGTTAAGTTAATTCTGAGTGATATATGGAAGAGTTGTGTTTCATTTTTGAGAGCTTGATAACATTCACATTTTACAATTTAATATAGCATTAATCAATGTTAAAAGATTACGTTCCTTTTACATTTCAATTTTTTTGTACATTTCAATTTTCCTTTTCTTTTAATCATTCTCACGGAGAAGCTAAGTAATTAATTGCAGGTTGATGTTTCATAACGAGTCTAAAAACGTTTTCGGATTAGTTAATACTTTTTCTCATTATAGTTTCAGTTCAAAGTATCTACTGAAAGATTCTCACAATTTTTTTTGTTGTTTTTCTATAAAAGTTTCAAAGATCAAAATTCTTGGTATACATCACATAGTACAAGAATGATTATTCCCCTTTATTCCCAAGTAATTATACTGAAGAGTGAGACATTTTTTCAATCAAACTTTGTTTATAGGATTATTTTTTTCTGACAAATAATGAGTTGTTGACGCTGTTGTGCTGATACAGAACATCTGCATGAACCTAATTCCACGATTTTTGTTTTTCTTTGTAATGGTTTTTATTTCATTTATAACGTATAACATTTGATGCCTTTATTGCTGACTAGAAACCTCAGTAAAGAGCGAGGTCACGTGTTTGTTGTCAAAATCAATTCTTGTCATTTGGCCGACATTACGAACAATGCTCAATGCAAATTTGTGATAGTTTTTGCTTGGAGTGAACATAATAAATTCAATCAGAGTAAACATATACGTAAACACTTTTCCATCAATGCGGTTTAGTAAACATTTACAATCACACATTGTAGGAAACTGCGAAGATTACTGTCAAACATTGAGTTACATTGTTTAAGATAGTCAAAAACGTGGGTTGGTTTCGCTAAGAACTTAATCATGTTGTTCGCTAGTTACGGGTGTGAGGTTTATTTCAGTAGAGTTTTTATACATTAATATTCACCACGATTTTTTGTGAAGTATTAATAACACTTATGTTTTAATAATTCTGGTATGGATTATCTCGCGTTCAATTGAAAATATTCTGAAGAAATCTTCGATAGTTTAAACAGTTTAAAACATTGGTCACATTTTCTTTTCTTGTTCTTGAGATTTTGCTCACAAAAAAAAAAAAAAAAAAAAAATTGGGAAAGTAAAAATTCAAAATACAAGTGGTACGGAAATATAAAAGAATTGAGACAACAATCCCAGGCAGCTGCATTTACAGCAGATATTTTGATTTTTTTTTCTGTCAAAGAAGCGTTGAAATAAGAGACTAGTTTTGAACATATTAAAAGGAAAAGTGGAATTCTCAACAGAACACTGTGGATTTTTTTTGTATGTTTTTTTTAAATGAAAGTCGCATATATCATGCAGAATGATTGAAAGCAGCATACTACATGCAAATGAGTGAAAAGTCAAGCATACTCATGCAAATCATTGATTCACAAACGTTTTGATGAGTTGTTACCATGCAGAATAAATTAAGATTTATTTTATTGGCAAGTTTTTTTAATGGAAGTCATCATATTCATTGAATGATTAAATAAGCAGCATCCTCATGCGACTGTTTGAAAGTTAGCATTGTCATGCAGTATAATCTTGAAATTTACTTTTTATTGCAAAGTTTTCTATCTAATGAAAAGTCAGCATATTTCATGGCGAATGGATTATTAGCAGCATCCTCATGCGACATGTTTTGAAAGTTAGCATTTGTCCATGCAGTATATCTTGAACTTATTTCAATTTTCTAATGAAAATCAGTATATTCCATGCAATTATTAAATTAGCAGCATCCCATGCAACATGTTTTAAAGTTAGCAGTGTCAATGCGATAAATTTGTGACGATGATTATTCACCCAAAATAATTTTGGAAAGGAAAAGTTAACATCTCATACAGCAAAGTTCGTATAGTTGGCATTCTCATGCAGGACATTGTGAAAAGATTACATTTTCATTTGACTATGGTAGACAATATTTGCTTATATACAAAAAAAATACAAAATACAAAAAAAAGATTGAAATAAATTGCTAATAGATATTTTCGCTTAATTTCATTTAAGAAAGCAGCAAATTTCATATTTTATGTAGAGTTAAATTGAAATGTCTACATGAAAGTTTTGAATATGCCCATTCTTTACTATTTTTAATCTTAAAAAAAGATCTTTGCGGTTATCGCAGCAAGTTTGAGGTTGGTTTACGACTAAAATCATTCACTTCAAAATAAAGATTTCGAATTTTATGAAAATGTTGATGGAACCATAATAAAATGACAACATTTAGAACGATTTTATGGTTTTTCTTGAGTCGATCTTTTTCCAAGAAGTTCTGATCATAAGAATGATAAAACAAGAAAAGCTTAAAAAAGCGACTGAGTAAAGGTTTTTTAAGCGTCATGAATTATCCCCCGCTGAATGAAATGATAATAGAAGAAATTTTACAAACGAAAGAAAATTTATTGAAGTTTTATTATTGATGATTCATTTGTACAAAAGATTTAATTTTCTCACATTCTTTATTAATTTCATTTGAAAGAGATTGGAAATAAGTTTTCGAGTCCATCCTGAGAGTTCAAAAAAAAATTAATTTAAAATTCAAAAAAAAAAATTAATTAATAAAAGGAGGAAGGGATGTACCGGTTGAGATTCTCTCGCGCTCCCCCTCTTTCGAGATAGTATCTAGTTTCAGTCGAGAGCGACCGCGGTCACGAAAAGACATAAAAATAAAACGATTTTAAAAAAAACCTAAGAAAGTATTCTTTTATTCATCCTCAATCATCGATCCTGGACGATATAGCGACTTTACA	.	PASS	SUPP=1;SUPP_VEC=10;SVLEN=3629;SVTYPE=INS;SVMETHOD=SURVIVOR1.0.6;CHR2=chr1;END=2579298;CIPOS=0,0;CIEND=0,0;STRANDS=++	GT:PSV:LN:DR:ST:QV:TY:ID:RAL:AAL:CO	1/1:NA:3629:0,8:++:.:INS:129:N:GTACCGGTTGAAGATTTCTCTCGCTCTCCGAGAGAGTATCTAGTTCAAGTCGAGAGCGAGCCGCGGTCACGAAAAGACATAAAATAAAACATGTTGAAAAATAAAACATAGAAATATTCCTTTATTCATCATCATCGATCCATGGACGATATACGACTTTACATTTGTGTCAGCGAAAAAGGAACCCAATAAAATACCAAAAAGAATGAAAAAACTTGGAAAAATTTTCGAAGTGAACGGCCATCTTTATTTTTGTAACTCGTTTGGAGTTGTTGTGAGTATTATTTTTTTTTTTTTTCGTGAAAGACAAGTCAAACGCGTGAATACGGCGCAATGACACAAAGCGATCATAGATCCTAGAAGAAAGACTTTACCTTTAAATTTCATTCATAAACTCGTGAAAACTTTAATAAAGGGGAAAAAGTGATAAATAAGACGCGTCGGTAAATTACAAATCGTACAACAGATAAATGCAAGTCAGCCTTTTAGTTTGTTCGCAATAGGTTCTCCAGCATTTTAAAGAAACAGCTGTTGCGAAATGTGTGTCCACATATTGTTTTTTTTGTGTAGAAAAAAAACTGAAAATTAGCTGCAAATGCCGTGCGGAGATGCTTTGCTTTCTTAGTAAAGAATGCATCAAATGTGAAAATGGCTATCTCTAAGATTTCAATTTTTCTATATTAGAACATTAGTGTCAGAAATTTTGAGATTGTATTGTAATACATCATTATGACGTGGAGGCAAGACTTCAAATATTTTGTGAAAGATTTTTGTTTCTTATTTTTTTGACACTGTCCGGGTTAAGTTAATTCTGAGTGATATATGGAAGAGTTGTGTTTCATTTTTGAGAGCTTGATAACATTCACATTTTACAATTTAATATAGCATTAATCAATGTTAAAAGATTACGTTCCTTTTACATTTCAATTTTTTTGTACATTTCAATTTTCCTTTTCTTTTAATCATTCTCACGGAGAAGCTAAGTAATTAATTGCAGGTTGATGTTTCATAACGAGTCTAAAAACGTTTTCGGATTAGTTAATACTTTTTCTCATTATAGTTTCAGTTCAAAGTATCTACTGAAAGATTCTCACAATTTTTTTTGTTGTTTTTCTATAAAAGTTTCAAAGATCAAAATTCTTGGTATACATCACATAGTACAAGAATGATTATTCCCCTTTATTCCCAAGTAATTATACTGAAGAGTGAGACATTTTTTCAATCAAACTTTGTTTATAGGATTATTTTTTTCTGACAAATAATGAGTTGTTGACGCTGTTGTGCTGATACAGAACATCTGCATGAACCTAATTCCACGATTTTTGTTTTTCTTTGTAATGGTTTTTATTTCATTTATAACGTATAACATTTGATGCCTTTATTGCTGACTAGAAACCTCAGTAAAGAGCGAGGTCACGTGTTTGTTGTCAAAATCAATTCTTGTCATTTGGCCGACATTACGAACAATGCTCAATGCAAATTTGTGATAGTTTTTGCTTGGAGTGAACATAATAAATTCAATCAGAGTAAACATATACGTAAACACTTTTCCATCAATGCGGTTTAGTAAACATTTACAATCACACATTGTAGGAAACTGCGAAGATTACTGTCAAACATTGAGTTACATTGTTTAAGATAGTCAAAAACGTGGGTTGGTTTCGCTAAGAACTTAATCATGTTGTTCGCTAGTTACGGGTGTGAGGTTTATTTCAGTAGAGTTTTTATACATTAATATTCACCACGATTTTTTGTGAAGTATTAATAACACTTATGTTTTAATAATTCTGGTATGGATTATCTCGCGTTCAATTGAAAATATTCTGAAGAAATCTTCGATAGTTTAAACAGTTTAAAACATTGGTCACATTTTCTTTTCTTGTTCTTGAGATTTTGCTCACAAAAAAAAAAAAAAAAAAAAAATTGGGAAAGTAAAAATTCAAAATACAAGTGGTACGGAAATATAAAAGAATTGAGACAACAATCCCAGGCAGCTGCATTTACAGCAGATATTTTGATTTTTTTTTCTGTCAAAGAAGCGTTGAAATAAGAGACTAGTTTTGAACATATTAAAAGGAAAAGTGGAATTCTCAACAGAACACTGTGGATTTTTTTTGTATGTTTTTTTTAAATGAAAGTCGCATATATCATGCAGAATGATTGAAAGCAGCATACTACATGCAAATGAGTGAAAAGTCAAGCATACTCATGCAAATCATTGATTCACAAACGTTTTGATGAGTTGTTACCATGCAGAATAAATTAAGATTTATTTTATTGGCAAGTTTTTTTAATGGAAGTCATCATATTCATTGAATGATTAAATAAGCAGCATCCTCATGCGACTGTTTGAAAGTTAGCATTGTCATGCAGTATAATCTTGAAATTTACTTTTTATTGCAAAGTTTTCTATCTAATGAAAAGTCAGCATATTTCATGGCGAATGGATTATTAGCAGCATCCTCATGCGACATGTTTTGAAAGTTAGCATTTGTCCATGCAGTATATCTTGAACTTATTTCAATTTTCTAATGAAAATCAGTATATTCCATGCAATTATTAAATTAGCAGCATCCCATGCAACATGTTTTAAAGTTAGCAGTGTCAATGCGATAAATTTGTGACGATGATTATTCACCCAAAATAATTTTGGAAAGGAAAAGTTAACATCTCATACAGCAAAGTTCGTATAGTTGGCATTCTCATGCAGGACATTGTGAAAAGATTACATTTTCATTTGACTATGGTAGACAATATTTGCTTATATACAAAAAAAATACAAAATACAAAAAAAAGATTGAAATAAATTGCTAATAGATATTTTCGCTTAATTTCATTTAAGAAAGCAGCAAATTTCATATTTTATGTAGAGTTAAATTGAAATGTCTACATGAAAGTTTTGAATATGCCCATTCTTTACTATTTTTAATCTTAAAAAAAGATCTTTGCGGTTATCGCAGCAAGTTTGAGGTTGGTTTACGACTAAAATCATTCACTTCAAAATAAAGATTTCGAATTTTATGAAAATGTTGATGGAACCATAATAAAATGACAACATTTAGAACGATTTTATGGTTTTTCTTGAGTCGATCTTTTTCCAAGAAGTTCTGATCATAAGAATGATAAAACAAGAAAAGCTTAAAAAAGCGACTGAGTAAAGGTTTTTTAAGCGTCATGAATTATCCCCCGCTGAATGAAATGATAATAGAAGAAATTTTACAAACGAAAGAAAATTTATTGAAGTTTTATTATTGATGATTCATTTGTACAAAAGATTTAATTTTCTCACATTCTTTATTAATTTCATTTGAAAGAGATTGGAAATAAGTTTTCGAGTCCATCCTGAGAGTTCAAAAAAAAATTAATTTAAAATTCAAAAAAAAAAATTAATTAATAAAAGGAGGAAGGGATGTACCGGTTGAGATTCTCTCGCGCTCCCCCTCTTTCGAGATAGTATCTAGTTTCAGTCGAGAGCGACCGCGGTCACGAAAAGACATAAAAATAAAACGATTTTAAAAAAAACCTAAGAAAGTATTCTTTTATTCATCCTCAATCATCGATCCTGGACGATATAGCGACTTTACA:chr1_2579297-chr1_2579298	./.:NaN:0:0,0:--:NaN:NaN:NaN:NAN:NAN:NAN
chr1	2580720	116	N	<DUP>	.	PASS	SUPP=1;SUPP_VEC=01;SVLEN=5900;SVTYPE=DUP;SVMETHOD=SURVIVOR1.0.6;CHR2=chr1;END=2584648;CIPOS=0,0;CIEND=0,0;STRANDS=-+	GT:PSV:LN:DR:ST:QV:TY:ID:RAL:AAL:CO	./.:NaN:0:0,0:--:NaN:NaN:NaN:NAN:NAN:NAN	0/1:NA:5900:67,13:-+:.:DUP:116:NA:NA:chr1_2580720-chr1_2584648
chr1	2619316	117	N	ATTTAATAGAAAAACTCCGGCAGTTATAGATTTAGACGAACAGTATTAGTAAAAATCTAACTCAATTGAAGGGCCACTGTGTATAATGTTTCAACCTTCGATATTCCAGAAACTTTTAACACAAAGTGCCCCTTATTGAGTTAGGATTTTATATAAGGGCGTCTAGAAATTCTGAACGCAGGGTTTTACCCCAAAATCGGGCTTTTGCAAGATATTTATTGTTGGGGCCCCGACTTTCGGTATAACAGATTTTTTCCTTAAAAAAAAACACGCTCTGACGCTTTGAAAGAGACAACTCGTATGAATTCTATACGAAGTTTTTTTTATTCGCGATGTATCATCATATATTCGATTCAAGGACAGGCACCCTTAGGCATCCTGCGCCATATAGGAACCACCAGTCAAAAGCCATACGAGTTTTGAGGGCAATGGTCTAGTGGCACGTGAATAATGAAACCATTACGCAATTTCATCTTCGCGATGTTTTTGTTTTTTTTCGCTGTTGACTGTTTTTTTTTTTCGCTAGGAATGTTTTTTTTTTTTCGCTAGGAATGTTTTTTTTTTTGCTAGCAATGTTTTTTTTTTTTCGCTGGAAAAGGCAACTTTGGATGGCAGGGAGGTACCCGAAGTAATAAAGGTAAACACCCCATATTTGATAGAAACTTTCTATTGTATTTAAAACATTTGGTAAAGAAAATTTTCAAATCGGTTAAGATTAAGAAATGTAGAAATGCGAGTGTATACACCAGCAACACATCCATCAGACCCCGAAAGCGGACACAAATTTTTTTTTTTTTTCGTTTTTTTTTCCACTTTCTCGACGTTTCAAGCCATTTCAAGTGAAATAAGAAAAGAAAAATTTTTTGACAATTTTTGACCGCCGAACCAATAGGTGCCGTACCATAGGGTGGGGGC	.	PASS	SUPP=1;SUPP_VEC=01;SVLEN=921;SVTYPE=INS;SVMETHOD=SURVIVOR1.0.6;CHR2=chr1;END=2619316;CIPOS=0,0;CIEND=0,0;STRANDS=+-	GT:PSV:LN:DR:ST:QV:TY:ID:RAL:AAL:CO	./.:NaN:0:0,0:--:NaN:NaN:NaN:NAN:NAN:NAN	0/1:NA:921:28,7:+-:.:INS:117:N:ATTTAATAGAAAAACTCCGGCAGTTATAGATTTAGACGAACAGTATTAGTAAAAATCTAACTCAATTGAAGGGCCACTGTGTATAATGTTTCAACCTTCGATATTCCAGAAACTTTTAACACAAAGTGCCCCTTATTGAGTTAGGATTTTATATAAGGGCGTCTAGAAATTCTGAACGCAGGGTTTTACCCCAAAATCGGGCTTTTGCAAGATATTTATTGTTGGGGCCCCGACTTTCGGTATAACAGATTTTTTCCTTAAAAAAAAACACGCTCTGACGCTTTGAAAGAGACAACTCGTATGAATTCTATACGAAGTTTTTTTTATTCGCGATGTATCATCATATATTCGATTCAAGGACAGGCACCCTTAGGCATCCTGCGCCATATAGGAACCACCAGTCAAAAGCCATACGAGTTTTGAGGGCAATGGTCTAGTGGCACGTGAATAATGAAACCATTACGCAATTTCATCTTCGCGATGTTTTTGTTTTTTTTCGCTGTTGACTGTTTTTTTTTTTCGCTAGGAATGTTTTTTTTTTTTCGCTAGGAATGTTTTTTTTTTTGCTAGCAATGTTTTTTTTTTTTCGCTGGAAAAGGCAACTTTGGATGGCAGGGAGGTACCCGAAGTAATAAAGGTAAACACCCCATATTTGATAGAAACTTTCTATTGTATTTAAAACATTTGGTAAAGAAAATTTTCAAATCGGTTAAGATTAAGAAATGTAGAAATGCGAGTGTATACACCAGCAACACATCCATCAGACCCCGAAAGCGGACACAAATTTTTTTTTTTTTTCGTTTTTTTTTCCACTTTCTCGACGTTTCAAGCCATTTCAAGTGAAATAAGAAAAGAAAAATTTTTTGACAATTTTTGACCGCCGAACCAATAGGTGCCGTACCATAGGGTGGGGGC:chr1_2619316-chr1_2619316
chr1	2624462	118	N	CCCCACCTCCCCCCCCCCCCCCAGTCCCCACCCCCCCACCCCTCCCCACTCCCCACCATCATACCCCTCTCCCCCACCCCCCCCCCCCCCCCCCCCCCCGGCTCCCCCCCCCCACCCCACATCCGTTTCTAATTCATTCTTATTTCCTGTGAGAAACATCTTTATTGTTTCCATATACTTTATTTAGGTCTCCACAGCAGAGTACACGAAATGCGTACATGCTGAGAATGAATCAAGTCGTTTCTCGAATGACATCATCAATATCACGTGTAGACCTCTACGTCGATCTGAGTAGTGGCATTCTTCTCATCATCATAAATCGTATCAGCATTAGGCACACAACGAATTGAACGTTATAATTGCATTCCACAAAATACATTATTTGATAAGACTCAAGAAATTGTCAAATAAACAAAAAACACGCGATATAAAGACCAAAAATACATTATTCCAAAAAATATTTATTTTGTACTATGCATAGAAATAATATTGAGTTTCATTATCCTAGTTTAATTAAGTGTACTGTTTACTGGGAAATGAGCCCCTGACCCTAGGGTGACAGTGTGATAATAGATGTATTGCAGATAGCATCACTCAAGTCTTGCTGATACATTTACTCAGCATTATAAGTGTTGGTCAAGAAACAAATTAATTCTGATTGTTTTGGTTTAAATACTTTATCACTATCACTTGAATGGGCTAACGTGGGTGGGCGAGATATTAGTGGATTTCGCAAAAACGACAATATAAAAAAAACTTTTTGTTGTCCGTCTTTTCGGGGTCTGTGTCTCTTTAGATTACTCGTTGTAGATTGGTACGATGATGACCTGTGATGTGACATCTCAGCATTGTTCTATTCATTGCTTAACCGATTTTGAAAAAGTTTCTTATTACTCAAATGGTTTAAATACAAATAGAAAAGTTTCTATCAAATTATGGGGTTTGTACTTCCTTTTTTACTTCGGTGGACCTTGCATACAATAAATTTGCCCTTTTTTC	.	PASS	SUPP=1;SUPP_VEC=01;SVLEN=526;SVTYPE=INS;SVMETHOD=SURVIVOR1.0.6;CHR2=chr1;END=2624463;CIPOS=0,0;CIEND=0,0;STRANDS=++	GT:PSV:LN:DR:ST:QV:TY:ID:RAL:AAL:CO	./.:NaN:0:0,0:--:NaN:NaN:NaN:NAN:NAN:NAN	0/1:NA:526:27,4:++:.:INS:118:N:CCCCACCTCCCCCCCCCCCCCCAGTCCCCACCCCCCCACCCCTCCCCACTCCCCACCATCATACCCCTCTCCCCCACCCCCCCCCCCCCCCCCCCCCCCGGCTCCCCCCCCCCACCCCACATCCGTTTCTAATTCATTCTTATTTCCTGTGAGAAACATCTTTATTGTTTCCATATACTTTATTTAGGTCTCCACAGCAGAGTACACGAAATGCGTACATGCTGAGAATGAATCAAGTCGTTTCTCGAATGACATCATCAATATCACGTGTAGACCTCTACGTCGATCTGAGTAGTGGCATTCTTCTCATCATCATAAATCGTATCAGCATTAGGCACACAACGAATTGAACGTTATAATTGCATTCCACAAAATACATTATTTGATAAGACTCAAGAAATTGTCAAATAAACAAAAAACACGCGATATAAAGACCAAAAATACATTATTCCAAAAAATATTTATTTTGTACTATGCATAGAAATAATATTGAGTTTCATTATCCTAGTTTAATTAAGTGTACTGTTTACTGGGAAATGAGCCCCTGACCCTAGGGTGACAGTGTGATAATAGATGTATTGCAGATAGCATCACTCAAGTCTTGCTGATACATTTACTCAGCATTATAAGTGTTGGTCAAGAAACAAATTAATTCTGATTGTTTTGGTTTAAATACTTTATCACTATCACTTGAATGGGCTAACGTGGGTGGGCGAGATATTAGTGGATTTCGCAAAAACGACAATATAAAAAAAACTTTTTGTTGTCCGTCTTTTCGGGGTCTGTGTCTCTTTAGATTACTCGTTGTAGATTGGTACGATGATGACCTGTGATGTGACATCTCAGCATTGTTCTATTCATTGCTTAACCGATTTTGAAAAAGTTTCTTATTACTCAAATGGTTTAAATACAAATAGAAAAGTTTCTATCAAATTATGGGGTTTGTACTTCCTTTTTTACTTCGGTGGACCTTGCATACAATAAATTTGCCCTTTTTTC:chr1_2624462-chr1_2624463
chr1	2634873	130	N	CCATTGTTTCATCATCATCAGAGTAGGGAAAGTGCACGACTGTACATAAAGCGATTAGAATCAGTAATATAAATTCAACTTGTTTCGCTCCCTTTGTCGCACTCACCTGAATTATTTAACTTTTTGGAATGTTCCACTTTCAGTATCCGTTCCCACAGGATTCGTATATTCCTGAATACTCTTCAATTGTTCATATTTGACAAATTTTTATTTTTAATCAACTGAACAAAGAGACATTTCATTTATTATATCCTATGAAAAATGCCCACTTTAAATGAAACATGGGCTAAGTATCTACACTTTGAAAACTCAGCCCCAAGTGACCACCCCGAGAATGGGACCAGGTCGTACCGATTAGTGAATCGAGACGAATTCTGATACAAATCCGATTGGCACAGACACTTAAGGCCAATGAGCAAATTTGCAATTGCCCCCCTA	.	PASS	SUPP=1;SUPP_VEC=10;SVLEN=427;SVTYPE=INS;SVMETHOD=SURVIVOR1.0.6;CHR2=chr1;END=2634873;CIPOS=0,0;CIEND=0,0;STRANDS=+-	GT:PSV:LN:DR:ST:QV:TY:ID:RAL:AAL:CO	1/1:NA:427:0,7:+-:.:INS:130:N:CCATTGTTTCATCATCATCAGAGTAGGGAAAGTGCACGACTGTACATAAAGCGATTAGAATCAGTAATATAAATTCAACTTGTTTCGCTCCCTTTGTCGCACTCACCTGAATTATTTAACTTTTTGGAATGTTCCACTTTCAGTATCCGTTCCCACAGGATTCGTATATTCCTGAATACTCTTCAATTGTTCATATTTGACAAATTTTTATTTTTAATCAACTGAACAAAGAGACATTTCATTTATTATATCCTATGAAAAATGCCCACTTTAAATGAAACATGGGCTAAGTATCTACACTTTGAAAACTCAGCCCCAAGTGACCACCCCGAGAATGGGACCAGGTCGTACCGATTAGTGAATCGAGACGAATTCTGATACAAATCCGATTGGCACAGACACTTAAGGCCAATGAGCAAATTTGCAATTGCCCCCCTA:chr1_2634873-chr1_2634873	./.:NaN:0:0,0:--:NaN:NaN:NaN:NAN:NAN:NAN
chr1	2634883	119	N	GGTCTTTGTGTGTCGTCACCCTATGTCGTCGTTATGCCGCATCACCGTATCGATGCCGTAGATTTTCCCCTGCGCTGCACGTGCGCTATAGGGTTTAAAGGTTTACAAAACAATTTAATTCCCTATTCATTTATAAAAAATAGTAATTGTTACCAACCACAATTAGAAAGGAAAGAATTTCTGTGTGAGTCGAGTAATTCTTGTGATTTGAGTTGATTTAATTTCTATAGACACACGATAAGTATAAATAATAAAACAGAAATCTATCTAAGAGTAAGTAATTTGTATTTTCAAAATTTCACTTCTGATGGATATATGTTATGAAAATAAATAAGAATGGATTTTCATTCTCTACATGAAGAAAAGACAAAGGCGGAGTTAAGGTATTCGGTGATGTGATGTGGGCGGAAGGGAGTCAGTATAATGACAAAAAAAAAGGACAGTATCTAGCGATCGATGAGGAGGAGCTACTCCTGTACCCAGAACGCCGACGGCGGGGTAAGCGATGATGACTAACGGGACGAAGAATTGTGCGAGAAGTGAATATAGCTTCGAGGAAAGAAACGAAAGTGCAAAAGAAAGTTATATTCGTGTGATGTGAAAAAATGAAAAATGACAGGAAAGACCCGCAAATTAGAAAGTGTGGGGGGGGGGTGAATATGATAACAAGAAGGACCCAAGTTTTAAAAAGAAAAAGAGTTAGTTGTAGATATGAGAGGCTTACTATCCATACCAAATATCCTTTTTAATTATCCACCTCCGCCTCGTATAACCGTGATTTGTGTTGATATGTGGGCATGGACAAGTCGCTGGTGGAAGAATATTATAGTTTTATGAAAAAGTTTCTCTTCTAGGCCCAGACAACAAGCAATTTGCACAAGAGTGAGGGTTGAAGGAATAGACGTTTAGTCATGAGTTGGTATTCCGATATGTTTTGAGCCTTGTAGTTTTATCTCATAAGCTATTGCGAATTTTGGGTTGGTCTTTTTTGCAGACTAG	.	PASS	SUPP=1;SUPP_VEC=01;SVLEN=430;SVTYPE=INS;SVMETHOD=SURVIVOR1.0.6;CHR2=chr1;END=2635273;CIPOS=0,0;CIEND=0,0;STRANDS=+-	GT:PSV:LN:DR:ST:QV:TY:ID:RAL:AAL:CO	./.:NaN:0:0,0:--:NaN:NaN:NaN:NAN:NAN:NAN	0/1:NA:430:47,18:+-:.:INS:119:N:GGTCTTTGTGTGTCGTCACCCTATGTCGTCGTTATGCCGCATCACCGTATCGATGCCGTAGATTTTCCCCTGCGCTGCACGTGCGCTATAGGGTTTAAAGGTTTACAAAACAATTTAATTCCCTATTCATTTATAAAAAATAGTAATTGTTACCAACCACAATTAGAAAGGAAAGAATTTCTGTGTGAGTCGAGTAATTCTTGTGATTTGAGTTGATTTAATTTCTATAGACACACGATAAGTATAAATAATAAAACAGAAATCTATCTAAGAGTAAGTAATTTGTATTTTCAAAATTTCACTTCTGATGGATATATGTTATGAAAATAAATAAGAATGGATTTTCATTCTCTACATGAAGAAAAGACAAAGGCGGAGTTAAGGTATTCGGTGATGTGATGTGGGCGGAAGGGAGTCAGTATAATGACAAAAAAAAAGGACAGTATCTAGCGATCGATGAGGAGGAGCTACTCCTGTACCCAGAACGCCGACGGCGGGGTAAGCGATGATGACTAACGGGACGAAGAATTGTGCGAGAAGTGAATATAGCTTCGAGGAAAGAAACGAAAGTGCAAAAGAAAGTTATATTCGTGTGATGTGAAAAAATGAAAAATGACAGGAAAGACCCGCAAATTAGAAAGTGTGGGGGGGGGGTGAATATGATAACAAGAAGGACCCAAGTTTTAAAAAGAAAAAGAGTTAGTTGTAGATATGAGAGGCTTACTATCCATACCAAATATCCTTTTTAATTATCCACCTCCGCCTCGTATAACCGTGATTTGTGTTGATATGTGGGCATGGACAAGTCGCTGGTGGAAGAATATTATAGTTTTATGAAAAAGTTTCTCTTCTAGGCCCAGACAACAAGCAATTTGCACAAGAGTGAGGGTTGAAGGAATAGACGTTTAGTCATGAGTTGGTATTCCGATATGTTTTGAGCCTTGTAGTTTTATCTCATAAGCTATTGCGAATTTTGGGTTGGTCTTTTTTGCAGACTAG:chr1_2634883-chr1_2635273
chr1	2636287	131	N	CTGGCTGTGTCGACTGGTTTGAGGGGGCACGGTTATCGGAGAGGCAAAGGGGCGTGAGACGAGGGTCCTTCAGAGATCCAAGGGATACCGTGGGAGTCGCTTTTTCGTTATTTATCGGGTACCGAGGCGATTCCCCGACGAGTGGGTAGTATGTCCCAATGGCGATGCCAACCATGAATCCTCGATGCTTGATTCCATCGGGAGTTTATTCGACTTTCCAATATGAAAGATTATTATATTTTGATGGGAATCGCTTGGTAACCGATTGTGCTATGAGTGAAAGTTTGGAGCTTGAAACGATCATCAAGCACGGCCCAAAAGTGCGATAACCACGACTTTAGTTCTGGGGAATAAAGGAGCTGAACGACATCAAGCACGACCCAAAATTCTATGAACCGACGACGTTAGTCTGATAAATAAGAGGGAGCTTGGAACTGAAGCATCAAGCACGACCCAAATTATATACAGACACGTTAGTCTGAGATAGTGTACCCTACCACCCCGTATTAACCCTCGGGAACAAATGCCTGCTTCAATGCCAAGAATTGGCGTATTTTTTTGCTACAAGTTTGTTTAAAAAATACTTGTTAAACGAATCATGGTAATAATCAAGGAGTAATATGGCGATTTAAGCTGATTTCGTAGTCTTTTATTGTAAATTTATTCGAAGAATGCCCAAGTGAGTGCGTTTTATAATCAGCATAGGGCAAAAGAGGAAGTGTTACCTCGTTCCTGTATATGAGCACGGAGATGAAGCCGAAGATAATTGATGCTTCGACTGATGTCGTGGCATGATGAAATATTATCCACGAGGTTAAAATATTTCGACAAATTGATAGGAAAACTGACAGCTATTATAGACCAACAGTTGACCTAAATTTACATTTTAATACTTAACTAACATCGATGAAACAATGCGAATGACGTGTCACGCGAATTCCGATGTCCGATTGCGTTCGACAACATCAGATTAATATGCGTTTAAAAAAGATTCAAAAAAAATCATAAGACCGCTTTTTTTTTGCAAGAATGAAAGATAGATTTATCAATTCGTGCATTTATATAATGATGGTATAGATGATTGGGATTTTTGAAACGATGTAGCAGCGGCATCAAGAAATGAGCCATCGAATCACATTCTGAGCTTTCAATCCTTGGGAAACTTCAGCGGAAAATCCATGAACATCCGCGGCTTTGGAAAATAAAACTCGATTTGAAAACAGACCAAAGGCGTTGGTACAATCGAGTATTGCCATATCAAGCCAAAAGCGTGTATAGAGGGCCATAATAGATTTTTATATAAACTCAGAAATAATCGAAGAAAAGTGTGAGAAATCGGAACGTTTGGTCTCCCCCGCTACGAACGTGTCAACAATAACCAAAAAGAGGGGCCTTAAATGTAACCAAATTTGGCACTATGCCTAAAGTCCTTTGCGCAATCAATCATGCAGTCGAAGAAAGAAATATTAACCGAAAAGGTGAAGCATATATAAAAAGTAATTTGGTTCTGTTGTGGCTCGTCAGATATCTCATTTTTTAAATCGAGCTGGTGGCATATCAAATTGATGGTATCAAAATTGTGACTGGGAATGATTTCAATCAAGCAACAAGCGGGAAAAGTGTTTATGATGATAATATATATATATATATAGATATATTTACAGCATCATTGATAAAGATTTCCTTCGAAAAGAAATTTATCAGAACAACATGGATGAGAAATTTCGTTCATATGAAGAAATGGGTGAATTCGCTATTACTCAGAAATTCTCATTAATTTACGAAGGTTTCAATTGCTTTAGCACCATTGATAAAACTTTCTACAGTCTTTCATTCGATTATTCTTGATGGGAAATGCTTTTTATGATACAAATCAAAGAATCGTTATTTCCCAAAGGAGAACAACCAGTTGACGTCAAAACTATAAAAGACAAAAGTTCAAAGTTTCGACCATGTTTCTATGCTTTTGATATTCTGCTTTTAACAATGAGGAAGTTTACATGATGTCCCTTACACGAGAGATGCCCACTTTTTTCAAACAACTGTTTCAAAATCGTATTGGTGTGATGGTGAAGAACAACAACCAATTAGATTTCGTGATGTTGATCATATGTTGGATTTGTTTCATGCTGCATCTCAGTTGTAGAGTGGTGTCGTGCGAGATGAAGGAATTGTACTTTAAGATGCATAACAAATCATTTATACAAGGCCTGGCTATAACTCCTAGGGGGTTACAGGGGTTGTATTAAAACAACTCAGATAGTACCCACAGCTATTATTTTGATGGATATGTTGTGAAGGAATTTGTTGCGTTATTATTGGAGGATTTTATGAGAATCTAAATTCAAAAATGTCATTCATAATATTTAGTTGATGCTGTTGATAAAATTGACGAGGATTGTAATAATGTTTATGCTGTTGGTGAAGTGAGTCAAGGAGTGACAGCTCACGAACGAATAAAAATCAACGAGAGTCTCAAACCACATCTTGTTGAGCATCTTGGAGAGATTCAAACAATAAAAATGATCTACCACACTTTCAATATTAATTTATTGAGACATAGGATTTTTTTTTTAATTTGTTTTTTTTATCACGGAAATGTAACCTGTGGCGACGGGTTTGAGGGCACGGTATCGAGAGGCAAAGGGCGTGAGACGAGGGTCTTCAGAGATCCAAGGAGACACGTGGGAGCGAGTATTTCGGTATTTATCGTACCAGGGCGATTCCACGACGAGTGTGAGTATGTCCAC	.	PASS	SUPP=1;SUPP_VEC=10;SVLEN=2728;SVTYPE=INS;SVMETHOD=SURVIVOR1.0.6;CHR2=chr1;END=2636288;CIPOS=0,0;CIEND=0,0;STRANDS=++	GT:PSV:LN:DR:ST:QV:TY:ID:RAL:AAL:CO	1/1:NA:2728:0,7:++:.:INS:131:N:CTGGCTGTGTCGACTGGTTTGAGGGGGCACGGTTATCGGAGAGGCAAAGGGGCGTGAGACGAGGGTCCTTCAGAGATCCAAGGGATACCGTGGGAGTCGCTTTTTCGTTATTTATCGGGTACCGAGGCGATTCCCCGACGAGTGGGTAGTATGTCCCAATGGCGATGCCAACCATGAATCCTCGATGCTTGATTCCATCGGGAGTTTATTCGACTTTCCAATATGAAAGATTATTATATTTTGATGGGAATCGCTTGGTAACCGATTGTGCTATGAGTGAAAGTTTGGAGCTTGAAACGATCATCAAGCACGGCCCAAAAGTGCGATAACCACGACTTTAGTTCTGGGGAATAAAGGAGCTGAACGACATCAAGCACGACCCAAAATTCTATGAACCGACGACGTTAGTCTGATAAATAAGAGGGAGCTTGGAACTGAAGCATCAAGCACGACCCAAATTATATACAGACACGTTAGTCTGAGATAGTGTACCCTACCACCCCGTATTAACCCTCGGGAACAAATGCCTGCTTCAATGCCAAGAATTGGCGTATTTTTTTGCTACAAGTTTGTTTAAAAAATACTTGTTAAACGAATCATGGTAATAATCAAGGAGTAATATGGCGATTTAAGCTGATTTCGTAGTCTTTTATTGTAAATTTATTCGAAGAATGCCCAAGTGAGTGCGTTTTATAATCAGCATAGGGCAAAAGAGGAAGTGTTACCTCGTTCCTGTATATGAGCACGGAGATGAAGCCGAAGATAATTGATGCTTCGACTGATGTCGTGGCATGATGAAATATTATCCACGAGGTTAAAATATTTCGACAAATTGATAGGAAAACTGACAGCTATTATAGACCAACAGTTGACCTAAATTTACATTTTAATACTTAACTAACATCGATGAAACAATGCGAATGACGTGTCACGCGAATTCCGATGTCCGATTGCGTTCGACAACATCAGATTAATATGCGTTTAAAAAAGATTCAAAAAAAATCATAAGACCGCTTTTTTTTTGCAAGAATGAAAGATAGATTTATCAATTCGTGCATTTATATAATGATGGTATAGATGATTGGGATTTTTGAAACGATGTAGCAGCGGCATCAAGAAATGAGCCATCGAATCACATTCTGAGCTTTCAATCCTTGGGAAACTTCAGCGGAAAATCCATGAACATCCGCGGCTTTGGAAAATAAAACTCGATTTGAAAACAGACCAAAGGCGTTGGTACAATCGAGTATTGCCATATCAAGCCAAAAGCGTGTATAGAGGGCCATAATAGATTTTTATATAAACTCAGAAATAATCGAAGAAAAGTGTGAGAAATCGGAACGTTTGGTCTCCCCCGCTACGAACGTGTCAACAATAACCAAAAAGAGGGGCCTTAAATGTAACCAAATTTGGCACTATGCCTAAAGTCCTTTGCGCAATCAATCATGCAGTCGAAGAAAGAAATATTAACCGAAAAGGTGAAGCATATATAAAAAGTAATTTGGTTCTGTTGTGGCTCGTCAGATATCTCATTTTTTAAATCGAGCTGGTGGCATATCAAATTGATGGTATCAAAATTGTGACTGGGAATGATTTCAATCAAGCAACAAGCGGGAAAAGTGTTTATGATGATAATATATATATATATATAGATATATTTACAGCATCATTGATAAAGATTTCCTTCGAAAAGAAATTTATCAGAACAACATGGATGAGAAATTTCGTTCATATGAAGAAATGGGTGAATTCGCTATTACTCAGAAATTCTCATTAATTTACGAAGGTTTCAATTGCTTTAGCACCATTGATAAAACTTTCTACAGTCTTTCATTCGATTATTCTTGATGGGAAATGCTTTTTATGATACAAATCAAAGAATCGTTATTTCCCAAAGGAGAACAACCAGTTGACGTCAAAACTATAAAAGACAAAAGTTCAAAGTTTCGACCATGTTTCTATGCTTTTGATATTCTGCTTTTAACAATGAGGAAGTTTACATGATGTCCCTTACACGAGAGATGCCCACTTTTTTCAAACAACTGTTTCAAAATCGTATTGGTGTGATGGTGAAGAACAACAACCAATTAGATTTCGTGATGTTGATCATATGTTGGATTTGTTTCATGCTGCATCTCAGTTGTAGAGTGGTGTCGTGCGAGATGAAGGAATTGTACTTTAAGATGCATAACAAATCATTTATACAAGGCCTGGCTATAACTCCTAGGGGGTTACAGGGGTTGTATTAAAACAACTCAGATAGTACCCACAGCTATTATTTTGATGGATATGTTGTGAAGGAATTTGTTGCGTTATTATTGGAGGATTTTATGAGAATCTAAATTCAAAAATGTCATTCATAATATTTAGTTGATGCTGTTGATAAAATTGACGAGGATTGTAATAATGTTTATGCTGTTGGTGAAGTGAGTCAAGGAGTGACAGCTCACGAACGAATAAAAATCAACGAGAGTCTCAAACCACATCTTGTTGAGCATCTTGGAGAGATTCAAACAATAAAAATGATCTACCACACTTTCAATATTAATTTATTGAGACATAGGATTTTTTTTTTAATTTGTTTTTTTTATCACGGAAATGTAACCTGTGGCGACGGGTTTGAGGGCACGGTATCGAGAGGCAAAGGGCGTGAGACGAGGGTCTTCAGAGATCCAAGGAGACACGTGGGAGCGAGTATTTCGGTATTTATCGTACCAGGGCGATTCCACGACGAGTGTGAGTATGTCCAC:chr1_2636287-chr1_2636288	./.:NaN:0:0,0:--:NaN:NaN:NaN:NAN:NAN:NAN
chr1	2636288	132	N	<DUP>	.	PASS	SUPP=1;SUPP_VEC=10;SVLEN=18074930;SVTYPE=DUP;SVMETHOD=SURVIVOR1.0.6;CHR2=chr1;END=20711218;CIPOS=0,0;CIEND=0,0;STRANDS=-+	GT:PSV:LN:DR:ST:QV:TY:ID:RAL:AAL:CO	0/1:NA:18074930:46,13:-+:.:DUP:132:NA:NA:chr1_2636288-chr1_20711218	./.:NaN:0:0,0:--:NaN:NaN:NaN:NAN:NAN:NAN
chr1	2639369	133	N	AAAAATAATCGAAACACGTGTTAACCGGGGCGGGATTCGAGGGGCTAGGACACTGAGATTATCGGGGGTACTGGCACGAGGTCTGAGTAGTTGTAGCCAAGACTTCGAGCGGTGCAGGACGTGTCAGTTTGGGCACCGGAACCATCTGTCTGGAGACGAGGATTAATCTCTTTTTCAACCGGAAATTGAAAGTATTTTCGATCATCTCATTGGGATTGAATGCTACTTTCGCAATTTAAAGGAGTTTTTTTTTCGGAGGAAAGGAAGGATTAAGGAAAAGATGAAAATAGACAACTGAGGGAGTTTTTTTTTTTTTTTTTGAGGGGAAAAGGAAAATGACAAATTTTCCCCGAAAATATTCGTTTTCATCTGCAAAATTTTGAGATGAGTGAAAATCCCAGTTAGCTAATATATCCTGAAAGATGGAATTTCCGGGGTCTCTTTGTTAGATAAAATAACCGGGAATATAGAACCGACAGATTGGATGTGCATTCTAGAAAAAGTACAGCTGAGAAACTTAGCAGATAAAAGTACAGTTCGGCAAGTACAAAATAAAAGCACAGTATGGTACTGTGCGTAAAAGTCAGTTTCGGCAATGCGACAAATAAAGCACAGTATGGTAAGGTGGTAAGAAAGGTTTGCAGTTGTGGTAATGCCACATAGTAAAAGACATCTGGCAATGTGCGTTTTGATAAGTACAGGTGTTTTGGTAATGTAACAGAATAAAAGCACAAGAGGATGACAAGCTTGCGTTAGAAAAGTGCAGGTGTGTAAATGCACGAAATAAAAGCCCGGGTTATTGGCAACTTGCGAGAAAATAAAAAGATAAACGAAAAAAAGTTATAGACCCAGTATGGCCCATGTGCAATTTTTAAAAAACCCAAGAAACGGAGAGTTTGAATATGTAATTGAATATTTTCATTCATTCAGCAGATGGTCAATGCAAAGACAAAGTACCATTCAGCAAATGTAAAAGATTTTCAGAATGTTTTGTGATACTTTGTCGTTTTCTAAGCTTTCTATTACTTAGTTATTATAGCACAACGTTAGATCGGGAGAACCGAAACCAGTAAATGGTGATAAAATACTCGAAGGAGAAGATAACGGAAGTATAAGTTAACCGAGATAAAAAGAAAATCCAACGGATACTTTATGTAATAAAAACGATGAATCCGAGAAGATGACAGACACTGTGCTCATGTATTAAACTATATTGACCAAATGAGGCAGACAAAGACGTTGTGCCAAGTTGGCACAACTGAAAGAACAAATGAATGGTAATCTAAGCGGAACTAAAGATTACAAAAGATAGAAAGTTGGGTCGATAGAATAATAGATAATGTCCTTGGCGAGGGCATACATGTCGCAAAAGTTTCTGGAAAAATATGCTGAAGGATGAAAGGATTTTTTCAATTCAGGAATGAAAAAAGAGGAAAAGTACAAACAGATTATGAAAGTTGAAAAAATATAAAGCCTACGAAGCTAATGTTTAAAATTTTGGATACAGCTTTTGGAGGGAGAATCCTATCCGAAAGCTGCTAAACTAAAATTCGAGCTGCTTTCAAAAATACCGAAGGTGTCCGATCGAGAAATATAAGAAGATTAAATCTGTTGTGTAAGGCTGGTGGAATTTGATAAGACAAAAAATTGAAAATGAGTTCGAGGTCAATCCTTACTGGCTTGTTCATATCAAAATTTAAAACGAAAACACTGTAAATCTTCATGATGATAAGACTTAGAGGAATTCGTTGAAAAGTCATTAAAATTAAATTGGCAGAAAGAGAAAAGACATAGAAAAGACATTAAAGAGGATAATGAAAATAAATTCTTTTATCTCGAAAGAACAGTGAACGCGTAAACACAAATGTGAGCGAAAAGTTTGAACAAGCCAATAATTCTTTGTAATAAATGGGTTTTATACACAACCTATGGAAAACTTGTGCCCAGCCCCATCGGTGCACAATGAAGAAAGAAATGTAGGGAAGAATTCATTATGCACGAAGTGTAAAGGCCCTCCTGTTTTTAAGATAAATTGCGTATGTAGAGATGAAGAAAGATACGCTCATAGAAAATTTTCCCGAAAGAAATAAGCCAAAAACACCTTTCGTCCGAGGCGACCAAAACTTCGAACAATGATAGATATCAGCCTACGATAGTTTCTTTTCAGAGAGGGCGGGATAATCAGGTGATCAGGGAGATAGGAAATACCGCACATGTAAATATTTAAAATTCTTGTGTTAAATCTTCATTATAATTGGCAGTGTGATTCACAGGTTGATCACGGCTGTGGTGAATATATGCGGCAAAGTTTTCAAATCAAAAAAAGGCCTGAAAGCACACAGACCACCTCACCAGAAAGAGAACCGAGACAATGTCCACATTGTGTGCGATGAAATACTTCCTCAAAATCTTCGAGACATATTCGTGTAGTCACGAAGGTTTACAGACCTTTGGCTGGAATTTTGCAATTGATTTCATTTTTTTATTGGAAAATTGTAAAGAAAATAATCTTCAGTTCATTTTGTGGACGATTTTCTCAATAAACGATGGTGGTGAGGATCACCGGAAAAGATTCATACAAGAGGCGAAATTGTGAAAGCTGATCAAGCATGAAATTGTATATGTTGTCGGACTTCTATAGAATGTCCGAAATGTTTGAAGAGACCAAAAAGAGGTGAAAAAAAAACTTTTCAAAATCACGTCGAAATTGTATTGGAATTGTGACGAGAAGAGGCGTTCTTACAATTACCTTGCATTGGGTTGTAAGAAGTTCACTTTCAACGCAGTTGTGTGATCCAATGGCGAAAATACACAATACATATAAAATGTGGGACAATTCGCTCCGGTTAAAGTCGTGGTGATGACTATCGGAATCATATCACAGGACATGTCGTCTTCCATGTCAACGGTTGAATTTATAATTGTTTTTACTATATACATTCACAAAATGAAATTCCATTCCATAGTGTGCACAGTTTTTGTTTCACAAATAAATTGGATTAAACATGTTGAGATACAACATGAAAAGAATGTCCATCGACATGTCATTGTGAACAATGTCGGGCGACATTTAAGACACGTAACCATCTGATCTCATGAAACATGAATGTCCCATCATCATATGATGAACCGAGATGTTTCTTTGCGATCTTTGCAACAAAAGATCTGGATCAATTTTGAACAAATACACACATGAAAGGCTAGTCGCATTCTGAATGATAAAAGCCTTATCGTTGTAGATATTGTGGGTTGAAGTTTAACTAAACAACGACAATGAAATTGGCATTGAAGAAGAGATCATGAGAGACAATGCGCATTTCCATGTCTAAATGTCCTGCTGAAAAAATGAAAACATTTAAAGGATTTAAAAGACATGACTGAAGAAAGGAATGGAACGTCCATAAATGTACCAAAAGTATCCGAACTACCTAATTATGAAAATAAAATAAAAGTACTTCATAACGTTAAGAAGATTGTGTGATTTACCTTTGCAAGTTTAGTTTATCTATTAATTTGATAAGTGTGATTGCTGTAAAAGAAGTTCAAGAAAATAAATAGCAATCAACATAATTTTAGATATACTTATTATTTGATTATATTGTTCTTACACGCATAATTATAAGCAAGTAATATAATAGTGATGGATTGCGGTTCAATATAATTTGATTAATTGAAGAATTCATTTGCCTCTTGATGATTGAATTTTGATTTTAATGTCTCATGTTGAGTTTTGCCATCATTGAATGAAAAAAATCTTTTCCGTTTTTTAACAATAAACGAAAGGGAGAGTGTTACGGTGGGATCAGAGGGTAAGGGGCTAAGGACACTATGATTATCGTGGGTACTGGCACAGTTCTGGTCAGTTTAGACCATTAGACTTCGAGGCGTGCATGACGTGCAGTTTGGCC	.	PASS	SUPP=1;SUPP_VEC=10;SVLEN=3886;SVTYPE=INS;SVMETHOD=SURVIVOR1.0.6;CHR2=chr1;END=2639370;CIPOS=0,0;CIEND=0,0;STRANDS=++	GT:PSV:LN:DR:ST:QV:TY:ID:RAL:AAL:CO	1/1:NA:3886:0,3:++:.:INS:133:N:AAAAATAATCGAAACACGTGTTAACCGGGGCGGGATTCGAGGGGCTAGGACACTGAGATTATCGGGGGTACTGGCACGAGGTCTGAGTAGTTGTAGCCAAGACTTCGAGCGGTGCAGGACGTGTCAGTTTGGGCACCGGAACCATCTGTCTGGAGACGAGGATTAATCTCTTTTTCAACCGGAAATTGAAAGTATTTTCGATCATCTCATTGGGATTGAATGCTACTTTCGCAATTTAAAGGAGTTTTTTTTTCGGAGGAAAGGAAGGATTAAGGAAAAGATGAAAATAGACAACTGAGGGAGTTTTTTTTTTTTTTTTTGAGGGGAAAAGGAAAATGACAAATTTTCCCCGAAAATATTCGTTTTCATCTGCAAAATTTTGAGATGAGTGAAAATCCCAGTTAGCTAATATATCCTGAAAGATGGAATTTCCGGGGTCTCTTTGTTAGATAAAATAACCGGGAATATAGAACCGACAGATTGGATGTGCATTCTAGAAAAAGTACAGCTGAGAAACTTAGCAGATAAAAGTACAGTTCGGCAAGTACAAAATAAAAGCACAGTATGGTACTGTGCGTAAAAGTCAGTTTCGGCAATGCGACAAATAAAGCACAGTATGGTAAGGTGGTAAGAAAGGTTTGCAGTTGTGGTAATGCCACATAGTAAAAGACATCTGGCAATGTGCGTTTTGATAAGTACAGGTGTTTTGGTAATGTAACAGAATAAAAGCACAAGAGGATGACAAGCTTGCGTTAGAAAAGTGCAGGTGTGTAAATGCACGAAATAAAAGCCCGGGTTATTGGCAACTTGCGAGAAAATAAAAAGATAAACGAAAAAAAGTTATAGACCCAGTATGGCCCATGTGCAATTTTTAAAAAACCCAAGAAACGGAGAGTTTGAATATGTAATTGAATATTTTCATTCATTCAGCAGATGGTCAATGCAAAGACAAAGTACCATTCAGCAAATGTAAAAGATTTTCAGAATGTTTTGTGATACTTTGTCGTTTTCTAAGCTTTCTATTACTTAGTTATTATAGCACAACGTTAGATCGGGAGAACCGAAACCAGTAAATGGTGATAAAATACTCGAAGGAGAAGATAACGGAAGTATAAGTTAACCGAGATAAAAAGAAAATCCAACGGATACTTTATGTAATAAAAACGATGAATCCGAGAAGATGACAGACACTGTGCTCATGTATTAAACTATATTGACCAAATGAGGCAGACAAAGACGTTGTGCCAAGTTGGCACAACTGAAAGAACAAATGAATGGTAATCTAAGCGGAACTAAAGATTACAAAAGATAGAAAGTTGGGTCGATAGAATAATAGATAATGTCCTTGGCGAGGGCATACATGTCGCAAAAGTTTCTGGAAAAATATGCTGAAGGATGAAAGGATTTTTTCAATTCAGGAATGAAAAAAGAGGAAAAGTACAAACAGATTATGAAAGTTGAAAAAATATAAAGCCTACGAAGCTAATGTTTAAAATTTTGGATACAGCTTTTGGAGGGAGAATCCTATCCGAAAGCTGCTAAACTAAAATTCGAGCTGCTTTCAAAAATACCGAAGGTGTCCGATCGAGAAATATAAGAAGATTAAATCTGTTGTGTAAGGCTGGTGGAATTTGATAAGACAAAAAATTGAAAATGAGTTCGAGGTCAATCCTTACTGGCTTGTTCATATCAAAATTTAAAACGAAAACACTGTAAATCTTCATGATGATAAGACTTAGAGGAATTCGTTGAAAAGTCATTAAAATTAAATTGGCAGAAAGAGAAAAGACATAGAAAAGACATTAAAGAGGATAATGAAAATAAATTCTTTTATCTCGAAAGAACAGTGAACGCGTAAACACAAATGTGAGCGAAAAGTTTGAACAAGCCAATAATTCTTTGTAATAAATGGGTTTTATACACAACCTATGGAAAACTTGTGCCCAGCCCCATCGGTGCACAATGAAGAAAGAAATGTAGGGAAGAATTCATTATGCACGAAGTGTAAAGGCCCTCCTGTTTTTAAGATAAATTGCGTATGTAGAGATGAAGAAAGATACGCTCATAGAAAATTTTCCCGAAAGAAATAAGCCAAAAACACCTTTCGTCCGAGGCGACCAAAACTTCGAACAATGATAGATATCAGCCTACGATAGTTTCTTTTCAGAGAGGGCGGGATAATCAGGTGATCAGGGAGATAGGAAATACCGCACATGTAAATATTTAAAATTCTTGTGTTAAATCTTCATTATAATTGGCAGTGTGATTCACAGGTTGATCACGGCTGTGGTGAATATATGCGGCAAAGTTTTCAAATCAAAAAAAGGCCTGAAAGCACACAGACCACCTCACCAGAAAGAGAACCGAGACAATGTCCACATTGTGTGCGATGAAATACTTCCTCAAAATCTTCGAGACATATTCGTGTAGTCACGAAGGTTTACAGACCTTTGGCTGGAATTTTGCAATTGATTTCATTTTTTTATTGGAAAATTGTAAAGAAAATAATCTTCAGTTCATTTTGTGGACGATTTTCTCAATAAACGATGGTGGTGAGGATCACCGGAAAAGATTCATACAAGAGGCGAAATTGTGAAAGCTGATCAAGCATGAAATTGTATATGTTGTCGGACTTCTATAGAATGTCCGAAATGTTTGAAGAGACCAAAAAGAGGTGAAAAAAAAACTTTTCAAAATCACGTCGAAATTGTATTGGAATTGTGACGAGAAGAGGCGTTCTTACAATTACCTTGCATTGGGTTGTAAGAAGTTCACTTTCAACGCAGTTGTGTGATCCAATGGCGAAAATACACAATACATATAAAATGTGGGACAATTCGCTCCGGTTAAAGTCGTGGTGATGACTATCGGAATCATATCACAGGACATGTCGTCTTCCATGTCAACGGTTGAATTTATAATTGTTTTTACTATATACATTCACAAAATGAAATTCCATTCCATAGTGTGCACAGTTTTTGTTTCACAAATAAATTGGATTAAACATGTTGAGATACAACATGAAAAGAATGTCCATCGACATGTCATTGTGAACAATGTCGGGCGACATTTAAGACACGTAACCATCTGATCTCATGAAACATGAATGTCCCATCATCATATGATGAACCGAGATGTTTCTTTGCGATCTTTGCAACAAAAGATCTGGATCAATTTTGAACAAATACACACATGAAAGGCTAGTCGCATTCTGAATGATAAAAGCCTTATCGTTGTAGATATTGTGGGTTGAAGTTTAACTAAACAACGACAATGAAATTGGCATTGAAGAAGAGATCATGAGAGACAATGCGCATTTCCATGTCTAAATGTCCTGCTGAAAAAATGAAAACATTTAAAGGATTTAAAAGACATGACTGAAGAAAGGAATGGAACGTCCATAAATGTACCAAAAGTATCCGAACTACCTAATTATGAAAATAAAATAAAAGTACTTCATAACGTTAAGAAGATTGTGTGATTTACCTTTGCAAGTTTAGTTTATCTATTAATTTGATAAGTGTGATTGCTGTAAAAGAAGTTCAAGAAAATAAATAGCAATCAACATAATTTTAGATATACTTATTATTTGATTATATTGTTCTTACACGCATAATTATAAGCAAGTAATATAATAGTGATGGATTGCGGTTCAATATAATTTGATTAATTGAAGAATTCATTTGCCTCTTGATGATTGAATTTTGATTTTAATGTCTCATGTTGAGTTTTGCCATCATTGAATGAAAAAAATCTTTTCCGTTTTTTAACAATAAACGAAAGGGAGAGTGTTACGGTGGGATCAGAGGGTAAGGGGCTAAGGACACTATGATTATCGTGGGTACTGGCACAGTTCTGGTCAGTTTAGACCATTAGACTTCGAGGCGTGCATGACGTGCAGTTTGGCC:chr1_2639369-chr1_2639370	./.:NaN:0:0,0:--:NaN:NaN:NaN:NAN:NAN:NAN
chr1	2673185	121	CTACTTGTTAAAGATTTTGTCAGTACAAACAGTGACTGCGGTCTAACATTTAAACACTTCTAATAAAAGCTTTTTAATATTCTTTCTTTGCTTAGTTTACTATCCAATAAAAGTAAATTTAAAAGAGAATCTTTCAATTGAATGTTATTTAATTTTATGAACTGTGAATATTAATATTAAAAGATTAAACACATAAATTTAAAGTGATAATAAATTGTTTATCGTTGGTACCTGATAAGAATTTTTATTGTGCCTTCTCAAAAGACTCAAAGTTCATTTTTCTACAAAGTTAAAACATCTTTCGATTTTCTGTTGAATTTAGAAATTTTAATAAAATGTCACTGTCTCGTTTGGATGTTGTGATCTTCGGTGCAAGTGGCTACACAGGAAAATATGCAGTCT	N	.	PASS	SUPP=1;SUPP_VEC=01;SVLEN=-400;SVTYPE=DEL;SVMETHOD=SURVIVOR1.0.6;CHR2=chr1;END=2673587;CIPOS=0,0;CIEND=0,0;STRANDS=+-	GT:PSV:LN:DR:ST:QV:TY:ID:RAL:AAL:CO	./.:NaN:0:0,0:--:NaN:NaN:NaN:NAN:NAN:NAN	0/1:NA:400:52,13:+-:.:DEL:121:CTACTTGTTAAAGATTTTGTCAGTACAAACAGTGACTGCGGTCTAACATTTAAACACTTCTAATAAAAGCTTTTTAATATTCTTTCTTTGCTTAGTTTACTATCCAATAAAAGTAAATTTAAAAGAGAATCTTTCAATTGAATGTTATTTAATTTTATGAACTGTGAATATTAATATTAAAAGATTAAACACATAAATTTAAAGTGATAATAAATTGTTTATCGTTGGTACCTGATAAGAATTTTTATTGTGCCTTCTCAAAAGACTCAAAGTTCATTTTTCTACAAAGTTAAAACATCTTTCGATTTTCTGTTGAATTTAGAAATTTTAATAAAATGTCACTGTCTCGTTTGGATGTTGTGATCTTCGGTGCAAGTGGCTACACAGGAAAATATGCAGTCT:N:chr1_2673185-chr1_2673587
chr1	2710537	134	N	<INV>	.	PASS	SUPP=1;SUPP_VEC=10;SVLEN=2498846;SVTYPE=INV;SVMETHOD=SURVIVOR1.0.6;CHR2=chr1;END=5209383;CIPOS=0,0;CIEND=0,0;STRANDS=--	GT:PSV:LN:DR:ST:QV:TY:ID:RAL:AAL:CO	1/1:NA:2498846:0,9:--:.:INV:134:NA:NA:chr1_2710537-chr1_5209383	./.:NaN:0:0,0:--:NaN:NaN:NaN:NAN:NAN:NAN
chr1	2723277	122	N	ACGGAGGCCCCACCCTAGGGTGACGGCACCGTATGGATTTGCCCAAAATTCAAAAAATTTCTTTGGCTTAATTCCTTAAAATGGGTTGAAACGTCGAGAAAATTGAAAACAACGAAAAACTTTCTGTCCGCTTCGGGTCTGGATGGATGGGAGGATGGATGGATGGTGTAGCTCTTAGACACTCGCATTTCTACATTTCTCAACCATTTGAAAATTTTTTTATCCAAAGTGTTTTAAATACAGATAAAGTTTATATCAATTATGGGTGTGTTACCTTTAATATTTCGGGTACTGCCATACAAAGTTGTCCCTTTCCCTAGCGAAAAAAAAAACATTGCTAGCGGAAAAAAAAAAACCTTCCTATCGAAAAACAAAAACAATTCTAGCGAAAAAAAAAAAACATGCCATCGAAAAAAAAAAAACATTCTAGCGAAAAAAAAAAACCGCACAGCGAAAAAAAAAACACGGCGAAGATGAAATTCGTATGTTGTCATTTCACGTGCCACTATGACCATTGCCTCAAAACGCTATGGCTTTTGATGGTGTTCCTATTGGCAGGTTGGTCCTATAGGTGGCCTGTCCTTGATCTGATGATGATGATGATGACATCGCGAAGAAAAAAAAACTTCGTTAGAATTCATACGAGTGGCTCATTTCAAAGCGTCAGAGCGTTTTTTTTTAAGGGAAAAGTCTTTTCCGAAGTCGCCCCAACCATAATATCCGTGCAAAAGCCGATATTAAAACTCCGGTCAGTTATAGAATTTTCTAGACGAACAATATTAGTAAAATCTAACTCCAATAAGGGGCCACTTTTGTGAAAAGTTTTCTTCTGGAATAAGCGTAAGGTGGAACATTATACAAATTGGCCCCTTATTGGAGTTAGATTTTTAACTAATACTGTTCGTCTAGAAATTCATAACTGCCGGAGTTTAAATATCGGGCTTTTGCACGATATTATTTTTTGGGGCCGACTTTCGGGTAACAGACTTTTTT	.	PASS	SUPP=1;SUPP_VEC=01;SVLEN=1038;SVTYPE=INS;SVMETHOD=SURVIVOR1.0.6;CHR2=chr1;END=2723277;CIPOS=0,0;CIEND=0,0;STRANDS=+-	GT:PSV:LN:DR:ST:QV:TY:ID:RAL:AAL:CO	./.:NaN:0:0,0:--:NaN:NaN:NaN:NAN:NAN:NAN	0/1:NA:1038:32,5:+-:.:INS:122:N:ACGGAGGCCCCACCCTAGGGTGACGGCACCGTATGGATTTGCCCAAAATTCAAAAAATTTCTTTGGCTTAATTCCTTAAAATGGGTTGAAACGTCGAGAAAATTGAAAACAACGAAAAACTTTCTGTCCGCTTCGGGTCTGGATGGATGGGAGGATGGATGGATGGTGTAGCTCTTAGACACTCGCATTTCTACATTTCTCAACCATTTGAAAATTTTTTTATCCAAAGTGTTTTAAATACAGATAAAGTTTATATCAATTATGGGTGTGTTACCTTTAATATTTCGGGTACTGCCATACAAAGTTGTCCCTTTCCCTAGCGAAAAAAAAAACATTGCTAGCGGAAAAAAAAAAACCTTCCTATCGAAAAACAAAAACAATTCTAGCGAAAAAAAAAAAACATGCCATCGAAAAAAAAAAAACATTCTAGCGAAAAAAAAAAACCGCACAGCGAAAAAAAAAACACGGCGAAGATGAAATTCGTATGTTGTCATTTCACGTGCCACTATGACCATTGCCTCAAAACGCTATGGCTTTTGATGGTGTTCCTATTGGCAGGTTGGTCCTATAGGTGGCCTGTCCTTGATCTGATGATGATGATGATGACATCGCGAAGAAAAAAAAACTTCGTTAGAATTCATACGAGTGGCTCATTTCAAAGCGTCAGAGCGTTTTTTTTTAAGGGAAAAGTCTTTTCCGAAGTCGCCCCAACCATAATATCCGTGCAAAAGCCGATATTAAAACTCCGGTCAGTTATAGAATTTTCTAGACGAACAATATTAGTAAAATCTAACTCCAATAAGGGGCCACTTTTGTGAAAAGTTTTCTTCTGGAATAAGCGTAAGGTGGAACATTATACAAATTGGCCCCTTATTGGAGTTAGATTTTTAACTAATACTGTTCGTCTAGAAATTCATAACTGCCGGAGTTTAAATATCGGGCTTTTGCACGATATTATTTTTTGGGGCCGACTTTCGGGTAACAGACTTTTTT:chr1_2723277-chr1_2723277
chr1	2723277	123	N	GGCCAATACCGGATCTATCTGAACCTGTAGATTTTGTTTTTTTTCAATTTAGTCGGTTCCGAGTTGTAGTGGGGGGGAGGGGCGGGCTCTAGAACTCCTGGAGATGCGAGAGCAGTCTGTATATAAGTAATGTCTTTGAAGATGGAGGTTGGAGAATTGTCCGTGAAAATTTAGACATCCTATAAGCTACTTCATCATGTCCTCATTATACTACATACAATATTCACATTTAATGCGTTATTAATTTACATAATGACTATAAACGATTAATAGCGTTATGTAGATGTGAATAAGAATATTGTAAGGAGGGGTAGGCAGAAGTTGATGGAAATGTGATATTTTCTCCTCTCTTCTTTCTCATATGTGATAAAAGACAATCAGAATCCGGAAAATTAAAATGCACAAACCAGAACTGACAAAACATAAAAAAACGGAACATGATTTGAAGCAGAGAAAAAAAAAAAAAACAAATTATTTTTACACAGATGTTTGAGATTGTTTGTTTCGGACAAGATTGAAAATGTACTCAGGAGCAGCAAAGAGAGGTAAAAGAGAAAGAAAGCACCTAGGGGAATAGAAAAACTGAAGAATGGGGGAAGGGGAATCGGAATTCG	.	PASS	SUPP=1;SUPP_VEC=01;SVLEN=1015;SVTYPE=INS;SVMETHOD=SURVIVOR1.0.6;CHR2=chr1;END=2724301;CIPOS=0,0;CIEND=0,0;STRANDS=+-	GT:PSV:LN:DR:ST:QV:TY:ID:RAL:AAL:CO	./.:NaN:0:0,0:--:NaN:NaN:NaN:NAN:NAN:NAN	0/1:NA:1015:39,6:+-:.:INS:123:N:GGCCAATACCGGATCTATCTGAACCTGTAGATTTTGTTTTTTTTCAATTTAGTCGGTTCCGAGTTGTAGTGGGGGGGAGGGGCGGGCTCTAGAACTCCTGGAGATGCGAGAGCAGTCTGTATATAAGTAATGTCTTTGAAGATGGAGGTTGGAGAATTGTCCGTGAAAATTTAGACATCCTATAAGCTACTTCATCATGTCCTCATTATACTACATACAATATTCACATTTAATGCGTTATTAATTTACATAATGACTATAAACGATTAATAGCGTTATGTAGATGTGAATAAGAATATTGTAAGGAGGGGTAGGCAGAAGTTGATGGAAATGTGATATTTTCTCCTCTCTTCTTTCTCATATGTGATAAAAGACAATCAGAATCCGGAAAATTAAAATGCACAAACCAGAACTGACAAAACATAAAAAAACGGAACATGATTTGAAGCAGAGAAAAAAAAAAAAAACAAATTATTTTTACACAGATGTTTGAGATTGTTTGTTTCGGACAAGATTGAAAATGTACTCAGGAGCAGCAAAGAGAGGTAAAAGAGAAAGAAAGCACCTAGGGGAATAGAAAAACTGAAGAATGGGGGAAGGGGAATCGGAATTCG:chr1_2723277-chr1_2724301
chr1	2724476	135	N	CAAAAGTCCTGTGTACCGAAAGTCGGGCCCCCAACATAATTCGTGCAAAAGCCCGATATTTAAAACCCGGTCAGTTATAATTTCTTAGACGCACAGTAATTTAGGAAAATCTACTCCAATAAGGGGCCACTTTGTAATAGGGGAAGACGATTTTTCCACCTTCGATAGCCAGAAACTTTTCACACAAAGTGGCCCTTATTGAGTTATATTTTTACTAATACTGTTCGTCTAGAAATTCTATAACTGCCTGGGTTTTAAATATCGGGCTTTTTGCCCAACGATATTATTGTTGGGGCCGCCTTTCGGTAACAGACTTTTTTTTCCCTAAAAAACACGCTCTGCCGCTTTGAATGAGACACGTCGCTGAATTCTATACGAGTTTTTTTTCTTCGCGATGTCATCAATCTCATCACATCAGACCAAGGACAGCACCTATAAGGCCAATCCTGGCCATATAGGAACCACCATCAAAGCCTAACGTTTTGAGGGCAATGGTCATAAGTGGCACGTGAAAATGACAACATTAGCAATTTCAATCTTCGCGATGTTTTTTTTTTTCGGGCTGTGAATGGTTTTTTTTTTTTCGCTAGGAATTTTTTTTTTTTTTTTTCGCTAGGAATTTTTTTTTTTTTTTTTTTCGCTGCAATGTTTTTTTTTTTTCGCTAGCATGTTTTTTTTTTTTTCGCTCATGGAAAGTGCAACTTTGTATGGCAGTACCCGAATATTAAAGGTACACACCCCATAACTGTGATATAAAAATTCTTTTGTATTTAAACACTTACTAAAGGAATTTTCCAAATCGGCGGTTAGAAATGTAGACATGCGAGTGTTTAACATTACATCCAATCCCCACAAGACCCAAAGCGGACAGAAAAATTTTTTTCGTTTTTTTTTCCGCCTTTTCTCGACTTTCCAAACCCATTTTACGTGTAATGAAGCAAAGAAATTTTTGAAATTTTTGGGCAATCCAATCATACGGTTGCCCGTCACCCTAGGGTGGGTCCTCCG	.	PASS	SUPP=1;SUPP_VEC=10;SVLEN=1009;SVTYPE=INS;SVMETHOD=SURVIVOR1.0.6;CHR2=chr1;END=2724476;CIPOS=0,0;CIEND=0,0;STRANDS=+-	GT:PSV:LN:DR:ST:QV:TY:ID:RAL:AAL:CO	1/1:NA:1009:0,7:+-:.:INS:135:N:CAAAAGTCCTGTGTACCGAAAGTCGGGCCCCCAACATAATTCGTGCAAAAGCCCGATATTTAAAACCCGGTCAGTTATAATTTCTTAGACGCACAGTAATTTAGGAAAATCTACTCCAATAAGGGGCCACTTTGTAATAGGGGAAGACGATTTTTCCACCTTCGATAGCCAGAAACTTTTCACACAAAGTGGCCCTTATTGAGTTATATTTTTACTAATACTGTTCGTCTAGAAATTCTATAACTGCCTGGGTTTTAAATATCGGGCTTTTTGCCCAACGATATTATTGTTGGGGCCGCCTTTCGGTAACAGACTTTTTTTTCCCTAAAAAACACGCTCTGCCGCTTTGAATGAGACACGTCGCTGAATTCTATACGAGTTTTTTTTCTTCGCGATGTCATCAATCTCATCACATCAGACCAAGGACAGCACCTATAAGGCCAATCCTGGCCATATAGGAACCACCATCAAAGCCTAACGTTTTGAGGGCAATGGTCATAAGTGGCACGTGAAAATGACAACATTAGCAATTTCAATCTTCGCGATGTTTTTTTTTTTCGGGCTGTGAATGGTTTTTTTTTTTTCGCTAGGAATTTTTTTTTTTTTTTTTCGCTAGGAATTTTTTTTTTTTTTTTTTTCGCTGCAATGTTTTTTTTTTTTCGCTAGCATGTTTTTTTTTTTTTCGCTCATGGAAAGTGCAACTTTGTATGGCAGTACCCGAATATTAAAGGTACACACCCCATAACTGTGATATAAAAATTCTTTTGTATTTAAACACTTACTAAAGGAATTTTCCAAATCGGCGGTTAGAAATGTAGACATGCGAGTGTTTAACATTACATCCAATCCCCACAAGACCCAAAGCGGACAGAAAAATTTTTTTCGTTTTTTTTTCCGCCTTTTCTCGACTTTCCAAACCCATTTTACGTGTAATGAAGCAAAGAAATTTTTGAAATTTTTGGGCAATCCAATCATACGGTTGCCCGTCACCCTAGGGTGGGTCCTCCG:chr1_2724476-chr1_2724476	./.:NaN:0:0,0:--:NaN:NaN:NaN:NAN:NAN:NAN
chr1	2741491	124	N	<INV>	.	PASS	SUPP=2;SUPP_VEC=11;SVLEN=15992195;SVTYPE=INV;SVMETHOD=SURVIVOR1.0.6;CHR2=chr1;END=18733686;CIPOS=0,1;CIEND=0,0;STRANDS=--	GT:PSV:LN:DR:ST:QV:TY:ID:RAL:AAL:CO	0/1:NA:15992194:76,36:--:.:INV:136:NA:NA:chr1_2741492-chr1_18733686	0/1:NA:15992195:84,35:--:.:INV:124:NA:NA:chr1_2741491-chr1_18733686
chr1	2742685	125	N	CCCGGCGGCACAAAAAGGCGATGTCTCTTCACAAATCTGGCATACGAGTATCGTCTCATTTAATGGGAAGGACTTTCCTTTAGAATCCGCCATATGAAAGAATTTTGGCTAAAAACTACTGGCTATCGCCTAATTTCTATCTTTTTTTTTTTTTTTTATAACTTATTTATAGTGAGTTTGAGCTTGTTAGCCATTCCCACTTGTTACTATAGTAACTATCTGTATATATTTATATATAAAGGGCCGAAGTATCAAACTTCACTCTACCTCATGACCAAGTCGGGTTCGAACCTCGGGACGTATGCATGTTACGCCCGACTCCAAGAGAATAAGACCAATGCGGCTATTGACCATAACCTATTCATCAACCTTAAGAGTATGTGTTGGACTAGTGAAGAATTTTCTTTAAGCTGCCTTATGGTAGCCTTATTTAGCGTACTGGCATGTGGGGAAGCAACCCGTAGCGTCAACGTTGTGGTAAATCTACCTCGGTTATTTTCTGCTGATGTCTGAAGGAAAGCCAAAGGAAAGTGCCAATCAAAATCGTAGTAGTGCAAATATGCTCGGCATCGGGCGAGTGGGTGCCCTGGGATTGGTTTTGGTTTA	.	PASS	SUPP=1;SUPP_VEC=01;SVLEN=501;SVTYPE=INS;SVMETHOD=SURVIVOR1.0.6;CHR2=chr1;END=2742685;CIPOS=0,0;CIEND=0,0;STRANDS=+-	GT:PSV:LN:DR:ST:QV:TY:ID:RAL:AAL:CO	./.:NaN:0:0,0:--:NaN:NaN:NaN:NAN:NAN:NAN	0/1:NA:501:74,20:+-:.:INS:125:N:CCCGGCGGCACAAAAAGGCGATGTCTCTTCACAAATCTGGCATACGAGTATCGTCTCATTTAATGGGAAGGACTTTCCTTTAGAATCCGCCATATGAAAGAATTTTGGCTAAAAACTACTGGCTATCGCCTAATTTCTATCTTTTTTTTTTTTTTTTATAACTTATTTATAGTGAGTTTGAGCTTGTTAGCCATTCCCACTTGTTACTATAGTAACTATCTGTATATATTTATATATAAAGGGCCGAAGTATCAAACTTCACTCTACCTCATGACCAAGTCGGGTTCGAACCTCGGGACGTATGCATGTTACGCCCGACTCCAAGAGAATAAGACCAATGCGGCTATTGACCATAACCTATTCATCAACCTTAAGAGTATGTGTTGGACTAGTGAAGAATTTTCTTTAAGCTGCCTTATGGTAGCCTTATTTAGCGTACTGGCATGTGGGGAAGCAACCCGTAGCGTCAACGTTGTGGTAAATCTACCTCGGTTATTTTCTGCTGATGTCTGAAGGAAAGCCAAAGGAAAGTGCCAATCAAAATCGTAGTAGTGCAAATATGCTCGGCATCGGGCGAGTGGGTGCCCTGGGATTGGTTTTGGTTTA:chr1_2742685-chr1_2742685
chr1	2744360	126	N	<INV>	.	PASS	SUPP=2;SUPP_VEC=11;SVLEN=15990362;SVTYPE=INV;SVMETHOD=SURVIVOR1.0.6;CHR2=chr1;END=18734722;CIPOS=0,0;CIEND=0,0;STRANDS=++	GT:PSV:LN:DR:ST:QV:TY:ID:RAL:AAL:CO	0/1:NA:15990362:71,43:++:.:INV:137:NA:NA:chr1_2744360-chr1_18734722	0/1:NA:15990362:91,13:++:.:INV:126:NA:NA:chr1_2744360-chr1_18734722
chr1	2757661	140	N	<INV>	.	PASS	SUPP=1;SUPP_VEC=10;SVLEN=1032;SVTYPE=INV;SVMETHOD=SURVIVOR1.0.6;CHR2=chr1;END=2758693;CIPOS=0,0;CIEND=0,0;STRANDS=--	GT:PSV:LN:DR:ST:QV:TY:ID:RAL:AAL:CO	1/1:NA:1032:0,14:--:.:INV:140:NA:NA:chr1_2757661-chr1_2758693	./.:NaN:0:0,0:--:NaN:NaN:NaN:NAN:NAN:NAN
chr1	2757643	138	GTCAATTGTTTGTTTGTTTGTTTGTTTGTTTAAGTTTTATTTCTTAATTTGTACATAGTTAAGAGTATAAACTCTTTTTATAATTCTCGGGGGAGAATTTTCTCCTATGCACCACAACTTAATATAGAAAAGTTAATGAAATGAATAAACAAGACTACTGGAAATTTAAATATAATGAATAAGAATTTAAATAAAGAGAAATAGAAAGAAAAATCTAGAAATTAAGAAAAGAGATTATATATCAGAAAAGTCATCAGGTGCATCCAACAACAGCCCACGCGCCCACCTGAAGGAAGAGAAAAATTTCATTATTGCAGAAAGGAAAAAGGTGATAAAGGATAAGCAAAAATTCATATTTAAGTTCAAAAATACAAATATAGTAGAAGGGAAAAGTATGCAGCAATTTATTGTTACGTCGAAGCAAAAAAAGTCAGACACTCACGCTTAAAAGCTGTGACTGATTCCAATGCACGAACATTATTATTTAGTGCATTCCATAGACTGATTCCTATGACGAAAAAGGAACTGTCAAACTGACGTAAGCCTCGGAGTGTAGGTGGATTTAGTAAATTATTTCTTTGATTTCTTGGAAAATTTAATTGTTCAAAGAGGTAGTGAGGTGTTTTGAAGCGAAGCAAATTAAAGATAAAGAAACATGCACGAAATTTGAGAAAGTTTTCAAGAGTGCAACCTAAAATATTTTTCGACACACTTGATATTGAATGATATTTTTTAATATCATACACATATCTTACGCAAGCAGAGAAACAACCGTCAAGACGTTTCCATTCTTCTCTACTACATCCTAAGTACAGATTACTGCAATACAAAAATTTAGGGAGAAGAAGAGCTTGACATAAAAGTAAGCGTGTACTTTTTGGAGTAAAAGATTTTGATTGCCAAAGCTTGGCTAGCCCTGCCTTGACATCATTGCAAATCTTATTTGTGTGATTTTTCCACGAAAGGTTATCACTTAATGTAACGCCCAGACTCTTGATTTCTCTCTCATATTCAATGATGTCACTCCCAATACTGATCGGAACAGTCGGCGTATAATTTGACCTGCTTATTACCATTGCCTTTGACTTACAAGGATTTATAAAAACTTGATTATGTTCTGCCCATGCAGATACTTTCTTTAAAATTTCATTCATTTCATAGATGCAATCAGATGGGTTTGATTCATTAGAAGAACAATAGATTTGTGAGTCGTCAGCATATAAATGTAAATTTATGTCAGGGATATCTGCAATATCATTTATGAATAATGAAAAAAGAAGAGTTGATAAGATTCCACCTTGCGGGGTGCCTGACGTTACAGGTATAAGACATGTAGAAACGTCACCGATACGCACTCTTTGATAACGATTTGTAAGGTAAGATTTTATTAAGAAACAACTACGTGATGACAAATTAAATTGAACTTTCAGTTTATTTAAAAGAATATCGTGATTGACCAGATCGAAAGCCTTTTTGAAGTCAAGAAAAACTATCACTGAAATCATTTTATTTTGCATTGCACATGACAAGTCGTGAACAACTTTCAGCATCGCAGTTTGTGTGCTGTGTTTTTTCCTGAAGCCTGACTGAAAAGGGCAAAGGAGATTACAATCATTCAGGAAAAATTCTAATTGATCTTTCATGATCCTTTCCAAAATTTTCGACAAGCACGATAGAATACTAATCGGTCTAAAAAGACTTTTGTCTAATTACGAGGGAAATTTGGTTTTTGGTGCGGAATTTCAGGAAGGAAGAATCTGGCATGGTTAAGCTCATGATCAGCAATTTGGTTTGAATGGAATTGACCAATTAGCAACGTTTTTTTCAATGCTTTTCCAATTGCGTTAAGCATTCAAATTAAAATGAAAAAAACCGAATCATTTTCAAAAACTGCTAAAGAAATCTGAAAGCTCCAAAAAATTTTAAAATAATATCATTATAACAACATGAGGTAAGTTTTTAATTCCTAATAATTTAATATTTTTCCAGATTACTTTTGGTGGCAAATTTGGA	N	.	PASS	SUPP=1;SUPP_VEC=10;SVLEN=-2011;SVTYPE=DEL;SVMETHOD=SURVIVOR1.0.6;CHR2=chr1;END=2759653;CIPOS=0,0;CIEND=0,0;STRANDS=+-	GT:PSV:LN:DR:ST:QV:TY:ID:RAL:AAL:CO	1/1:NA:2011:0,11:+-:.:DEL:138:GTCAATTGTTTGTTTGTTTGTTTGTTTGTTTAAGTTTTATTTCTTAATTTGTACATAGTTAAGAGTATAAACTCTTTTTATAATTCTCGGGGGAGAATTTTCTCCTATGCACCACAACTTAATATAGAAAAGTTAATGAAATGAATAAACAAGACTACTGGAAATTTAAATATAATGAATAAGAATTTAAATAAAGAGAAATAGAAAGAAAAATCTAGAAATTAAGAAAAGAGATTATATATCAGAAAAGTCATCAGGTGCATCCAACAACAGCCCACGCGCCCACCTGAAGGAAGAGAAAAATTTCATTATTGCAGAAAGGAAAAAGGTGATAAAGGATAAGCAAAAATTCATATTTAAGTTCAAAAATACAAATATAGTAGAAGGGAAAAGTATGCAGCAATTTATTGTTACGTCGAAGCAAAAAAAGTCAGACACTCACGCTTAAAAGCTGTGACTGATTCCAATGCACGAACATTATTATTTAGTGCATTCCATAGACTGATTCCTATGACGAAAAAGGAACTGTCAAACTGACGTAAGCCTCGGAGTGTAGGTGGATTTAGTAAATTATTTCTTTGATTTCTTGGAAAATTTAATTGTTCAAAGAGGTAGTGAGGTGTTTTGAAGCGAAGCAAATTAAAGATAAAGAAACATGCACGAAATTTGAGAAAGTTTTCAAGAGTGCAACCTAAAATATTTTTCGACACACTTGATATTGAATGATATTTTTTAATATCATACACATATCTTACGCAAGCAGAGAAACAACCGTCAAGACGTTTCCATTCTTCTCTACTACATCCTAAGTACAGATTACTGCAATACAAAAATTTAGGGAGAAGAAGAGCTTGACATAAAAGTAAGCGTGTACTTTTTGGAGTAAAAGATTTTGATTGCCAAAGCTTGGCTAGCCCTGCCTTGACATCATTGCAAATCTTATTTGTGTGATTTTTCCACGAAAGGTTATCACTTAATGTAACGCCCAGACTCTTGATTTCTCTCTCATATTCAATGATGTCACTCCCAATACTGATCGGAACAGTCGGCGTATAATTTGACCTGCTTATTACCATTGCCTTTGACTTACAAGGATTTATAAAAACTTGATTATGTTCTGCCCATGCAGATACTTTCTTTAAAATTTCATTCATTTCATAGATGCAATCAGATGGGTTTGATTCATTAGAAGAACAATAGATTTGTGAGTCGTCAGCATATAAATGTAAATTTATGTCAGGGATATCTGCAATATCATTTATGAATAATGAAAAAAGAAGAGTTGATAAGATTCCACCTTGCGGGGTGCCTGACGTTACAGGTATAAGACATGTAGAAACGTCACCGATACGCACTCTTTGATAACGATTTGTAAGGTAAGATTTTATTAAGAAACAACTACGTGATGACAAATTAAATTGAACTTTCAGTTTATTTAAAAGAATATCGTGATTGACCAGATCGAAAGCCTTTTTGAAGTCAAGAAAAACTATCACTGAAATCATTTTATTTTGCATTGCACATGACAAGTCGTGAACAACTTTCAGCATCGCAGTTTGTGTGCTGTGTTTTTTCCTGAAGCCTGACTGAAAAGGGCAAAGGAGATTACAATCATTCAGGAAAAATTCTAATTGATCTTTCATGATCCTTTCCAAAATTTTCGACAAGCACGATAGAATACTAATCGGTCTAAAAAGACTTTTGTCTAATTACGAGGGAAATTTGGTTTTTGGTGCGGAATTTCAGGAAGGAAGAATCTGGCATGGTTAAGCTCATGATCAGCAATTTGGTTTGAATGGAATTGACCAATTAGCAACGTTTTTTTCAATGCTTTTCCAATTGCGTTAAGCATTCAAATTAAAATGAAAAAAACCGAATCATTTTCAAAAACTGCTAAAGAAATCTGAAAGCTCCAAAAAATTTTAAAATAATATCATTATAACAACATGAGGTAAGTTTTTAATTCCTAATAATTTAATATTTTTCCAGATTACTTTTGGTGGCAAATTTGGA:N:chr1_2757643-chr1_2759653	./.:NaN:0:0,0:--:NaN:NaN:NaN:NAN:NAN:NAN
chr1	2757656	139	N	<INV>	.	PASS	SUPP=1;SUPP_VEC=10;SVLEN=6659388;SVTYPE=INV;SVMETHOD=SURVIVOR1.0.6;CHR2=chr1;END=9417044;CIPOS=0,0;CIEND=0,0;STRANDS=--	GT:PSV:LN:DR:ST:QV:TY:ID:RAL:AAL:CO	1/1:NA:6659388:0,10:--:.:INV:139:NA:NA:chr1_2757656-chr1_9417044	./.:NaN:0:0,0:--:NaN:NaN:NaN:NAN:NAN:NAN
chr1	2759340	127	N	<INV>	.	PASS	SUPP=2;SUPP_VEC=11;SVLEN=3383879;SVTYPE=INV;SVMETHOD=SURVIVOR1.0.6;CHR2=chr1;END=6143219;CIPOS=0,0;CIEND=0,0;STRANDS=++	GT:PSV:LN:DR:ST:QV:TY:ID:RAL:AAL:CO	1/1:NA:3383879:0,19:++:.:INV:141:NA:NA:chr1_2759340-chr1_6143219	0/1:NA:3383879:19,25:++:.:INV:127:NA:NA:chr1_2759340-chr1_6143219
chr1	2767287	128	N	TTTTCGCGATAAGAATAAATTTTCCTGACTGACTATTCCAAATCCAGAAAATTGCGAAAAAGTATTCCCAACATAAGATTGCAGATTTTTTTTTTTGAATTTTTTCCGTACAAATATGAATGTAGAATTTAATTCTAAGATTAAATATAATTTTCACTCTTAATTTTTGCTCATTAAATTTTAATAAAGTTTATTTTATGGCAACTAACCTTATATTTTATTTCTTTATAATCGATTTTTAAAATTTCAACTTAAAAAGTTTTTATTACGCTTCATATTTCAACGGTTAACATTTTAAAAATCGATTCGCAATTTTTTGGGTCGCAATTCATAGAATGTGAATTTTTTTTTTTTTTTCGCATGTTTCATTTTGAAAATTATTCTCCG	.	PASS	SUPP=1;SUPP_VEC=01;SVLEN=395;SVTYPE=INS;SVMETHOD=SURVIVOR1.0.6;CHR2=chr1;END=2767287;CIPOS=0,0;CIEND=0,0;STRANDS=+-	GT:PSV:LN:DR:ST:QV:TY:ID:RAL:AAL:CO	./.:NaN:0:0,0:--:NaN:NaN:NaN:NAN:NAN:NAN	0/1:NA:395:41,8:+-:.:INS:128:N:TTTTCGCGATAAGAATAAATTTTCCTGACTGACTATTCCAAATCCAGAAAATTGCGAAAAAGTATTCCCAACATAAGATTGCAGATTTTTTTTTTTGAATTTTTTCCGTACAAATATGAATGTAGAATTTAATTCTAAGATTAAATATAATTTTCACTCTTAATTTTTGCTCATTAAATTTTAATAAAGTTTATTTTATGGCAACTAACCTTATATTTTATTTCTTTATAATCGATTTTTAAAATTTCAACTTAAAAAGTTTTTATTACGCTTCATATTTCAACGGTTAACATTTTAAAAATCGATTCGCAATTTTTTGGGTCGCAATTCATAGAATGTGAATTTTTTTTTTTTTTTCGCATGTTTCATTTTGAAAATTATTCTCCG:chr1_2767287-chr1_2767287
chr1	2791083	129	N	<INV>	.	PASS	SUPP=1;SUPP_VEC=01;SVLEN=1391226;SVTYPE=INV;SVMETHOD=SURVIVOR1.0.6;CHR2=chr1;END=4182309;CIPOS=0,0;CIEND=0,0;STRANDS=--	GT:PSV:LN:DR:ST:QV:TY:ID:RAL:AAL:CO	./.:NaN:0:0,0:--:NaN:NaN:NaN:NAN:NAN:NAN	0/1:NA:1391226:52,12:--:.:INV:129:NA:NA:chr1_2791083-chr1_4182309
chr1	2791892	131	N	ATTAGAATCATTGCACAGACATCCTGTGGCAGACATATGCAATATTTTTACGGCATAATTTATCATATGATATGCCATATTTTAACATATGTTAATGCATGAAATATGCACAACATATGCTAAATTATGTACAAAATATGCAAAAATATATTGTTGAATCATTGACAGACGATCCTGGGCATGACAACATGCTAAATTAATGCACAATTATGCCAATAAATTATGCTTTTTTGTATCCTTAATACCTAATTTTATTGCATCGGAAATATGTACAAAATATAGCATAAATTATTTACAAAATATCCATCTTGTTATCCGTGTGATTATTTGAAAAAGTAAATGATATAAATTTTTAAAGTGTGTGTGTTCTTTTTAATTTTTCTCTTATAACATTAATCTTGGACATATTTTCCATAAATTGTGTGACATTAAATAACATTTAACGGTTTTGCCAAATTTTTCCCTAAACTTTGGAGAGTTTGCTTTTGATTGTAATAATGTATATTGTTTGCGTCTGTCGTCAATATATGTTTGATAGCTATGACTACAATTTTTGTAAACCCTCCGGAACCTGGATTTTAGTTTTTTTTAAAATAACTACTTGGAGGGCGTGGTTTTAAAAAATCCTTCCACGTGATTGTCTGGGTGCGGGGGGGGGATATTTTAAAGCACTTGTGGCACCAATCATAAGGGTTATAATATTCCTCTGTCCACGTTGGCAATGAAAAATATATTACACAATAGACATAACTCTTATATAATTAATTAATTGAATGAATTGACAAAAACTGTAAAACGTTCTTGCATAATTTTTTTGCATCTTTTATGCTTAATATCCATGCACATTGATCATAAATCAATGCAAATGTACATAAATATGCACAAAATATGCTTTTATTTTTTCCATTACTTAATTCGGAATTTTTTACTTATATATAATACAAATGAGCGACCAGCTCATAAGTATGTATAAATTACAAAAAATAGAACAACATATATAAAACAGACAATGCTGTGCTTATATGTTTAAGCATTTTTTGCATAGTTTAATGCGTAAGCCATGGCATAAAATATGCACAATGTACATAAAATTATGCACAAAATATGCCTATTTTATTTTTTTCATTAACCTCATTCGGATCTTTTTACTTATATAATAACAAATGAGCGACCAGCTCATAATTATGTAAAAATGTAGCAAAAATGAACTAACATATATAAAAACAGACATGCTGTCTATATGTTTAAGCATATTTTTTGCCTATTTTGCGTAAGTCCTAGCATAAAATAGCAAAATGTTACATAAATTAGCCAAATAATGCAAAAAAATATGTTGAATCTGTGACAAAATCCTGTGGCAACCTCTGCATAATTCAATGCATCTTTTGTTGTCATTTTTATTCATATCATGGGCATATTTACACAAAATAGGCGCAAAATGTCATAAAATTAAATGCATAAATTGATGCCAAAATATTGTTGAATCATTTGACAGACAATCCTAGGAAGACAAATGCATATTTAAATGCACAATTTTTGAATAAACTGTTCATAAAATATGCATAAATTAGGCATAAATAATGCACTAAAACCGTAAATACGCAATATTTATGCATAAAATACCGCATAAACATAGTATTAAATGAAATTGCCTAAATAGGCATAAAATATGCAATTTATTGTCTGTCAAATGATTCACTCCC	.	PASS	SUPP=1;SUPP_VEC=01;SVLEN=1715;SVTYPE=INS;SVMETHOD=SURVIVOR1.0.6;CHR2=chr1;END=2791893;CIPOS=0,0;CIEND=0,0;STRANDS=++	GT:PSV:LN:DR:ST:QV:TY:ID:RAL:AAL:CO	./.:NaN:0:0,0:--:NaN:NaN:NaN:NAN:NAN:NAN	0/1:NA:1715:57,9:++:.:INS:131:N:ATTAGAATCATTGCACAGACATCCTGTGGCAGACATATGCAATATTTTTACGGCATAATTTATCATATGATATGCCATATTTTAACATATGTTAATGCATGAAATATGCACAACATATGCTAAATTATGTACAAAATATGCAAAAATATATTGTTGAATCATTGACAGACGATCCTGGGCATGACAACATGCTAAATTAATGCACAATTATGCCAATAAATTATGCTTTTTTGTATCCTTAATACCTAATTTTATTGCATCGGAAATATGTACAAAATATAGCATAAATTATTTACAAAATATCCATCTTGTTATCCGTGTGATTATTTGAAAAAGTAAATGATATAAATTTTTAAAGTGTGTGTGTTCTTTTTAATTTTTCTCTTATAACATTAATCTTGGACATATTTTCCATAAATTGTGTGACATTAAATAACATTTAACGGTTTTGCCAAATTTTTCCCTAAACTTTGGAGAGTTTGCTTTTGATTGTAATAATGTATATTGTTTGCGTCTGTCGTCAATATATGTTTGATAGCTATGACTACAATTTTTGTAAACCCTCCGGAACCTGGATTTTAGTTTTTTTTAAAATAACTACTTGGAGGGCGTGGTTTTAAAAAATCCTTCCACGTGATTGTCTGGGTGCGGGGGGGGGATATTTTAAAGCACTTGTGGCACCAATCATAAGGGTTATAATATTCCTCTGTCCACGTTGGCAATGAAAAATATATTACACAATAGACATAACTCTTATATAATTAATTAATTGAATGAATTGACAAAAACTGTAAAACGTTCTTGCATAATTTTTTTGCATCTTTTATGCTTAATATCCATGCACATTGATCATAAATCAATGCAAATGTACATAAATATGCACAAAATATGCTTTTATTTTTTCCATTACTTAATTCGGAATTTTTTACTTATATATAATACAAATGAGCGACCAGCTCATAAGTATGTATAAATTACAAAAAATAGAACAACATATATAAAACAGACAATGCTGTGCTTATATGTTTAAGCATTTTTTGCATAGTTTAATGCGTAAGCCATGGCATAAAATATGCACAATGTACATAAAATTATGCACAAAATATGCCTATTTTATTTTTTTCATTAACCTCATTCGGATCTTTTTACTTATATAATAACAAATGAGCGACCAGCTCATAATTATGTAAAAATGTAGCAAAAATGAACTAACATATATAAAAACAGACATGCTGTCTATATGTTTAAGCATATTTTTTGCCTATTTTGCGTAAGTCCTAGCATAAAATAGCAAAATGTTACATAAATTAGCCAAATAATGCAAAAAAATATGTTGAATCTGTGACAAAATCCTGTGGCAACCTCTGCATAATTCAATGCATCTTTTGTTGTCATTTTTATTCATATCATGGGCATATTTACACAAAATAGGCGCAAAATGTCATAAAATTAAATGCATAAATTGATGCCAAAATATTGTTGAATCATTTGACAGACAATCCTAGGAAGACAAATGCATATTTAAATGCACAATTTTTGAATAAACTGTTCATAAAATATGCATAAATTAGGCATAAATAATGCACTAAAACCGTAAATACGCAATATTTATGCATAAAATACCGCATAAACATAGTATTAAATGAAATTGCCTAAATAGGCATAAAATATGCAATTTATTGTCTGTCAAATGATTCACTCCC:chr1_2791892-chr1_2791893
chr1	2793793	142	N	CTATTGTGGTGATCTCAACTAATATAAATAAAACTCTTATTTAATCGATCTAATTACAATATTCTAGTTTATTGATCTCTCCTCGTTGCAACGTTTCTCTACAATTAACTCTACAAAAACCATACACCAGGGGAATGAAATGATTAACTACGACTACCACCTCCCTCTCTTTGTCTTTCCTTTTTTTCTCGTTGTTTGCCCCGCAATTTAATCTTCGTGTTTCGTACGAGTCCTGTACTTGCTGGCGGTACTCGTACTCTGTTTGAAACCCGTTCTGTCCCTGACATAGATGTTTACCGAAGAATATTTACATTAAACTTTTGTTAGTTTCCTCCGGATGGAGTTCAGCTGAGATTATGATGATGACTGCTGATTGAACCTCAGGGATTTCTTTAACATAGTTATGGTCTTCGTCGTCCGCACTCCTGAATGTGTGTCCATAACTTCACATCCCTTCTTTGTCCTGCTACAACTGTAAACTCTTCGCGTTAAAGTTTGGCTTCGATTTACTGGATGATGTTACTGATTAAAACCTTGTCACCGACTTTGATATCAGACTCTTTAAGCCCGTCTTTTTATATCTTCCTTTTGTTTTGACTTTTTCCTTTATAATTTTCCGATTTTGTGAGTTTTTCTCGAATAATTTCATCGTTTCAACTGCGGTTTAAAAATTGGACGTTTATCCGCACGTTTTGTAGGTGAACATTAAATCAGCTGGAGATTTTCCTGTGACAGTAATGCTGTGTATATTCGAGACATTGTAGAAAGTCTGTTAGCAGGCAGGTCCTTTGTCCCAATTTCCATTCGAAATTTTATCAGTTTGCAACGTTTCTTGACACCCTTGCATGACACGTTCTACAACTCCGTTACCTGACCATAGAATGGGATGAAAAAACGTTTTAATAAATCCTCGAGCGTCACAATAATCAACTATATTCGATCGAATTAAATAGGGTGGTCCATTATCTGACTGATAGAATCGGGATAACCATAAGTGTTGAAAATCTCATCCCAATTCTTTAATGTTTCATTTGCTGTCTGCCTGTTCGAATTTTAAGCTCCACATATCGCTATAACTGTCAACAACAACGAAAATTTTCGTTCTTTGACTCCGTACATCTTTAAAATCAATATTTAGATCTCTCATGTACCTTTTGGTACTCTACTCTCGCATTTTCATAGGTACTGTGGTTTGTTCGTGAAACTTGTAAACAGGGTCCGGCATTGTATACAGATTTTCTTTTTCTTCACATCTCCTTCATTTTTGTTGGCCACCATCGCTCGTTCTCTAACCGGTTAATGTTTTCTCGATTCCTGGATGACCGTCATGTGCGCGTTGTAATATTGTATCTCGAGATTTTGTTCCGGAATGTACAGTCCGGTGAAATTTTAACAGGAGTCCTTGAAATGCAAAATTGGTTTGCTTCTTTTGGAAACTTTTACTTCGGCAAATCTATCTCACATTCCCGTATCCAGTCCTCGCTTAAAAAATCTGTCATATCTTTAAAGCGTCTTATTGCTTCCTTAATCTCTTCCCGAATGTCTCCGCTGTCCTGTTTGTTTGATTCATATTGGAGTACATAATTTTTCGGTTTTTCTTTCTTTCTCACATCAAAATCTAATGCATCTCACATTGCCTTTAATGTAATCGGGGATAACTACTCTGCATATTTCCTGTACCTTTACCTGGTTCATGAATAACTTCAAATCATATGGCCTGTAATCTCAAAACATATCTTCAATTCTGCTCTTTTTTCGCTCCCGGTCTAAACATATATAATATGGTCCTTGCTGATCATAATTAATGTAAAACTACATCCCCCCACAAGTATATTGTGCATCTCTCCTATTCCCCAGACAATAGCAAGTCCTGCTTTCTCCGTTTGGCCTAGCGTCGGCTCTTATCTCTGTCAAGCTTTTACTGGCGAACATTATTCATAAATTCCTTCAAAAAATTTTCGTCCACTTGCATTTAGCACTAACCAACTCTACCGGGCTGGCATCAACTACTAGCACAGATTGTTTTCTCTTGACATCGGAAGAAAGAGAGGCGAAGATTATTTGTTATCACATTTTTTAACTCTCCTGAAACATTTTTCACGGTCTTCATTCCACTCAAAATCTTCCTTCCTTTGTTTAACTCTCGTAACGGATCAGACTGCTGCCAGACTTTTTCAGAAAATCTTCCAAATATGTATGAAGTCCAAAAAACTTCGAAGCTCTTCAATTGGTTTTTGGTTGTCTGAAATTTTTAATATTGCTTCCATTTTATCCTACACGGTTTACCTCCATTCTTCGACTCATGTGACAACAATTTGACCTCATTTTGCCGATTACCGCTTTTTCTTTTCTTGGTTTAATACACTTTCTTTCTTCTAACCGTGCTATACAATTTTTTAAATTTTTTACGATTTTCGGTTATGTTCGTTCTCCGATCTACCATAAACAAGAATATCATCTAGATAGTTATACATACACCGATAATTCCAATTAAAAATGATTTCGAGCTGTCTTTGCAAAAGTTCAGGCGCGTTACAATGCCAACTCAATCGTCATATTTCATTAATCCCACGTTGTATAAACATTGTTTATCTTTCAATTTTGGTGCTAATTTCAGTTGGTGAGAATGCATCTTGTATCGAGAACTGAAAATACAGTAGCGAGCGCCGCATAATAAGAGCCCATAACTCCTCCAGCCTTGGCAATGGTTTTTTCTGTCTAATGATTGCTCGATTAAGCCTCGCATATCGCTGGCACTTCTGATTGTCCGTCTGCTTTGTTACATTACCATGGTGACACCCCATCTCGACGGGTTTATCAAACAGGCGATATAAGTTTGCCCGCGCAAAGGCATCCAGCTTGGCCTTACCGTTTCCATCTGATGTATGGGAAATGCGACGTAATGGTTGTGAAACAGGTTTCAACGACGGGTCAAAATCCGATATCAATTTAAAACTCCTGTTAAAAGAACATTGAAAATGCATTTTTAAATCCGAGAAAACTTCCGAACATAATTTTAACAGATTTTATTGACTTCTTTACTCGTATGATCATTACATTTTGCTCAATTACCACAAATCAACTGAAATCAATGGATTACCTTCGATTGCTGGAAATGGAGTAATTTTGTTGACTTCAGTTGTTCCAATTCCAATTTTTTACACTCCATGTTCCTTGCTCGTTGCTTCTCCCAGCACGCACGTGTCACCAGTGCACAACATACACACCATTGCGCTTCCAATGCCATTAGCTTTAGTTAGCTTGAAATCGTCCTTTAACCGGTATATATTATTGCTCCGTATGCTTCAATTTTACAACTCGCTGCCTTTTTTTGTTGAATAACAGCAACTTCTTTTCTTTCATTTCTTCCCATACTTTATTCTGATGAATTTCGGTGGCAGTCCAGATCTATACCATTTAATTGTTCCCCGCCGACGCCCATTCAATTTCTTTAAGATGAGAGCTTGTTTCCGCTAATATATATTCCCTTTTCAACCATCATCTTCAGAAGATTTTAATTCGCAGTCAACAGCATTAACAAAATTTCTGCCCTTTCGGCTTCCAAGTTGTCGACGAGCGTGTGAAAATTTCCCCGTTGTTGTGAACGTTGCTTGGTGGTCTTGTCCAATGCTGCAACATTTTGCAATATGTCCAATAGTTGACTTTTCCACAACTTCAAAGTCCTTTGCCTGGGCTTCTGCGCTGATCGCATGTTACCAAGTTGATCACAATTCCAACCTTTCGGAACAGCTGATTTGCCGCCAAATTTTGATTTAAATCTTTTCCTTTGAACATAACTCAACCACATATTTTTCACCGATTTCATTTCTCATTGATTTTGTTCCTCGCATTACTTTACAATTTTCATAGATTGGCTCACTCAATCATTTCATCTAATGTTCAGGCTGTCCTCACATTTCTGACGAGCTTCCTATTTGGCCATGCTCGAGAATCTTGAAGCTTTTATGCTTTTTTCCATTTCTTAATCGTTTCAAATTCACAAAATGTGCTCGCATTGTCGAAGTCTACAACAAATTTAAAAAAAAAAAAAACAAATTCCTTCTCCTTCTTCTGGTTCTGTGGTGAAACCGCATTCTTTGAGACAAGCATTATTTTTTTTTTTCGGATAAATATTTCATCAGGATCTTAATTGTCTTTCCCATAATCTGTTTCTTCCGGCAATGTCATCTAGCCATCTGAATTAATCACTGTGCTGTTGACGGTCTACAGAACAATTCTTGAGTCTCATCCAACACTGAATAACAATTCCTTTATAACGGCGCGGTTTTCGTTTTTACTTTGGAGGCATTCAATGCAAACTGGAAATTTCTTCACTGACCCACGCAAACTCTCTCATTAGGAATCTCCTTTAGGATCAAACTTTTCGTCTTGTAATGTCCATCTGTAATACAGAAAAACATTCACAGTCAGTACTTATTTTCTTCATTACAATTTAAGGTTATTTTAAAACACAGTCTTTCTCTTTGTCTCGGTTTCAGGTCCTCCTTTACACAGAACATGTTTATCCTTATAACAGGTCAATCCTCAGTTATCCGTTCACGAGTTTCAACAGGTTATCCTACTGAGTTATCACAGGTAATCCTTAACTCCTACTTCAGGTTTATCCTACATGAGTATACAGGTAATCCTTACCTCATAGCTCAGGTAATCCTAACCGTAATTTCAGGTTATCCTACTGAGTTTAACAGGTAATCCTAACTCATAGCTCAGTAATCTTAATCGTAATTCAGGTTATCCTATATCGAGCTATTCTCCGATTTAAATTTCCATACACGTTTCTTCCCATTGCAAGATAAAATTGTACCTTGTTTTAAACCGTTAAGTTTCATTCTTCGTATCCACGTTCCACTGCTTTATTCGGCTTTCTCAGTCCGCAATGTGTGATCTCCCCAAAAACTATATAAATAAAACTCTATATTTAATCGATCTAATTACAATATTCTAGTTATTTGATCTTTCCGCGTCAACGTTTCCTACAATAACTCTACAAAACCAGGGGAATGAAAATGATTAACTACGACTAACCAC	.	PASS	SUPP=1;SUPP_VEC=10;SVLEN=5092;SVTYPE=INS;SVMETHOD=SURVIVOR1.0.6;CHR2=chr1;END=2793794;CIPOS=0,0;CIEND=0,0;STRANDS=++	GT:PSV:LN:DR:ST:QV:TY:ID:RAL:AAL:CO	1/1:NA:5092:0,4:++:.:INS:142:N:CTATTGTGGTGATCTCAACTAATATAAATAAAACTCTTATTTAATCGATCTAATTACAATATTCTAGTTTATTGATCTCTCCTCGTTGCAACGTTTCTCTACAATTAACTCTACAAAAACCATACACCAGGGGAATGAAATGATTAACTACGACTACCACCTCCCTCTCTTTGTCTTTCCTTTTTTTCTCGTTGTTTGCCCCGCAATTTAATCTTCGTGTTTCGTACGAGTCCTGTACTTGCTGGCGGTACTCGTACTCTGTTTGAAACCCGTTCTGTCCCTGACATAGATGTTTACCGAAGAATATTTACATTAAACTTTTGTTAGTTTCCTCCGGATGGAGTTCAGCTGAGATTATGATGATGACTGCTGATTGAACCTCAGGGATTTCTTTAACATAGTTATGGTCTTCGTCGTCCGCACTCCTGAATGTGTGTCCATAACTTCACATCCCTTCTTTGTCCTGCTACAACTGTAAACTCTTCGCGTTAAAGTTTGGCTTCGATTTACTGGATGATGTTACTGATTAAAACCTTGTCACCGACTTTGATATCAGACTCTTTAAGCCCGTCTTTTTATATCTTCCTTTTGTTTTGACTTTTTCCTTTATAATTTTCCGATTTTGTGAGTTTTTCTCGAATAATTTCATCGTTTCAACTGCGGTTTAAAAATTGGACGTTTATCCGCACGTTTTGTAGGTGAACATTAAATCAGCTGGAGATTTTCCTGTGACAGTAATGCTGTGTATATTCGAGACATTGTAGAAAGTCTGTTAGCAGGCAGGTCCTTTGTCCCAATTTCCATTCGAAATTTTATCAGTTTGCAACGTTTCTTGACACCCTTGCATGACACGTTCTACAACTCCGTTACCTGACCATAGAATGGGATGAAAAAACGTTTTAATAAATCCTCGAGCGTCACAATAATCAACTATATTCGATCGAATTAAATAGGGTGGTCCATTATCTGACTGATAGAATCGGGATAACCATAAGTGTTGAAAATCTCATCCCAATTCTTTAATGTTTCATTTGCTGTCTGCCTGTTCGAATTTTAAGCTCCACATATCGCTATAACTGTCAACAACAACGAAAATTTTCGTTCTTTGACTCCGTACATCTTTAAAATCAATATTTAGATCTCTCATGTACCTTTTGGTACTCTACTCTCGCATTTTCATAGGTACTGTGGTTTGTTCGTGAAACTTGTAAACAGGGTCCGGCATTGTATACAGATTTTCTTTTTCTTCACATCTCCTTCATTTTTGTTGGCCACCATCGCTCGTTCTCTAACCGGTTAATGTTTTCTCGATTCCTGGATGACCGTCATGTGCGCGTTGTAATATTGTATCTCGAGATTTTGTTCCGGAATGTACAGTCCGGTGAAATTTTAACAGGAGTCCTTGAAATGCAAAATTGGTTTGCTTCTTTTGGAAACTTTTACTTCGGCAAATCTATCTCACATTCCCGTATCCAGTCCTCGCTTAAAAAATCTGTCATATCTTTAAAGCGTCTTATTGCTTCCTTAATCTCTTCCCGAATGTCTCCGCTGTCCTGTTTGTTTGATTCATATTGGAGTACATAATTTTTCGGTTTTTCTTTCTTTCTCACATCAAAATCTAATGCATCTCACATTGCCTTTAATGTAATCGGGGATAACTACTCTGCATATTTCCTGTACCTTTACCTGGTTCATGAATAACTTCAAATCATATGGCCTGTAATCTCAAAACATATCTTCAATTCTGCTCTTTTTTCGCTCCCGGTCTAAACATATATAATATGGTCCTTGCTGATCATAATTAATGTAAAACTACATCCCCCCACAAGTATATTGTGCATCTCTCCTATTCCCCAGACAATAGCAAGTCCTGCTTTCTCCGTTTGGCCTAGCGTCGGCTCTTATCTCTGTCAAGCTTTTACTGGCGAACATTATTCATAAATTCCTTCAAAAAATTTTCGTCCACTTGCATTTAGCACTAACCAACTCTACCGGGCTGGCATCAACTACTAGCACAGATTGTTTTCTCTTGACATCGGAAGAAAGAGAGGCGAAGATTATTTGTTATCACATTTTTTAACTCTCCTGAAACATTTTTCACGGTCTTCATTCCACTCAAAATCTTCCTTCCTTTGTTTAACTCTCGTAACGGATCAGACTGCTGCCAGACTTTTTCAGAAAATCTTCCAAATATGTATGAAGTCCAAAAAACTTCGAAGCTCTTCAATTGGTTTTTGGTTGTCTGAAATTTTTAATATTGCTTCCATTTTATCCTACACGGTTTACCTCCATTCTTCGACTCATGTGACAACAATTTGACCTCATTTTGCCGATTACCGCTTTTTCTTTTCTTGGTTTAATACACTTTCTTTCTTCTAACCGTGCTATACAATTTTTTAAATTTTTTACGATTTTCGGTTATGTTCGTTCTCCGATCTACCATAAACAAGAATATCATCTAGATAGTTATACATACACCGATAATTCCAATTAAAAATGATTTCGAGCTGTCTTTGCAAAAGTTCAGGCGCGTTACAATGCCAACTCAATCGTCATATTTCATTAATCCCACGTTGTATAAACATTGTTTATCTTTCAATTTTGGTGCTAATTTCAGTTGGTGAGAATGCATCTTGTATCGAGAACTGAAAATACAGTAGCGAGCGCCGCATAATAAGAGCCCATAACTCCTCCAGCCTTGGCAATGGTTTTTTCTGTCTAATGATTGCTCGATTAAGCCTCGCATATCGCTGGCACTTCTGATTGTCCGTCTGCTTTGTTACATTACCATGGTGACACCCCATCTCGACGGGTTTATCAAACAGGCGATATAAGTTTGCCCGCGCAAAGGCATCCAGCTTGGCCTTACCGTTTCCATCTGATGTATGGGAAATGCGACGTAATGGTTGTGAAACAGGTTTCAACGACGGGTCAAAATCCGATATCAATTTAAAACTCCTGTTAAAAGAACATTGAAAATGCATTTTTAAATCCGAGAAAACTTCCGAACATAATTTTAACAGATTTTATTGACTTCTTTACTCGTATGATCATTACATTTTGCTCAATTACCACAAATCAACTGAAATCAATGGATTACCTTCGATTGCTGGAAATGGAGTAATTTTGTTGACTTCAGTTGTTCCAATTCCAATTTTTTACACTCCATGTTCCTTGCTCGTTGCTTCTCCCAGCACGCACGTGTCACCAGTGCACAACATACACACCATTGCGCTTCCAATGCCATTAGCTTTAGTTAGCTTGAAATCGTCCTTTAACCGGTATATATTATTGCTCCGTATGCTTCAATTTTACAACTCGCTGCCTTTTTTTGTTGAATAACAGCAACTTCTTTTCTTTCATTTCTTCCCATACTTTATTCTGATGAATTTCGGTGGCAGTCCAGATCTATACCATTTAATTGTTCCCCGCCGACGCCCATTCAATTTCTTTAAGATGAGAGCTTGTTTCCGCTAATATATATTCCCTTTTCAACCATCATCTTCAGAAGATTTTAATTCGCAGTCAACAGCATTAACAAAATTTCTGCCCTTTCGGCTTCCAAGTTGTCGACGAGCGTGTGAAAATTTCCCCGTTGTTGTGAACGTTGCTTGGTGGTCTTGTCCAATGCTGCAACATTTTGCAATATGTCCAATAGTTGACTTTTCCACAACTTCAAAGTCCTTTGCCTGGGCTTCTGCGCTGATCGCATGTTACCAAGTTGATCACAATTCCAACCTTTCGGAACAGCTGATTTGCCGCCAAATTTTGATTTAAATCTTTTCCTTTGAACATAACTCAACCACATATTTTTCACCGATTTCATTTCTCATTGATTTTGTTCCTCGCATTACTTTACAATTTTCATAGATTGGCTCACTCAATCATTTCATCTAATGTTCAGGCTGTCCTCACATTTCTGACGAGCTTCCTATTTGGCCATGCTCGAGAATCTTGAAGCTTTTATGCTTTTTTCCATTTCTTAATCGTTTCAAATTCACAAAATGTGCTCGCATTGTCGAAGTCTACAACAAATTTAAAAAAAAAAAAAACAAATTCCTTCTCCTTCTTCTGGTTCTGTGGTGAAACCGCATTCTTTGAGACAAGCATTATTTTTTTTTTTCGGATAAATATTTCATCAGGATCTTAATTGTCTTTCCCATAATCTGTTTCTTCCGGCAATGTCATCTAGCCATCTGAATTAATCACTGTGCTGTTGACGGTCTACAGAACAATTCTTGAGTCTCATCCAACACTGAATAACAATTCCTTTATAACGGCGCGGTTTTCGTTTTTACTTTGGAGGCATTCAATGCAAACTGGAAATTTCTTCACTGACCCACGCAAACTCTCTCATTAGGAATCTCCTTTAGGATCAAACTTTTCGTCTTGTAATGTCCATCTGTAATACAGAAAAACATTCACAGTCAGTACTTATTTTCTTCATTACAATTTAAGGTTATTTTAAAACACAGTCTTTCTCTTTGTCTCGGTTTCAGGTCCTCCTTTACACAGAACATGTTTATCCTTATAACAGGTCAATCCTCAGTTATCCGTTCACGAGTTTCAACAGGTTATCCTACTGAGTTATCACAGGTAATCCTTAACTCCTACTTCAGGTTTATCCTACATGAGTATACAGGTAATCCTTACCTCATAGCTCAGGTAATCCTAACCGTAATTTCAGGTTATCCTACTGAGTTTAACAGGTAATCCTAACTCATAGCTCAGTAATCTTAATCGTAATTCAGGTTATCCTATATCGAGCTATTCTCCGATTTAAATTTCCATACACGTTTCTTCCCATTGCAAGATAAAATTGTACCTTGTTTTAAACCGTTAAGTTTCATTCTTCGTATCCACGTTCCACTGCTTTATTCGGCTTTCTCAGTCCGCAATGTGTGATCTCCCCAAAAACTATATAAATAAAACTCTATATTTAATCGATCTAATTACAATATTCTAGTTATTTGATCTTTCCGCGTCAACGTTTCCTACAATAACTCTACAAAACCAGGGGAATGAAAATGATTAACTACGACTAACCAC:chr1_2793793-chr1_2793794	./.:NaN:0:0,0:--:NaN:NaN:NaN:NAN:NAN:NAN
chr1	2794588	132	N	GTGGTGTCAAGAAAGGGCAACTTAGTAGACAAGTCCGAAATGCTAAGGAAGCGAAGTACTAGGGGGAGCATGGAAGAAGGAGAAGAGGAGGAAGGCATAAAAGAGGAAAAAAGAGAGGAAGGGCGGGAGAAGGCGGAGTGAGCGGGAAGTGGATGATGCTAGTAGGGGGAAGGCGGGAAGAGGTGTGAGGAACCAAGGGAGAGTAGGCTAAAGAAGCAAAGGAATATAGGAGGTGGGGTTGGGGAAGAGGAGGGGGGGAAAAAAGGGGAGGCGAGGGGAGAGGGAAAGCGAGGGTGTCAAAGACGTGAAGTGAGAAATGATAGGCAAAGCCGGGGACTGAGAGGGAGAATGGTCTGAGATAGCAGTGAGGGTGGGGGAGAGGGAAGGTAAAAGGAAGAGACAAGAAGGAAAGTCGGGTGACAGGGATTAAGGAAAGGGAATAAGAGAGGAGGAAAAGGAGGATAGAGGGGAGTACAACAGGGGGTGGGAAGGAGAAGGGAGAAAGGGAACGCAAAAGATTGGGCAGAAGGGGGACAGGTGCAAGGAGTGAGTTGGAGAGGAGGGGACAAAAAGGTAACGTATTAGGAGGAAAAA	.	PASS	SUPP=1;SUPP_VEC=01;SVLEN=799;SVTYPE=INS;SVMETHOD=SURVIVOR1.0.6;CHR2=chr1;END=2795337;CIPOS=0,0;CIEND=0,0;STRANDS=+-	GT:PSV:LN:DR:ST:QV:TY:ID:RAL:AAL:CO	./.:NaN:0:0,0:--:NaN:NaN:NaN:NAN:NAN:NAN	0/1:NA:799:54,14:+-:.:INS:132:N:GTGGTGTCAAGAAAGGGCAACTTAGTAGACAAGTCCGAAATGCTAAGGAAGCGAAGTACTAGGGGGAGCATGGAAGAAGGAGAAGAGGAGGAAGGCATAAAAGAGGAAAAAAGAGAGGAAGGGCGGGAGAAGGCGGAGTGAGCGGGAAGTGGATGATGCTAGTAGGGGGAAGGCGGGAAGAGGTGTGAGGAACCAAGGGAGAGTAGGCTAAAGAAGCAAAGGAATATAGGAGGTGGGGTTGGGGAAGAGGAGGGGGGGAAAAAAGGGGAGGCGAGGGGAGAGGGAAAGCGAGGGTGTCAAAGACGTGAAGTGAGAAATGATAGGCAAAGCCGGGGACTGAGAGGGAGAATGGTCTGAGATAGCAGTGAGGGTGGGGGAGAGGGAAGGTAAAAGGAAGAGACAAGAAGGAAAGTCGGGTGACAGGGATTAAGGAAAGGGAATAAGAGAGGAGGAAAAGGAGGATAGAGGGGAGTACAACAGGGGGTGGGAAGGAGAAGGGAGAAAGGGAACGCAAAAGATTGGGCAGAAGGGGGACAGGTGCAAGGAGTGAGTTGGAGAGGAGGGGACAAAAAGGTAACGTATTAGGAGGAAAAA:chr1_2794588-chr1_2795337
chr1	2806424	143	N	AAAGCTTTGGTTTGCGAAAAAAAAAAAACACTGATGAATATTTCTTGTTCGAGAACTGCCTCAATCAAAATGTTGACAATTGAAGAATCAAAAAAGTTTTTTTGTTTCAATTCAGTTAAACTCTGAAAAATAATCAAATCTTGACTCTTCTTTATAGATATATTTGTCTTTTTTCGATATGTTTGACAAAGAAACAAAATGTTTAGAATACAAATTTAAAAAAACGAAAAGACCTAAAATTTCATAAAATACATTAAGTTTTTCGATCATGTAAAAATAAATTTTGATTTCTTTTCCCCGCTCTGGGTCTTTAGAATTTACGTGTTTAGCTAATTTGTAATCTTCTTGTATGATTGTTTTTTGATTTTACGAATCTATAAATATTAATTGCATGTGAGTTTGAGTTTTAAAGGTAATTGAAGTTAATTTACCCAATAGATTTGATGTTGAATGAATTTTTCGGAAGAATAAATTCCTTTGGTAAAAATGATATAATGTTTCAGATTTTGATGAAATGGTGTTGGCTAAGCTGAATTGTAATAATGTAATTTCAATCATATTTTGAAGCATCAATTTGAAAATTTCCCATTGAATGGATGATTGAATGAAAAAATGTTTGGGTAGAGTAATTTCCTTGACAAATGTTTTTTGAAATGTTTCCAGCTAAAAATGACCTTTATAAGTACTGTACATTTTTTCTGATGTTCTGACGACTCCATAATTTTTTTAAGTATAGATGATTTGATGTAATAAGTTTAAATGATAATAAATGGAATTTTAAGTAATTTTGCACGCTTTGAAAAATATTCACACAAGAATGGCTTCAGGTGCGTTCAATAAAATTACATCAGCTAATTAGTGTGCCGTGTGGAAGATGCAAAAATTGTGCATCTGATAAAAAATTAATGGCGTTAAATGTTTAATGATAGAAATAAAAAGTTAATTTCACTCGGAAC	.	PASS	SUPP=1;SUPP_VEC=10;SVLEN=983;SVTYPE=INS;SVMETHOD=SURVIVOR1.0.6;CHR2=chr1;END=2806425;CIPOS=0,0;CIEND=0,0;STRANDS=++	GT:PSV:LN:DR:ST:QV:TY:ID:RAL:AAL:CO	1/1:NA:983:0,5:++:.:INS:143:N:AAAGCTTTGGTTTGCGAAAAAAAAAAAACACTGATGAATATTTCTTGTTCGAGAACTGCCTCAATCAAAATGTTGACAATTGAAGAATCAAAAAAGTTTTTTTGTTTCAATTCAGTTAAACTCTGAAAAATAATCAAATCTTGACTCTTCTTTATAGATATATTTGTCTTTTTTCGATATGTTTGACAAAGAAACAAAATGTTTAGAATACAAATTTAAAAAAACGAAAAGACCTAAAATTTCATAAAATACATTAAGTTTTTCGATCATGTAAAAATAAATTTTGATTTCTTTTCCCCGCTCTGGGTCTTTAGAATTTACGTGTTTAGCTAATTTGTAATCTTCTTGTATGATTGTTTTTTGATTTTACGAATCTATAAATATTAATTGCATGTGAGTTTGAGTTTTAAAGGTAATTGAAGTTAATTTACCCAATAGATTTGATGTTGAATGAATTTTTCGGAAGAATAAATTCCTTTGGTAAAAATGATATAATGTTTCAGATTTTGATGAAATGGTGTTGGCTAAGCTGAATTGTAATAATGTAATTTCAATCATATTTTGAAGCATCAATTTGAAAATTTCCCATTGAATGGATGATTGAATGAAAAAATGTTTGGGTAGAGTAATTTCCTTGACAAATGTTTTTTGAAATGTTTCCAGCTAAAAATGACCTTTATAAGTACTGTACATTTTTTCTGATGTTCTGACGACTCCATAATTTTTTTAAGTATAGATGATTTGATGTAATAAGTTTAAATGATAATAAATGGAATTTTAAGTAATTTTGCACGCTTTGAAAAATATTCACACAAGAATGGCTTCAGGTGCGTTCAATAAAATTACATCAGCTAATTAGTGTGCCGTGTGGAAGATGCAAAAATTGTGCATCTGATAAAAAATTAATGGCGTTAAATGTTTAATGATAGAAATAAAAAGTTAATTTCACTCGGAAC:chr1_2806424-chr1_2806425	./.:NaN:0:0,0:--:NaN:NaN:NaN:NAN:NAN:NAN
chr1	2816906	144	N	<INS>	.	PASS	SUPP=1;SUPP_VEC=10;SVLEN=4107;SVTYPE=INS;SVMETHOD=SURVIVOR1.0.6;CHR2=chr1;END=2816907;CIPOS=0,0;CIEND=0,0;STRANDS=++	GT:PSV:LN:DR:ST:QV:TY:ID:RAL:AAL:CO	./.:NA:4107:0,0:++:.:INS:144:NA:NA:chr1_2816906-chr1_2816907	./.:NaN:0:0,0:--:NaN:NaN:NaN:NAN:NAN:NAN
chr1	2857831	133	N	CGGAGGCCCCCCACCCAGGGTGACGGGTCACCGATTGGATTTGCCCAAAAATTTCAAAAAATTCTCTGCTTATTACACTTAAAATGGCCGTTTGAAACGGTCGAGGGAAAAAGTGGAAAAAAACGAAAAAAAAATTGTGTTGTCCGCTTTTTCGGGTCTGGATGTAGACACTCACATTTCTACATTTCTTAACAGATTTGAAAATTCTTTACCAAAGTGTTTTAAATACAAATAGAAAGTTTTCTATCAAATATGGGGGTGTTGCTACCTTTAATATTTCGGTACCTGCATCCAAAGTTGCCCTTTTCCTAGCGAGAAAAAAAAAACATTGAAGCGAAAAAAAAAAAAAACATGGCAGCGAAAAAAAAAAAAAACATTCCCTAGCGAAAAAAAAAAAACCATTGGCAGCGAAAAAAAAAAACATTCCTAGCGAAGAAAAAAAAAAAAACATTGGCTAGCAAAAAAAAAAACATGTGAAGAAAAAAAAGTTATGTTAACGAAAGTCGCCCCAAAACAATTAAATCGTGCAAAAGCCCGATATTTAAAAACTCAGGCTATATAGAAGTTCTAGTTGAACGACAGTATAGTAAACAATATAAACTCCAATAAGGGGCCACTTTGTGTTGAAAAGTATCTGGAATATTGAAAGGTGGGAAACAACCTACCAAAAAGTGGCCCATTATTGGAGTTAGATTTTTACTAATACTGTTCGTCTAGAAATTCTATAAATAGCACGGCGTTTTAAATACGGGCCTTTTGCCCGATATTTATGTTGGGGCCGACTTTCGGTACAGCCTGTT	.	PASS	SUPP=1;SUPP_VEC=01;SVLEN=794;SVTYPE=INS;SVMETHOD=SURVIVOR1.0.6;CHR2=chr1;END=2857832;CIPOS=0,0;CIEND=0,0;STRANDS=++	GT:PSV:LN:DR:ST:QV:TY:ID:RAL:AAL:CO	./.:NaN:0:0,0:--:NaN:NaN:NaN:NAN:NAN:NAN	0/1:NA:794:62,8:++:.:INS:133:N:CGGAGGCCCCCCACCCAGGGTGACGGGTCACCGATTGGATTTGCCCAAAAATTTCAAAAAATTCTCTGCTTATTACACTTAAAATGGCCGTTTGAAACGGTCGAGGGAAAAAGTGGAAAAAAACGAAAAAAAAATTGTGTTGTCCGCTTTTTCGGGTCTGGATGTAGACACTCACATTTCTACATTTCTTAACAGATTTGAAAATTCTTTACCAAAGTGTTTTAAATACAAATAGAAAGTTTTCTATCAAATATGGGGGTGTTGCTACCTTTAATATTTCGGTACCTGCATCCAAAGTTGCCCTTTTCCTAGCGAGAAAAAAAAAACATTGAAGCGAAAAAAAAAAAAAACATGGCAGCGAAAAAAAAAAAAAACATTCCCTAGCGAAAAAAAAAAAACCATTGGCAGCGAAAAAAAAAAACATTCCTAGCGAAGAAAAAAAAAAAAACATTGGCTAGCAAAAAAAAAAACATGTGAAGAAAAAAAAGTTATGTTAACGAAAGTCGCCCCAAAACAATTAAATCGTGCAAAAGCCCGATATTTAAAAACTCAGGCTATATAGAAGTTCTAGTTGAACGACAGTATAGTAAACAATATAAACTCCAATAAGGGGCCACTTTGTGTTGAAAAGTATCTGGAATATTGAAAGGTGGGAAACAACCTACCAAAAAGTGGCCCATTATTGGAGTTAGATTTTTACTAATACTGTTCGTCTAGAAATTCTATAAATAGCACGGCGTTTTAAATACGGGCCTTTTGCCCGATATTTATGTTGGGGCCGACTTTCGGTACAGCCTGTT:chr1_2857831-chr1_2857832
chr1	2878780	145	N	TCATGCCAACGTCTGTTTACCCCACCGAAGTCGGGGAGGGAGCCCCAACCTAAATCTCGTTGGCAAAAGCCCTCTATTTGAAAACTCCGGCATTTTATAGAATTTCTATACGAACCATATTAGTACAATCTAACTCCAATAAGGGGCACTTTGGTTAATGTTTCCGCCACTTCGATTTCCCTAAACTTTTTCACACAAAGTGGCCCCTTATTTTGAGTTAGAATTTTTATCCTAATACGTTTCGTCTCGAAATTCTACTAACTGCCGGAGTTTTAACATATCGGGCTTTTGCACGCTATTTTATGTGTTGGGCCGACTTTGTTAACAAGACTTTTTCCCTTAAAAAAACCACGCTCTTCATGACGCTTTTTAAATGAGACACTCGTCTGAATTCGATACGAAGTTTTTTTTTCTTCGCGATTTCATCATCATCATCATCAGATCAGGACAAGTCAACCTATAGGTCCAAGTCTGGCATTATGAACCCCACCATCAAAAAGCCATAGCGTTTTGAGGGCACTGGGCATAAGTGGCAACGTGAAAATACACATTTACGCAATTTTTTTCCCTCTTCGCGATGTTTTTTTTTTTTTTCGCTGTGAATGTTTTTTTTTTTTCGCTAGAATTTTTTTTTTTTTCGCTAGGAATGTTTTTTTTTTTTTTTTCGCTAGCATGTTTTTTGTTTTTCGCTAGGAAAAGGGGCAACTTTGTATTATGGCAGGGTACCCGAAGTAAATAAAAAGCGTACACACCCAATAATTTGATAGAAACTTTTTTATTTGGATTTACGAACACTTTGGTTAAAGAAACTTTTTCAATCGGTTTAAGAAACTGTAGAAATGCGAGTGTCTACAGAGCTACTCCCTCCATCCATCCCCTCCCACAGACCCTAAAGCGACACAAATTTTTTTTTTCGTTTTTTTTCTTCCACTTTTCTCGAACGTTTCAAGCCCTTTCAAGTGTACAATAACAAGAAAATGTTTTTGAAATTTCTGCCGTAAATCCATACGTTGCCCGTCACCCTAGGGTGGGGCCCTCCGT	.	PASS	SUPP=1;SUPP_VEC=10;SVLEN=995;SVTYPE=INS;SVMETHOD=SURVIVOR1.0.6;CHR2=chr1;END=2878780;CIPOS=0,0;CIEND=0,0;STRANDS=+-	GT:PSV:LN:DR:ST:QV:TY:ID:RAL:AAL:CO	1/1:NA:995:0,9:+-:.:INS:145:N:TCATGCCAACGTCTGTTTACCCCACCGAAGTCGGGGAGGGAGCCCCAACCTAAATCTCGTTGGCAAAAGCCCTCTATTTGAAAACTCCGGCATTTTATAGAATTTCTATACGAACCATATTAGTACAATCTAACTCCAATAAGGGGCACTTTGGTTAATGTTTCCGCCACTTCGATTTCCCTAAACTTTTTCACACAAAGTGGCCCCTTATTTTGAGTTAGAATTTTTATCCTAATACGTTTCGTCTCGAAATTCTACTAACTGCCGGAGTTTTAACATATCGGGCTTTTGCACGCTATTTTATGTGTTGGGCCGACTTTGTTAACAAGACTTTTTCCCTTAAAAAAACCACGCTCTTCATGACGCTTTTTAAATGAGACACTCGTCTGAATTCGATACGAAGTTTTTTTTTCTTCGCGATTTCATCATCATCATCATCAGATCAGGACAAGTCAACCTATAGGTCCAAGTCTGGCATTATGAACCCCACCATCAAAAAGCCATAGCGTTTTGAGGGCACTGGGCATAAGTGGCAACGTGAAAATACACATTTACGCAATTTTTTTCCCTCTTCGCGATGTTTTTTTTTTTTTTCGCTGTGAATGTTTTTTTTTTTTCGCTAGAATTTTTTTTTTTTTCGCTAGGAATGTTTTTTTTTTTTTTTTCGCTAGCATGTTTTTTGTTTTTCGCTAGGAAAAGGGGCAACTTTGTATTATGGCAGGGTACCCGAAGTAAATAAAAAGCGTACACACCCAATAATTTGATAGAAACTTTTTTATTTGGATTTACGAACACTTTGGTTAAAGAAACTTTTTCAATCGGTTTAAGAAACTGTAGAAATGCGAGTGTCTACAGAGCTACTCCCTCCATCCATCCCCTCCCACAGACCCTAAAGCGACACAAATTTTTTTTTTCGTTTTTTTTCTTCCACTTTTCTCGAACGTTTCAAGCCCTTTCAAGTGTACAATAACAAGAAAATGTTTTTGAAATTTCTGCCGTAAATCCATACGTTGCCCGTCACCCTAGGGTGGGGCCCTCCGT:chr1_2878780-chr1_2878780	./.:NaN:0:0,0:--:NaN:NaN:NaN:NAN:NAN:NAN
chr1	2911305	146	N	TTGGCCTTCCGATTTATCCGGATATTGACGATTGGCGGATTTCCAGATAATGCCAAGCTGAAAACAAGGAATATCTGGATATCCAGATATCCAAGCTGATTTTAAAACTTAAAAGAATTTTGATCAATGTTATAGTGAGTTGTCATTTTTATGTTTTACATTTGGAAAATATTTATTCTTAAGAGCTAAACATGTTTTTTATGAATAAAATTTGAGGAAAAACAAAACATATCAGAATGCGTAGAAAAAAAAGTGCGGGCGCTGCTTACAAATAATAAAAGGATTGCTGCCAGGGAAAAATTCCGTTCGCTTTGGGTTGAAGAGGTGGGCACTGCAAAGCGGGAAAGCGGGCTCAATTCTCAGAATTTGTCTTTTTTTTAGGTGTGGTCGTTAAACTCTGAAATACTGTTGCAACGAATTTAATCGAACGTTGGGTTTTTAGTTTGCTTTTCATGGATCCAATTTAGTGTCTTTTTTTTTTTAAAAATGTGGTAAAAAACTCAAGTTACTTCTTCTCAAATCTGCTTTCCTCTTCCACGACACTTATAAATGAACTTCTTCGTTAGAGTAGAGTTGTTTGCAAGATTATTATATCACTTTATAATCAATTTAAATGGTAAAAATAAATATACTTAAATAAAGATTTACAATTTTTCTACCACTTTTACTCGTTCTTCAAGTTATTAAAAAATTTAGGCATGTTTATGTAAATATCACGAAAAGGGGCGATGCATATAGTTAGTGATTGCGAAATTGGTTAAAAGGGTGGTTCATTGTGTACAATTTTTGACACTTTGTAATATAAATTTCAAACAAGCCGCGTTGAAAAATTATAAAAAAATCACCCAAAACGAAAAACAGGTGGGGCACGGATAAAATTCCGGTGGGTCGGCACATCCGCGGATCGCGGATGTCAATTTGCAGCGCGGCTTCCGATAAAATCCGCATCCGGACATCCATTCGGAAGGCCTAAGTGGTG	.	PASS	SUPP=1;SUPP_VEC=10;SVLEN=985;SVTYPE=INS;SVMETHOD=SURVIVOR1.0.6;CHR2=chr1;END=2912285;CIPOS=0,0;CIEND=0,0;STRANDS=+-	GT:PSV:LN:DR:ST:QV:TY:ID:RAL:AAL:CO	1/1:NA:985:0,16:+-:.:INS:146:N:TTGGCCTTCCGATTTATCCGGATATTGACGATTGGCGGATTTCCAGATAATGCCAAGCTGAAAACAAGGAATATCTGGATATCCAGATATCCAAGCTGATTTTAAAACTTAAAAGAATTTTGATCAATGTTATAGTGAGTTGTCATTTTTATGTTTTACATTTGGAAAATATTTATTCTTAAGAGCTAAACATGTTTTTTATGAATAAAATTTGAGGAAAAACAAAACATATCAGAATGCGTAGAAAAAAAAGTGCGGGCGCTGCTTACAAATAATAAAAGGATTGCTGCCAGGGAAAAATTCCGTTCGCTTTGGGTTGAAGAGGTGGGCACTGCAAAGCGGGAAAGCGGGCTCAATTCTCAGAATTTGTCTTTTTTTTAGGTGTGGTCGTTAAACTCTGAAATACTGTTGCAACGAATTTAATCGAACGTTGGGTTTTTAGTTTGCTTTTCATGGATCCAATTTAGTGTCTTTTTTTTTTTAAAAATGTGGTAAAAAACTCAAGTTACTTCTTCTCAAATCTGCTTTCCTCTTCCACGACACTTATAAATGAACTTCTTCGTTAGAGTAGAGTTGTTTGCAAGATTATTATATCACTTTATAATCAATTTAAATGGTAAAAATAAATATACTTAAATAAAGATTTACAATTTTTCTACCACTTTTACTCGTTCTTCAAGTTATTAAAAAATTTAGGCATGTTTATGTAAATATCACGAAAAGGGGCGATGCATATAGTTAGTGATTGCGAAATTGGTTAAAAGGGTGGTTCATTGTGTACAATTTTTGACACTTTGTAATATAAATTTCAAACAAGCCGCGTTGAAAAATTATAAAAAAATCACCCAAAACGAAAAACAGGTGGGGCACGGATAAAATTCCGGTGGGTCGGCACATCCGCGGATCGCGGATGTCAATTTGCAGCGCGGCTTCCGATAAAATCCGCATCCGGACATCCATTCGGAAGGCCTAAGTGGTG:chr1_2911305-chr1_2912285	./.:NaN:0:0,0:--:NaN:NaN:NaN:NAN:NAN:NAN
chr1	2919285	148	N	GTAAAATAAAAAAATGAACATGCACAGCAGATTTTGAGATAATAAACGTTCGATACTTAATGCTTTCAACTCAGAAACATATTAAACGTCCTGATTTCGAAAATTAATTTGAAATTGAAATACAAAATGTACGAGTAATAGGAAATATCATGGAATTAAATATAACTCCGACTTCAAAATTATTTATAAAGTGCTCCCAAAATATTATCAGCTATTATTAATTTGAAACTTTTAAACTAATTACGTTCTATTTCGCTTTCAATAGTAGAAATGTTCATATTTGTACCTTTTAACTTTCATTCAATCAGCACAAGCCTTTATCGTGTTGATGAGTGTGATTACATAATGGGCACAAGGAACGTCTTGCGCTAACTTTGGAGATATCTAGGTTCACCAGCGCACACAATTGGAGGATGCGTACTTCTTCTTCCACGGAGCGTTTTCCACGTAAAATAGGCGCAAAAAAAAAAAATTGGAGGATGTGATATGATACCTACTAAAAAAAAAAAAAAAAAAAACTACTCCTACTTGGTAAGCGTCGCAAAAACGTTTGCCTGGGTACTTTTTTGTTTTTTGTTTTTTTCGCGCTACTTGTTTCTCTCTTTCTGTCTACTAAGTAACCACAAGCGCGAGCGCAATTGGTTTGCGAAGAACCATTTTGCTCTAACTAAATGGTATCACTCTCCCCCAACACTTCCCCCAACGTTTGCGCTATTTTGGACGTAAATCCATCATCAACAATAACTAATACTACTTACTTAGCTGCAATTTTTTTCGCTATACGGTGGAAGTACTGCAAAAAAACATGGTAACGGCAAGACTTTTTTGCATTAAAGTCCCAGTACCGAGCGCAAGGGAGAACCGATCAAATGCCCATCTATGGGTGAATGCAGAGAAAGATTCCTTTTAAATAATATCATTATCAATCAAGAAGCAGTTTCTAGATAAGAGAACGATTTCTACTGGCGTAATTTTAATGTCCTTACTACTTTTTCTGTC	.	PASS	SUPP=1;SUPP_VEC=10;SVLEN=372;SVTYPE=INS;SVMETHOD=SURVIVOR1.0.6;CHR2=chr1;END=2919285;CIPOS=0,0;CIEND=0,0;STRANDS=-+	GT:PSV:LN:DR:ST:QV:TY:ID:RAL:AAL:CO	1/1:NA:372:0,13:-+:.:INS:148:N:GTAAAATAAAAAAATGAACATGCACAGCAGATTTTGAGATAATAAACGTTCGATACTTAATGCTTTCAACTCAGAAACATATTAAACGTCCTGATTTCGAAAATTAATTTGAAATTGAAATACAAAATGTACGAGTAATAGGAAATATCATGGAATTAAATATAACTCCGACTTCAAAATTATTTATAAAGTGCTCCCAAAATATTATCAGCTATTATTAATTTGAAACTTTTAAACTAATTACGTTCTATTTCGCTTTCAATAGTAGAAATGTTCATATTTGTACCTTTTAACTTTCATTCAATCAGCACAAGCCTTTATCGTGTTGATGAGTGTGATTACATAATGGGCACAAGGAACGTCTTGCGCTAACTTTGGAGATATCTAGGTTCACCAGCGCACACAATTGGAGGATGCGTACTTCTTCTTCCACGGAGCGTTTTCCACGTAAAATAGGCGCAAAAAAAAAAAATTGGAGGATGTGATATGATACCTACTAAAAAAAAAAAAAAAAAAAACTACTCCTACTTGGTAAGCGTCGCAAAAACGTTTGCCTGGGTACTTTTTTGTTTTTTGTTTTTTTCGCGCTACTTGTTTCTCTCTTTCTGTCTACTAAGTAACCACAAGCGCGAGCGCAATTGGTTTGCGAAGAACCATTTTGCTCTAACTAAATGGTATCACTCTCCCCCAACACTTCCCCCAACGTTTGCGCTATTTTGGACGTAAATCCATCATCAACAATAACTAATACTACTTACTTAGCTGCAATTTTTTTCGCTATACGGTGGAAGTACTGCAAAAAAACATGGTAACGGCAAGACTTTTTTGCATTAAAGTCCCAGTACCGAGCGCAAGGGAGAACCGATCAAATGCCCATCTATGGGTGAATGCAGAGAAAGATTCCTTTTAAATAATATCATTATCAATCAAGAAGCAGTTTCTAGATAAGAGAACGATTTCTACTGGCGTAATTTTAATGTCCTTACTACTTTTTCTGTC:chr1_2919285-chr1_2919285	./.:NaN:0:0,0:--:NaN:NaN:NaN:NAN:NAN:NAN
chr1	2919282	134	GACCCGAGCGGCACAAAAGGCGATGTCTCTCACAAATCTGGCATACGAGTATCGTCTCCATTTAATGGGAAGGCTTTCCTTTAGAATCCGCCATATGAAAGACATTTGGCTAAAAACTACAGGCTATCGCCTAATTCTATCACCTTAAGTTAGTTATGTGTTGGACTAGTGAAGAATTTCTTAAGCTGCCTTATGGTAGCCTTATTTAGAGTTAATGGCATGTGGGGAAGCACCGTAGCGTCAACTGTTAGTGGTAAATTGATACCTCGGTTATTTTCGCTGATTTCTGAAGGAAAAGCCAAAGGAAGTGCCAACTAAAAATCGTCGTAGTGCAAACGTATGCCTCCGGCACGGCGAGTGTGTGCCGCTCGGG	N	.	PASS	SUPP=2;SUPP_VEC=11;SVLEN=-374;SVTYPE=DEL;SVMETHOD=SURVIVOR1.0.6;CHR2=chr1;END=2919656;CIPOS=0,0;CIEND=0,0;STRANDS=+-	GT:PSV:LN:DR:ST:QV:TY:ID:RAL:AAL:CO	1/1:NA:374:0,34:+-:.:DEL:147:CTGACCCGAGCGGCACAAAAGGCGATGTCTCTCACAAATCTGGCATACGAGTATCGTCTCCATTTAATGGGAAGGCTTTCCTTTAGAATCCGCCATATGAAAGACATTTGGCTAAAAACTACAGGCTATCGCCTAATTCTATCACCTTAAGTTAGTTATGTGTTGGACTAGTGAAGAATTTCTTAAGCTGCCTTATGGTAGCCTTATTTAGAGTTAATGGCATGTGGGGAAGCACCGTAGCGTCAACTGTTAGTGGTAAATTGATACCTCGGTTATTTTCGCTGATTTCTGAAGGAAAAGCCAAAGGAAGTGCCAACTAAAAATCGTCGTAGTGCAAACGTATGCCTCCGGCACGGCGAGTGTGTGCCGCTCG:N:chr1_2919282-chr1_2919656	0/1:NA:374:31,32:+-:.:DEL:134:GACCCGAGCGGCACAAAAGGCGATGTCTCTCACAAATCTGGCATACGAGTATCGTCTCCATTTAATGGGAAGGCTTTCCTTTAGAATCCGCCATATGAAAGACATTTGGCTAAAAACTACAGGCTATCGCCTAATTCTATCACCTTAAGTTAGTTATGTGTTGGACTAGTGAAGAATTTCTTAAGCTGCCTTATGGTAGCCTTATTTAGAGTTAATGGCATGTGGGGAAGCACCGTAGCGTCAACTGTTAGTGGTAAATTGATACCTCGGTTATTTTCGCTGATTTCTGAAGGAAAAGCCAAAGGAAGTGCCAACTAAAAATCGTCGTAGTGCAAACGTATGCCTCCGGCACGGCGAGTGTGTGCCGCTCGGG:N:chr1_2919282-chr1_2919656
chr1	2919989	135	N	CCATAGAATGGGCAAGGACGTCTTGCGCTACTACTTTGGAGGACTCTAGTTCCACCAGCGCAAAAAATTGGAGGATGCAGTACTTCCCACTTATCGCAAAAAAAATGGAGGAATGTGATACTACTGGTATCTCAAACGTTCCTGCGGTACTTTTTTTCGCGCTACTCTTTTTTCTACTAATACAACAAGCGCGAAGCGCATTTGGTTTGCGAAAGGAACCATTTTGCGCTACTAAAATGGTATCCACTTCCCCCTAACTTTGCGTCTATGTTGGCTCGTTCACAATACTGCATTTTTGCGCTACGTGGAGTACTGCAAAAAAATGGGTACGCAAGAAGACTTTTTCAGTAAAGTACCAGTACGCAAGCGCAAGACTGCCCATCTCGGTGAT	.	PASS	SUPP=1;SUPP_VEC=01;SVLEN=371;SVTYPE=INS;SVMETHOD=SURVIVOR1.0.6;CHR2=chr1;END=2920012;CIPOS=0,0;CIEND=0,0;STRANDS=+-	GT:PSV:LN:DR:ST:QV:TY:ID:RAL:AAL:CO	./.:NaN:0:0,0:--:NaN:NaN:NaN:NAN:NAN:NAN	0/1:NA:371:43,8:+-:.:INS:135:N:CCATAGAATGGGCAAGGACGTCTTGCGCTACTACTTTGGAGGACTCTAGTTCCACCAGCGCAAAAAATTGGAGGATGCAGTACTTCCCACTTATCGCAAAAAAAATGGAGGAATGTGATACTACTGGTATCTCAAACGTTCCTGCGGTACTTTTTTTCGCGCTACTCTTTTTTCTACTAATACAACAAGCGCGAAGCGCATTTGGTTTGCGAAAGGAACCATTTTGCGCTACTAAAATGGTATCCACTTCCCCCTAACTTTGCGTCTATGTTGGCTCGTTCACAATACTGCATTTTTGCGCTACGTGGAGTACTGCAAAAAAATGGGTACGCAAGAAGACTTTTTCAGTAAAGTACCAGTACGCAAGCGCAAGACTGCCCATCTCGGTGAT:chr1_2919989-chr1_2920012
chr1	2923095	149	N	CCCATGACTAACCCAGGCGGCCAACAACTGCTCCGCATGCTAAGCTATAGTTTCCTTTATCGGATTTCGTCTGGGCATTTCCATCGCACTTCCACGAAAAATCCTCTAAAGCTCCTTGTAGGAAATTCACAACGTGAATTTTTGTTTTCCTACAAGGTTCCTTACGACCTATTTATCGTCACCGCACGAACTGCAACTGAACAAATGATTCCGCGTACAATATTTTGGGCAGGTGAATATATATGAAGTTCTCTGAGCTTCGTAATTATTTTTTTTTTTCGTTTTCAATAAGAGGCGATAATTAGTTTTAAAATTAAAATATAACTTAAAAAATATAAATAATTATAAGCAACCTATTTATAACGTTTCTTCGTCGTTTTTGATTTTCAAGTTTAACCGAGTCTCGACCCGCATCGTCTTTTTCATTTTCCAACTCCGTGCTCTAATGCCCAATTTGAAATGTGCTTATTTAATTTTAATTATAAATTCGTAATGCTTTTCAATAACATTACATTAAATTATTAACGTACATTAAATTATATTTCTTACTATCTGAATACTTTTTCCGTTTTAATTCCCTTGACAAAATTTCAAACGTGAAACAATCCTTGAAAGTCTAACTAAGTAGTGCTGACTTTAAAAACCGTCATGAGGCGACATTAATAAATAATTTGAAATTGATTTGAATTCTTCTCTAGTATTCATGATCTTAACTCAACGGAATTTCTCACAATTGCCCTGAAAGTTTAGCACATGGCAATCTTATGAAGAGAACATCAGGAATTTTAAAATTGATTTCAATTTCATCACGTTGCAACCTTTGATCAAGATTTGACAAAAATTTAACAGACTTGCTTCCCATTTGAGACTTAAAAAGCAGCCGGTGATGAAAATTAAAATAGGAATCTCCTACTTGTGCCGCT	.	PASS	SUPP=1;SUPP_VEC=10;SVLEN=932;SVTYPE=INS;SVMETHOD=SURVIVOR1.0.6;CHR2=chr1;END=2923095;CIPOS=0,0;CIEND=0,0;STRANDS=+-	GT:PSV:LN:DR:ST:QV:TY:ID:RAL:AAL:CO	1/1:NA:932:0,13:+-:.:INS:149:N:CCCATGACTAACCCAGGCGGCCAACAACTGCTCCGCATGCTAAGCTATAGTTTCCTTTATCGGATTTCGTCTGGGCATTTCCATCGCACTTCCACGAAAAATCCTCTAAAGCTCCTTGTAGGAAATTCACAACGTGAATTTTTGTTTTCCTACAAGGTTCCTTACGACCTATTTATCGTCACCGCACGAACTGCAACTGAACAAATGATTCCGCGTACAATATTTTGGGCAGGTGAATATATATGAAGTTCTCTGAGCTTCGTAATTATTTTTTTTTTTCGTTTTCAATAAGAGGCGATAATTAGTTTTAAAATTAAAATATAACTTAAAAAATATAAATAATTATAAGCAACCTATTTATAACGTTTCTTCGTCGTTTTTGATTTTCAAGTTTAACCGAGTCTCGACCCGCATCGTCTTTTTCATTTTCCAACTCCGTGCTCTAATGCCCAATTTGAAATGTGCTTATTTAATTTTAATTATAAATTCGTAATGCTTTTCAATAACATTACATTAAATTATTAACGTACATTAAATTATATTTCTTACTATCTGAATACTTTTTCCGTTTTAATTCCCTTGACAAAATTTCAAACGTGAAACAATCCTTGAAAGTCTAACTAAGTAGTGCTGACTTTAAAAACCGTCATGAGGCGACATTAATAAATAATTTGAAATTGATTTGAATTCTTCTCTAGTATTCATGATCTTAACTCAACGGAATTTCTCACAATTGCCCTGAAAGTTTAGCACATGGCAATCTTATGAAGAGAACATCAGGAATTTTAAAATTGATTTCAATTTCATCACGTTGCAACCTTTGATCAAGATTTGACAAAAATTTAACAGACTTGCTTCCCATTTGAGACTTAAAAAGCAGCCGGTGATGAAAATTAAAATAGGAATCTCCTACTTGTGCCGCT:chr1_2923095-chr1_2923095	./.:NaN:0:0,0:--:NaN:NaN:NaN:NAN:NAN:NAN
chr1	2923098	137	N	GGTAGATTGTCGGCACACGGCAATGGAGATACGTAAGTTTGGGTTGGTTGATGTCACAAATGTTTATTCTCTCAGTCAAACGTTCGTTATGTTATTTTCTCGAATCTACAATAATCATTACAACAGTGATACAAATGGGGATTACTAGAACCGCTAGCATACTAGTATATCGCACCGTGCTATACATGTCATGTTCGAGTAAGGTAATACTCTGATCACATGTTTTCGCATGCATATTTACTCGGTAAGTAGACATAAAAGATAATGGGTGTACACGCTAGTACAGCTCAGTTGATCAGGGAGCTTCCAAACACATATTTAGCTTGCCTTCTGCAATCTACAGAGTCTAAGACCAATTGTCTTATCCGTCACTTGGGCATCTTCAGCGCTTTCTATCTCATGGCATGAATGTGATCATGGCACCAGAGGTTTCAGGAAGTGGGGTGCTCTCTCATGGGCTGCTCTCCCTTACTCCTAACTAAAGAGCTTTCACCTCTAACAGAACTTTCACACAACATTGTCACAATTCCTACTACCTTTATGAATTGTTATCTACAATCAAATTTCCAATACGAACATAAAACAGAACAAATTTGACATTGTTTACGCAAGAACTAAATTGAACTCTGTACAGCGTACGAGAAACACATTCACAAGGTAGAGGGCGAACACTACAACGAGCCCATCTCTCGCACGCAACACAACACGTCAAGAGACGACGATAAAGTCCCCAAGCGCGCAAAATAGGTACAGGCGGCCGCATAACACATCAGGGATGCGTCAAGAAGACCGAGAACTAGGAATCAAAAGAATGAAACTATCAAAAAGCTCAACTGAAGGCATCGAATGTAGAGTATCATTATTCTTCTCATCTTCAAATCATCATTTCGGGTAAAGAGCACACCACATTGTTGATTAAATTAATATAACTGTAAAAAAATATAAAATAAGACACAGAACCTATTTTAGCGTTTGTTTCTTTCTTCTTCTTGTTTCGTTTCGTTGTGCGTTGTTGGAGGTTCCAGTTTTAAACCATCCCTCGAACGGGGCGTGCAGTCGTCCTTTTCAATTTTCCAACCCTGTGCCTCTAAGCGCCAATGTGAATGCTTTATTAATTTTAGAATAAATTCTAATATGCTTTTCATAACATTACATGAAATTATAAAGTAACATTAATATATTGTCGTAGCTAATCTGAATACTTTCCGTTTTTATTTTCCCTTGAAAAAATGTCAAACGTAAACTCCTTGAAAATCTAACTAAGGTGGCTGACTTTTAAAAACCCGAATGAACGAATTATAAAGTAATTTGAAATTGAGTTGAATTTCTTCCTCTAGAAGTCCATGACTAAACTTCCGGATTTCTTCACATTGCCCTGAAATGGAGCACATGGGCAACTTAGGAAGAAAATAAGGAATTTTTAAAAATT	.	PASS	SUPP=1;SUPP_VEC=01;SVLEN=915;SVTYPE=INS;SVMETHOD=SURVIVOR1.0.6;CHR2=chr1;END=2923995;CIPOS=0,0;CIEND=0,0;STRANDS=+-	GT:PSV:LN:DR:ST:QV:TY:ID:RAL:AAL:CO	./.:NaN:0:0,0:--:NaN:NaN:NaN:NAN:NAN:NAN	0/1:NA:915:51,15:+-:.:INS:137:N:GGTAGATTGTCGGCACACGGCAATGGAGATACGTAAGTTTGGGTTGGTTGATGTCACAAATGTTTATTCTCTCAGTCAAACGTTCGTTATGTTATTTTCTCGAATCTACAATAATCATTACAACAGTGATACAAATGGGGATTACTAGAACCGCTAGCATACTAGTATATCGCACCGTGCTATACATGTCATGTTCGAGTAAGGTAATACTCTGATCACATGTTTTCGCATGCATATTTACTCGGTAAGTAGACATAAAAGATAATGGGTGTACACGCTAGTACAGCTCAGTTGATCAGGGAGCTTCCAAACACATATTTAGCTTGCCTTCTGCAATCTACAGAGTCTAAGACCAATTGTCTTATCCGTCACTTGGGCATCTTCAGCGCTTTCTATCTCATGGCATGAATGTGATCATGGCACCAGAGGTTTCAGGAAGTGGGGTGCTCTCTCATGGGCTGCTCTCCCTTACTCCTAACTAAAGAGCTTTCACCTCTAACAGAACTTTCACACAACATTGTCACAATTCCTACTACCTTTATGAATTGTTATCTACAATCAAATTTCCAATACGAACATAAAACAGAACAAATTTGACATTGTTTACGCAAGAACTAAATTGAACTCTGTACAGCGTACGAGAAACACATTCACAAGGTAGAGGGCGAACACTACAACGAGCCCATCTCTCGCACGCAACACAACACGTCAAGAGACGACGATAAAGTCCCCAAGCGCGCAAAATAGGTACAGGCGGCCGCATAACACATCAGGGATGCGTCAAGAAGACCGAGAACTAGGAATCAAAAGAATGAAACTATCAAAAAGCTCAACTGAAGGCATCGAATGTAGAGTATCATTATTCTTCTCATCTTCAAATCATCATTTCGGGTAAAGAGCACACCACATTGTTGATTAAATTAATATAACTGTAAAAAAATATAAAATAAGACACAGAACCTATTTTAGCGTTTGTTTCTTTCTTCTTCTTGTTTCGTTTCGTTGTGCGTTGTTGGAGGTTCCAGTTTTAAACCATCCCTCGAACGGGGCGTGCAGTCGTCCTTTTCAATTTTCCAACCCTGTGCCTCTAAGCGCCAATGTGAATGCTTTATTAATTTTAGAATAAATTCTAATATGCTTTTCATAACATTACATGAAATTATAAAGTAACATTAATATATTGTCGTAGCTAATCTGAATACTTTCCGTTTTTATTTTCCCTTGAAAAAATGTCAAACGTAAACTCCTTGAAAATCTAACTAAGGTGGCTGACTTTTAAAAACCCGAATGAACGAATTATAAAGTAATTTGAAATTGAGTTGAATTTCTTCCTCTAGAAGTCCATGACTAAACTTCCGGATTTCTTCACATTGCCCTGAAATGGAGCACATGGGCAACTTAGGAAGAAAATAAGGAATTTTTAAAAATT:chr1_2923098-chr1_2923995
chr1	3006594	139	N	TTGATACGTCTGTGTATTTATATAAATGTGAAACGAAATCCGGTTTTCAGACTATTTAGAAAATGTCCTTCTCAGATTTTCAGTCATACGAATAGTTTCGGTGGAAAAGGTACCATCATCAGGATCGTAGAATGTTAGAGGAATTGTCAGACTATTTGACCTCTAATGGCGATTGGCCGCAAAGTTATTATTACATTGCAGAATTATTTTTAAAGTTTTTTTCAAAATAGTATGAACAAATTCTCTAACATTTCAAGATCCTGATGATGGTGACATTTTGCACCGGCACTAGTCGATGAATAAAATCTGAGAAGAATATTTCATAAATAGTCGAAAAACAGGATTCGTTTCACATTTTATATGAGAATA	.	PASS	SUPP=1;SUPP_VEC=01;SVLEN=379;SVTYPE=INS;SVMETHOD=SURVIVOR1.0.6;CHR2=chr1;END=3006595;CIPOS=0,0;CIEND=0,0;STRANDS=++	GT:PSV:LN:DR:ST:QV:TY:ID:RAL:AAL:CO	./.:NaN:0:0,0:--:NaN:NaN:NaN:NAN:NAN:NAN	0/1:NA:379:31,10:++:.:INS:139:N:TTGATACGTCTGTGTATTTATATAAATGTGAAACGAAATCCGGTTTTCAGACTATTTAGAAAATGTCCTTCTCAGATTTTCAGTCATACGAATAGTTTCGGTGGAAAAGGTACCATCATCAGGATCGTAGAATGTTAGAGGAATTGTCAGACTATTTGACCTCTAATGGCGATTGGCCGCAAAGTTATTATTACATTGCAGAATTATTTTTAAAGTTTTTTTCAAAATAGTATGAACAAATTCTCTAACATTTCAAGATCCTGATGATGGTGACATTTTGCACCGGCACTAGTCGATGAATAAAATCTGAGAAGAATATTTCATAAATAGTCGAAAAACAGGATTCGTTTCACATTTTATATGAGAATA:chr1_3006594-chr1_3006595
chr1	3050228	150	N	GAGTTATTTATGGTAAGTTGGCATCTGATCATTTGTGACCATCTAATTTGGAACATAAGATTCAATTTTTAGTCGTTAAATTTAATTTTTCAACATGACAAAATATTTGCTTGAAGTTTTTCTTAACAAATTTCATGATAGGCTCTCTAACCTGGCCTAGAAAATGTTTAATTCCGCGAATAAATTTGTATTTCATCGATTAAATTCTGTTTCGAAATCAGCCATTTTTTCTTCTCGCTTCGAATTTTCACAGCACAAAAAAATTATTAATTTAATTTTGTTATTTATCATTATACAGAAAGAGGGTACTTGCAGAAGATATGATGAAGTGAATTTCCATAATATTTGTATTAATTAACTATTAATAAAATAGCTCATATATTTTCAGATCAATGTGGACCCCCAATTTTTATATGGAAGCCACCTTTGAAATTTGACGGTGAATAATTTTTCAAAAAGTGAGCATTCCTAAAATAATAAAATTATCGATTAAACATCGGCTTAGCATCTTAACAAATAACAACTCACTTAAATGTACATCGGCCTTATTTTTTATTATTTCCTATATTTTTTAATTTTTTCAATACTATGACTTTTTCTTTTAACTTTGTTTGCCGATTTTAAAAAAACACTGTCCCCAAACGGCGCACAACTTCCAAATTTTGTGAGATTACATGTCCAAATTAGAATTTTTTTTTTGTTTCACACTTTCGTGTGCCCGAAGTTTACGACGTCGCATATTTTTTTTTTTCTCTAAATGTCCATAAACTCTTGTCTAATTGATTGAATTTTTAAAACCCTAGAAATTAGGGATATCCAAGAAGAAAAAGTTATTGACTTCTCAAAGTCAAAATATGCAAGAAATAACCATTCATAAATTTTTTTACTCTA	.	PASS	SUPP=1;SUPP_VEC=10;SVLEN=928;SVTYPE=INS;SVMETHOD=SURVIVOR1.0.6;CHR2=chr1;END=3050229;CIPOS=0,0;CIEND=0,0;STRANDS=++	GT:PSV:LN:DR:ST:QV:TY:ID:RAL:AAL:CO	1/1:NA:928:0,4:++:.:INS:150:N:GAGTTATTTATGGTAAGTTGGCATCTGATCATTTGTGACCATCTAATTTGGAACATAAGATTCAATTTTTAGTCGTTAAATTTAATTTTTCAACATGACAAAATATTTGCTTGAAGTTTTTCTTAACAAATTTCATGATAGGCTCTCTAACCTGGCCTAGAAAATGTTTAATTCCGCGAATAAATTTGTATTTCATCGATTAAATTCTGTTTCGAAATCAGCCATTTTTTCTTCTCGCTTCGAATTTTCACAGCACAAAAAAATTATTAATTTAATTTTGTTATTTATCATTATACAGAAAGAGGGTACTTGCAGAAGATATGATGAAGTGAATTTCCATAATATTTGTATTAATTAACTATTAATAAAATAGCTCATATATTTTCAGATCAATGTGGACCCCCAATTTTTATATGGAAGCCACCTTTGAAATTTGACGGTGAATAATTTTTCAAAAAGTGAGCATTCCTAAAATAATAAAATTATCGATTAAACATCGGCTTAGCATCTTAACAAATAACAACTCACTTAAATGTACATCGGCCTTATTTTTTATTATTTCCTATATTTTTTAATTTTTTCAATACTATGACTTTTTCTTTTAACTTTGTTTGCCGATTTTAAAAAAACACTGTCCCCAAACGGCGCACAACTTCCAAATTTTGTGAGATTACATGTCCAAATTAGAATTTTTTTTTTGTTTCACACTTTCGTGTGCCCGAAGTTTACGACGTCGCATATTTTTTTTTTTCTCTAAATGTCCATAAACTCTTGTCTAATTGATTGAATTTTTAAAACCCTAGAAATTAGGGATATCCAAGAAGAAAAAGTTATTGACTTCTCAAAGTCAAAATATGCAAGAAATAACCATTCATAAATTTTTTTACTCTA:chr1_3050228-chr1_3050229	./.:NaN:0:0,0:--:NaN:NaN:NaN:NAN:NAN:NAN
chr1	3069339	141	CAGAAGATATTATTATTCAGAAACTTTCATTATGAATTTAATTAAATGTTCCGAAATTTATTGAAAGTGTTTGAACTCAACAACGTAAAAAAAAGTTATGTTTTGCAGAAAGTAAAGTCATACAACATTCAAAAATTTAATGATGTAGTCTGAGTGCCACTTAAGGAAATGCAACAAAATTCAGCACAATTTTTACCTTCATGAATCACTCGATGATTGATGCAATACGAGAAGAACTTTTCCATTTACTTCATGATCAAACATCCAATTAGATCGTTTCGATAAACTCTATTTAAAATGA	N	.	PASS	SUPP=1;SUPP_VEC=01;SVLEN=-302;SVTYPE=DEL;SVMETHOD=SURVIVOR1.0.6;CHR2=chr1;END=3069640;CIPOS=0,0;CIEND=0,0;STRANDS=+-	GT:PSV:LN:DR:ST:QV:TY:ID:RAL:AAL:CO	./.:NaN:0:0,0:--:NaN:NaN:NaN:NAN:NAN:NAN	0/1:NA:302:23,19:+-:.:DEL:141:CAGAAGATATTATTATTCAGAAACTTTCATTATGAATTTAATTAAATGTTCCGAAATTTATTGAAAGTGTTTGAACTCAACAACGTAAAAAAAAGTTATGTTTTGCAGAAAGTAAAGTCATACAACATTCAAAAATTTAATGATGTAGTCTGAGTGCCACTTAAGGAAATGCAACAAAATTCAGCACAATTTTTACCTTCATGAATCACTCGATGATTGATGCAATACGAGAAGAACTTTTCCATTTACTTCATGATCAAACATCCAATTAGATCGTTTCGATAAACTCTATTTAAAATGA:N:chr1_3069339-chr1_3069640
chr1	3074368	151	N	GGGTGGCGGACTATACTTCGTGGGTAATATGATTCGCGAGCTGAGACAGGAGTAAAATAAACTTGATGCGGATGAACCAGTTTTTAAAACCGTTGCTCGTCAGAAATTAGTTTTGCCAACTCAGCCGCTGCTCGAAAATTCGTTTTCTGCTTCGGGTCTCCCATAATGATGACATTCAAGTATCCATTAAGCTAAATTGGCTTCAGAGTCCGTGCTAGAATCTGTGTCTTTCACATGCACTTTCTCTGTCGGTTTAGCGAGTCTAATCGCGTAGTAAAGTGCTACATGGAACAGAAAATTCCCTTGAGGCCTCACTCAGCTTATTCCATAGAGCTTGTGATCTTTACACAGGCATTCCCAACATCAGCTTCTGAGTAAGGAGTTGAAATACTTGCCCGGGCGTCGGTTTTCCTTCTTTCGTATTCATCTTCCCATTTTTAATGTTATTTTCAATTACAAATTGTAAATAAAAATTTGTTTACCTTTTGGTTCTTTCGTTAAAATCTACAAAAAGGTATACTATTTTTTAAAAAAAATCGCGAATCAAGAGTTAATCACTTGCAAGAAATAAGATTTTTACACGCGAAGCAACGTCAAAAAAATAGCTTGAGCATTTTAATAATTTAGTTAATTTAATTAACTTTTTTCAAAGCGAAAAAAATCAGTAACAAAAGTGCATGTACATAGCTTTGTTTTTTATATAGGTCACACCGTCACAACATAATATGAGCGAAATCATAAGTGACTAAAAGTGGGTTTTTTGTGAAATGTTAGAAAAAAGTTTGTTTTTAGCGAATCATAGTTCCGCCACCCT	.	PASS	SUPP=1;SUPP_VEC=10;SVLEN=813;SVTYPE=INS;SVMETHOD=SURVIVOR1.0.6;CHR2=chr1;END=3074368;CIPOS=0,0;CIEND=0,0;STRANDS=+-	GT:PSV:LN:DR:ST:QV:TY:ID:RAL:AAL:CO	1/1:NA:813:0,9:+-:.:INS:151:N:GGGTGGCGGACTATACTTCGTGGGTAATATGATTCGCGAGCTGAGACAGGAGTAAAATAAACTTGATGCGGATGAACCAGTTTTTAAAACCGTTGCTCGTCAGAAATTAGTTTTGCCAACTCAGCCGCTGCTCGAAAATTCGTTTTCTGCTTCGGGTCTCCCATAATGATGACATTCAAGTATCCATTAAGCTAAATTGGCTTCAGAGTCCGTGCTAGAATCTGTGTCTTTCACATGCACTTTCTCTGTCGGTTTAGCGAGTCTAATCGCGTAGTAAAGTGCTACATGGAACAGAAAATTCCCTTGAGGCCTCACTCAGCTTATTCCATAGAGCTTGTGATCTTTACACAGGCATTCCCAACATCAGCTTCTGAGTAAGGAGTTGAAATACTTGCCCGGGCGTCGGTTTTCCTTCTTTCGTATTCATCTTCCCATTTTTAATGTTATTTTCAATTACAAATTGTAAATAAAAATTTGTTTACCTTTTGGTTCTTTCGTTAAAATCTACAAAAAGGTATACTATTTTTTAAAAAAAATCGCGAATCAAGAGTTAATCACTTGCAAGAAATAAGATTTTTACACGCGAAGCAACGTCAAAAAAATAGCTTGAGCATTTTAATAATTTAGTTAATTTAATTAACTTTTTTCAAAGCGAAAAAAATCAGTAACAAAAGTGCATGTACATAGCTTTGTTTTTTATATAGGTCACACCGTCACAACATAATATGAGCGAAATCATAAGTGACTAAAAGTGGGTTTTTTGTGAAATGTTAGAAAAAAGTTTGTTTTTAGCGAATCATAGTTCCGCCACCCT:chr1_3074368-chr1_3074368	./.:NaN:0:0,0:--:NaN:NaN:NaN:NAN:NAN:NAN
chr1	3074368	142	N	TAGGGTTGGCGGACTATCTTCGTGTAATATGATTCGCGGGCCTGAGGACAGAGAGTCAATAAACTTGATTGTGAAACCAGTTTAAAACCGTTTGGTCTCTGTCAAACTTAGTTTTGGTTGCCAACTCAAGCCGCCTTGCCCCCGCCCTCGAAAATTTGTTTTCTGCTTCGAGATCTCCATATGCTGCCATTCAAATTATCCATTCAGCTAAATTGGGCTTCAGAATCCTGCTTGCTGAATCTGTTTTTTTCCATTCCTTTCTCTGTCGGTTTAGCGATTCTATATGCGTAACGTGCTAATGGAAAAGAAAATTCCCTTGATGCCTCACTCAGACCTTATTCCAGTAGTTTTGAATTCTTTTTTCCACAGCATTCCAACATCACTTCTGAGTAGGAGTTTGAAATACTTGACTCGGGCGTTTTTCCTTCTTTCTTTCTTATTCATCTTCACACTTTTTAATTTTATTTTCACTTTAAAATTGTAAATCAAAATTTGTTTTTTACCTTTTGGTTTTTCCTTAATCTACAAAAGGTCCTACTTATGTTTAAAAAACGCGGAATCAAGATTTAATCCCTTCCGAAATAGATTTTTTCCACGCGAATCAACATCCAAAAAAAAAAAAGCTGGCATTTTAATAATGTAGTTAATTTAATTAACTTTTTTTCAAACGAAAAAAATCATAACAAAGTGCATTACATAAGCTTTGTTTTATATAGTAACCGCTCAAAACATAATATGGAGCGAAATCATAAGTGACTAAAGTTTTGAAATGTTAGAAATTTTTGTTTTTAATAAGCGAATCATAGTCCCTCCACCCT	.	PASS	SUPP=1;SUPP_VEC=01;SVLEN=821;SVTYPE=INS;SVMETHOD=SURVIVOR1.0.6;CHR2=chr1;END=3075171;CIPOS=0,0;CIEND=0,0;STRANDS=+-	GT:PSV:LN:DR:ST:QV:TY:ID:RAL:AAL:CO	./.:NaN:0:0,0:--:NaN:NaN:NaN:NAN:NAN:NAN	0/1:NA:821:37,13:+-:.:INS:142:N:TAGGGTTGGCGGACTATCTTCGTGTAATATGATTCGCGGGCCTGAGGACAGAGAGTCAATAAACTTGATTGTGAAACCAGTTTAAAACCGTTTGGTCTCTGTCAAACTTAGTTTTGGTTGCCAACTCAAGCCGCCTTGCCCCCGCCCTCGAAAATTTGTTTTCTGCTTCGAGATCTCCATATGCTGCCATTCAAATTATCCATTCAGCTAAATTGGGCTTCAGAATCCTGCTTGCTGAATCTGTTTTTTTCCATTCCTTTCTCTGTCGGTTTAGCGATTCTATATGCGTAACGTGCTAATGGAAAAGAAAATTCCCTTGATGCCTCACTCAGACCTTATTCCAGTAGTTTTGAATTCTTTTTTCCACAGCATTCCAACATCACTTCTGAGTAGGAGTTTGAAATACTTGACTCGGGCGTTTTTCCTTCTTTCTTTCTTATTCATCTTCACACTTTTTAATTTTATTTTCACTTTAAAATTGTAAATCAAAATTTGTTTTTTACCTTTTGGTTTTTCCTTAATCTACAAAAGGTCCTACTTATGTTTAAAAAACGCGGAATCAAGATTTAATCCCTTCCGAAATAGATTTTTTCCACGCGAATCAACATCCAAAAAAAAAAAAGCTGGCATTTTAATAATGTAGTTAATTTAATTAACTTTTTTTCAAACGAAAAAAATCATAACAAAGTGCATTACATAAGCTTTGTTTTATATAGTAACCGCTCAAAACATAATATGGAGCGAAATCATAAGTGACTAAAGTTTTGAAATGTTAGAAATTTTTGTTTTTAATAAGCGAATCATAGTCCCTCCACCCT:chr1_3074368-chr1_3075171
chr1	3078453	152	N	<INS>	.	PASS	SUPP=1;SUPP_VEC=10;SVLEN=529;SVTYPE=INS;SVMETHOD=SURVIVOR1.0.6;CHR2=chr1;END=3078454;CIPOS=0,0;CIEND=0,0;STRANDS=++	GT:PSV:LN:DR:ST:QV:TY:ID:RAL:AAL:CO	1/1:NA:529:0,2:++:.:INS:152:NA:NA:chr1_3078453-chr1_3078454	./.:NaN:0:0,0:--:NaN:NaN:NaN:NAN:NAN:NAN
chr1	3132830	145	N	CCGTCTTTTGCGGGAACTGGCCCCACGGCTTTATATAAAATATAAAGCACCTTTCCTTTATATTCTGCGGGGCTTTAAATTCTCCCGTTTTCCCATCAAGTTTCTATTGTTTACAGTTGAAGCGAAATTATAAACATTTTAAGTAAAAAAATGACAAATGTAGGCTTTAAGTAAACAATAAGAAATAAATAAGTTTTAAACGCACATCCTCCTTTATAATTGGTTCAAAAGGGATACATAAGGAATATTTAATAAGAGAGTCAACCAGTGGTAAATTAAAAGTGAAAGGAATTTTTAAATATGCAAACAAATCTGTAAAAGTCGTGGATTATCTTTTAAATAAGTTTTACAATATAAGATCTCTAGTCTTTACATTCTTTATTATACATGAAACTTAATCGTTTTTTTCTCTCTCCGTGTATAATGACAATACCACGTAAACATCTGAAATTGTAGTGAGAAACAAATGTAAACTTGTCAGAAGCATGCAACGAAACATTTGTTTTACCTTGTGGTTAATACTCTCCACCTGTGTTTCCTCCAACCGTACCGCACCCCCCAGGTTTTTCTTCGCCGCTTTTTTTTCCTTTGTTCTTTGGGTCCTCTTCCCTTCCTGTTTTTTCCTCGTTTGTCCCCGGTCCATTTTTCCCACCACCAGTGCTTCTTTTCGGTGGGTGCGTTACATTCCGTCTGTTTTCCCAAACACAGTGCTTTTTCATTCCGGTTCAAATGACGTTGTGCAAAAACCCGAGTAATAAAGCACGTGGGTCCATTCCGCAAAAGACGGTA	.	PASS	SUPP=1;SUPP_VEC=01;SVLEN=792;SVTYPE=INS;SVMETHOD=SURVIVOR1.0.6;CHR2=chr1;END=3132831;CIPOS=0,0;CIEND=0,0;STRANDS=++	GT:PSV:LN:DR:ST:QV:TY:ID:RAL:AAL:CO	./.:NaN:0:0,0:--:NaN:NaN:NaN:NAN:NAN:NAN	0/1:NA:792:40,6:++:.:INS:145:N:CCGTCTTTTGCGGGAACTGGCCCCACGGCTTTATATAAAATATAAAGCACCTTTCCTTTATATTCTGCGGGGCTTTAAATTCTCCCGTTTTCCCATCAAGTTTCTATTGTTTACAGTTGAAGCGAAATTATAAACATTTTAAGTAAAAAAATGACAAATGTAGGCTTTAAGTAAACAATAAGAAATAAATAAGTTTTAAACGCACATCCTCCTTTATAATTGGTTCAAAAGGGATACATAAGGAATATTTAATAAGAGAGTCAACCAGTGGTAAATTAAAAGTGAAAGGAATTTTTAAATATGCAAACAAATCTGTAAAAGTCGTGGATTATCTTTTAAATAAGTTTTACAATATAAGATCTCTAGTCTTTACATTCTTTATTATACATGAAACTTAATCGTTTTTTTCTCTCTCCGTGTATAATGACAATACCACGTAAACATCTGAAATTGTAGTGAGAAACAAATGTAAACTTGTCAGAAGCATGCAACGAAACATTTGTTTTACCTTGTGGTTAATACTCTCCACCTGTGTTTCCTCCAACCGTACCGCACCCCCCAGGTTTTTCTTCGCCGCTTTTTTTTCCTTTGTTCTTTGGGTCCTCTTCCCTTCCTGTTTTTTCCTCGTTTGTCCCCGGTCCATTTTTCCCACCACCAGTGCTTCTTTTCGGTGGGTGCGTTACATTCCGTCTGTTTTCCCAAACACAGTGCTTTTTCATTCCGGTTCAAATGACGTTGTGCAAAAACCCGAGTAATAAAGCACGTGGGTCCATTCCGCAAAAGACGGTA:chr1_3132830-chr1_3132831
chr1	3132831	146	N	<DEL>	.	PASS	SUPP=1;SUPP_VEC=01;SVLEN=-15148305;SVTYPE=DEL;SVMETHOD=SURVIVOR1.0.6;CHR2=chr1;END=18281136;CIPOS=0,0;CIEND=0,0;STRANDS=+-	GT:PSV:LN:DR:ST:QV:TY:ID:RAL:AAL:CO	./.:NaN:0:0,0:--:NaN:NaN:NaN:NAN:NAN:NAN	0/1:NA:15148305:83,10:+-:.:DEL:146:NA:NA:chr1_3132831-chr1_18281136
chr1	3132832	147	N	<DUP>	.	PASS	SUPP=1;SUPP_VEC=01;SVLEN=15148818;SVTYPE=DUP;SVMETHOD=SURVIVOR1.0.6;CHR2=chr1;END=18281650;CIPOS=0,0;CIEND=0,0;STRANDS=-+	GT:PSV:LN:DR:ST:QV:TY:ID:RAL:AAL:CO	./.:NaN:0:0,0:--:NaN:NaN:NaN:NAN:NAN:NAN	0/1:NA:15148818:71,11:-+:.:DUP:147:NA:NA:chr1_3132832-chr1_18281650
chr1	3134835	148	N	ATTTATAGATATCAAAACCCGCTAAACAGAGAACCGATAACCGGATGTTGTTTTCCGGTTATTTCGCGTACTAAGGGGAACCGGAGATTTCTTCCGGTTAACCGAAAAATAACCGAATTTTAGCAGAAATTTACGCCTACTAAAAAAATTTTTTCGCAAGTGTTCGTTTTTTTTTTTTATGTTTTGGCTAAAAACGAATTATTAAAGTTTGTGATATGCATGTTTCTTTAAAAAAATTATTTTGTAAAATTCTCCTAAATATTAAAATCAAAAGATACTACAAGCCAAACAATCTTTTTTTTGAAGTTACTGATTGATCAACAGCGTGTCTGGGGCGTCAGAAGCATAAAGCAAAAAGTGAAAATAAATGGATCAGGGAGAGGGAACGTAAGCATAACAGACTACGGAGACTGTTAACAGGGATCTGTGTATGATCAACAATGAGTCTTACATAGGGATTGCAAAGAATATGTGTACAACAGAAAAAAAACGCATTTTCAGTGACTATTTCAAGATTTCGGTAACCGTTAGGTTAACCGCGTTTCTCTGTTTCGGTTACTAGGTTAACCGGAAATCTTAAAAATACCGGTTTAAAAAATATCATACTCCG	.	PASS	SUPP=1;SUPP_VEC=01;SVLEN=538;SVTYPE=INS;SVMETHOD=SURVIVOR1.0.6;CHR2=chr1;END=3135362;CIPOS=0,0;CIEND=0,0;STRANDS=+-	GT:PSV:LN:DR:ST:QV:TY:ID:RAL:AAL:CO	./.:NaN:0:0,0:--:NaN:NaN:NaN:NAN:NAN:NAN	0/1:NA:538:58,22:+-:.:INS:148:N:ATTTATAGATATCAAAACCCGCTAAACAGAGAACCGATAACCGGATGTTGTTTTCCGGTTATTTCGCGTACTAAGGGGAACCGGAGATTTCTTCCGGTTAACCGAAAAATAACCGAATTTTAGCAGAAATTTACGCCTACTAAAAAAATTTTTTCGCAAGTGTTCGTTTTTTTTTTTTATGTTTTGGCTAAAAACGAATTATTAAAGTTTGTGATATGCATGTTTCTTTAAAAAAATTATTTTGTAAAATTCTCCTAAATATTAAAATCAAAAGATACTACAAGCCAAACAATCTTTTTTTTGAAGTTACTGATTGATCAACAGCGTGTCTGGGGCGTCAGAAGCATAAAGCAAAAAGTGAAAATAAATGGATCAGGGAGAGGGAACGTAAGCATAACAGACTACGGAGACTGTTAACAGGGATCTGTGTATGATCAACAATGAGTCTTACATAGGGATTGCAAAGAATATGTGTACAACAGAAAAAAAACGCATTTTCAGTGACTATTTCAAGATTTCGGTAACCGTTAGGTTAACCGCGTTTCTCTGTTTCGGTTACTAGGTTAACCGGAAATCTTAAAAATACCGGTTTAAAAAATATCATACTCCG:chr1_3134835-chr1_3135362
chr1	3134836	153	N	TTTGATAGATAATCAAAACCGATCAACCGAGAACCGATAACCGGCTGTTTTTTTTCCGGTTATTTCGATACTAAGTTAACCGAGATTTCTGTCTTCCGTTAACCGAAAATAACGAAATTAAGCGAAATTTACTCCTATTAAAAAAAATGTTTTCGCAATTGTTTCTTTTTTTTTTATTTGTTTTTGGCTAAAAACGAATTACAGTTTTGTGATTGCATTTTTTCCTTTAAAATAATTTATTTTGGTAAAATTCTCTAAATATTAAAATCAAAGATACTAAAAGCCAAAAATTTTTTTTTTGAAGTTTTTTTGTATTTTTTTTGAGTCAGAATCAAGCAAGTTCATAAATGATATCAGGGAAAGAGTGGAAATATTCAATAACAATCATTCTTTTTCATTTTTTCATTTTGAAAAATCAAATTTTTCATGACTATTTTAAGATTTTCTGTTAACCGGAGTTAACCGAGTTTTCTCTGGTTCGGTTACTAAGTTTAACCGAAATCTTAAAAATACCGTTAAAAACATATCTATCCTCCGA	.	PASS	SUPP=1;SUPP_VEC=10;SVLEN=534;SVTYPE=INS;SVMETHOD=SURVIVOR1.0.6;CHR2=chr1;END=3135416;CIPOS=0,0;CIEND=0,0;STRANDS=+-	GT:PSV:LN:DR:ST:QV:TY:ID:RAL:AAL:CO	1/1:NA:534:0,18:+-:.:INS:153:N:TTTGATAGATAATCAAAACCGATCAACCGAGAACCGATAACCGGCTGTTTTTTTTCCGGTTATTTCGATACTAAGTTAACCGAGATTTCTGTCTTCCGTTAACCGAAAATAACGAAATTAAGCGAAATTTACTCCTATTAAAAAAAATGTTTTCGCAATTGTTTCTTTTTTTTTTATTTGTTTTTGGCTAAAAACGAATTACAGTTTTGTGATTGCATTTTTTCCTTTAAAATAATTTATTTTGGTAAAATTCTCTAAATATTAAAATCAAAGATACTAAAAGCCAAAAATTTTTTTTTTGAAGTTTTTTTGTATTTTTTTTGAGTCAGAATCAAGCAAGTTCATAAATGATATCAGGGAAAGAGTGGAAATATTCAATAACAATCATTCTTTTTCATTTTTTCATTTTGAAAAATCAAATTTTTCATGACTATTTTAAGATTTTCTGTTAACCGGAGTTAACCGAGTTTTCTCTGGTTCGGTTACTAAGTTTAACCGAAATCTTAAAAATACCGTTAAAAACATATCTATCCTCCGA:chr1_3134836-chr1_3135416	./.:NaN:0:0,0:--:NaN:NaN:NaN:NAN:NAN:NAN
chr1	3155151	149	N	GAGAAGAAATATATTTTTTCCCGTCCGCGACTAAATATTCCAAATCCATATATTGCGAAAAATAGTCCAGCGCAAAAATTGCGGATATTTTTGAAATTTTTGACCGTTTAGAAATTCAAGTAAAGAATTAATTTTATGCTATTAAAATTAAATTCTACTGATTTAATATTAAGAAGAAAATTATATGCTAAATAAATTATATTTCACTCTTATCTCATTTCATATTAAAATTCACACTACAAAATCTTTTTGTCACGCCTTTATTTTTTAACGTTAAATTTATAAAATCGTTTTCCGCAATTTTCTGCCCGCCTATACCATAAACTGAATGTTTTCTTGTAATTTTTTCATCTGGAAAAATATCTTCTTGCATTTTAA	.	PASS	SUPP=1;SUPP_VEC=01;SVLEN=402;SVTYPE=INS;SVMETHOD=SURVIVOR1.0.6;CHR2=chr1;END=3155152;CIPOS=0,0;CIEND=0,0;STRANDS=++	GT:PSV:LN:DR:ST:QV:TY:ID:RAL:AAL:CO	./.:NaN:0:0,0:--:NaN:NaN:NaN:NAN:NAN:NAN	0/1:NA:402:33,6:++:.:INS:149:N:GAGAAGAAATATATTTTTTCCCGTCCGCGACTAAATATTCCAAATCCATATATTGCGAAAAATAGTCCAGCGCAAAAATTGCGGATATTTTTGAAATTTTTGACCGTTTAGAAATTCAAGTAAAGAATTAATTTTATGCTATTAAAATTAAATTCTACTGATTTAATATTAAGAAGAAAATTATATGCTAAATAAATTATATTTCACTCTTATCTCATTTCATATTAAAATTCACACTACAAAATCTTTTTGTCACGCCTTTATTTTTTAACGTTAAATTTATAAAATCGTTTTCCGCAATTTTCTGCCCGCCTATACCATAAACTGAATGTTTTCTTGTAATTTTTTCATCTGGAAAAATATCTTCTTGCATTTTAA:chr1_3155151-chr1_3155152
chr1	3160942	150	N	<DEL>	.	PASS	SUPP=1;SUPP_VEC=01;SVLEN=-2763;SVTYPE=DEL;SVMETHOD=SURVIVOR1.0.6;CHR2=chr1;END=3163705;CIPOS=0,0;CIEND=0,0;STRANDS=+-	GT:PSV:LN:DR:ST:QV:TY:ID:RAL:AAL:CO	./.:NaN:0:0,0:--:NaN:NaN:NaN:NAN:NAN:NAN	0/1:NA:2763:70,12:+-:.:DEL:150:NA:NA:chr1_3160942-chr1_3163705
chr1	3209006	151	N	<INV>	.	PASS	SUPP=1;SUPP_VEC=01;SVLEN=5117;SVTYPE=INV;SVMETHOD=SURVIVOR1.0.6;CHR2=chr1;END=3213694;CIPOS=0,0;CIEND=0,0;STRANDS=++	GT:PSV:LN:DR:ST:QV:TY:ID:RAL:AAL:CO	./.:NaN:0:0,0:--:NaN:NaN:NaN:NAN:NAN:NAN	0/1:NA:5117:55,20:++:.:INV:151:NA:NA:chr1_3209006-chr1_3213694
chr1	3211019	154	N	<INV>	.	PASS	SUPP=1;SUPP_VEC=10;SVLEN=684;SVTYPE=INV;SVMETHOD=SURVIVOR1.0.6;CHR2=chr1;END=3211703;CIPOS=0,0;CIEND=0,0;STRANDS=++	GT:PSV:LN:DR:ST:QV:TY:ID:RAL:AAL:CO	1/1:NA:684:0,32:++:.:INV:154:NA:NA:chr1_3211019-chr1_3211703	./.:NaN:0:0,0:--:NaN:NaN:NaN:NAN:NAN:NAN
chr1	3211192	152	N	<INV>	.	PASS	SUPP=1;SUPP_VEC=01;SVLEN=580;SVTYPE=INV;SVMETHOD=SURVIVOR1.0.6;CHR2=chr1;END=3211772;CIPOS=0,0;CIEND=0,0;STRANDS=++	GT:PSV:LN:DR:ST:QV:TY:ID:RAL:AAL:CO	./.:NaN:0:0,0:--:NaN:NaN:NaN:NAN:NAN:NAN	0/1:NA:580:23,17:++:.:INV:152:NA:NA:chr1_3211192-chr1_3211772
chr1	3231453	153	N	<INV>	.	PASS	SUPP=1;SUPP_VEC=01;SVLEN=1683979;SVTYPE=INV;SVMETHOD=SURVIVOR1.0.6;CHR2=chr1;END=4915432;CIPOS=0,0;CIEND=0,0;STRANDS=--	GT:PSV:LN:DR:ST:QV:TY:ID:RAL:AAL:CO	./.:NaN:0:0,0:--:NaN:NaN:NaN:NAN:NAN:NAN	0/1:NA:1683979:105,33:--:.:INV:153:NA:NA:chr1_3231453-chr1_4915432
chr1	3235120	154	N	AAATGGACTATATTTTTCCATATGAACACAATTACGAATAAAATTCCAGATTTAATGTTATGGGGCGGTGCATAAAATGCGGCCGATTTTTAAAATTTTAAACCGTTAAAATGTGAAAGCGTGACGAAATTTTTGTAACTTTAAATTTTTTTATTAAAGTGATCAGAAGTCCATAATATGGTGTCGCCCTCATAATTGTAACCTAATCATTCATTATAAATCACGTACTTGAATATCATCATTAATTAAAACTTTGAATTTCTAATAAACGGTAAAAATTTCAAAAAAAAATCCTCGGCACATTTTCTGGGGCATGGAATACTTTCCGTTCATTTTATCTGGTTTGGAACATAGTTTTATCTCCTCACGGCAAAACTCTATTCTTATATTCTTTTTTCAA	.	PASS	SUPP=2;SUPP_VEC=11;SVLEN=390;SVTYPE=INS;SVMETHOD=SURVIVOR1.0.6;CHR2=chr1;END=3235504;CIPOS=0,0;CIEND=-6,0;STRANDS=+-	GT:PSV:LN:DR:ST:QV:TY:ID:RAL:AAL:CO	1/1:NA:393:0,41:+-:.:INS:155:N:GAGAAGAATAGTCTTTTTTTTCCAGATGAAAAATTACAATAAAAATTCCAGATTTTATGTATTGCGGGGGCAGATATAAACTTTCGGAACTATTTTTAAAATTTAATAACGTTAAAAATTTGAAAGCGTGAAAAAATCTTTTGAAATTTAAATTTATTATTAAATGAGATTAAGAAGTACAGATCTGGTTTAGCATCATAATTTTAACCTTATCTTATATTATGGAAGAACTTAATTTGAATATCATAAAATTAATTAAAACTTTGATATTTCTAACGTAAAATTTCAAAAAAAATCCGCAATTTCTGGCATGGAATAACTTTTCCGCAATTATCGGTTTTGGAATAGTTTCTTTTCCGGAAAAATATATTGCTTATCCTTCAAA:chr1_3235120-chr1_3235498	0/1:NA:386:47,30:+-:.:INS:154:N:AAATGGACTATATTTTTCCATATGAACACAATTACGAATAAAATTCCAGATTTAATGTTATGGGGCGGTGCATAAAATGCGGCCGATTTTTAAAATTTTAAACCGTTAAAATGTGAAAGCGTGACGAAATTTTTGTAACTTTAAATTTTTTTATTAAAGTGATCAGAAGTCCATAATATGGTGTCGCCCTCATAATTGTAACCTAATCATTCATTATAAATCACGTACTTGAATATCATCATTAATTAAAACTTTGAATTTCTAATAAACGGTAAAAATTTCAAAAAAAAATCCTCGGCACATTTTCTGGGGCATGGAATACTTTCCGTTCATTTTATCTGGTTTGGAACATAGTTTTATCTCCTCACGGCAAAACTCTATTCTTATATTCTTTTTTCAA:chr1_3235120-chr1_3235504
chr1	3236718	155	AAGCTGGAGAAGAAAAAAACTCTTTTCACTTTGTAACAATTTGTTTAAGTAAAAGGACTTATTTCTGTAAAGCTGTGCTTTGACATTCTGTGGAATTTTTAACCTTTAATTTAGACAAATAAAAAACTAAACGACTTTTAAAAAGTTCATTCATAACACAAGTTAATTAACTAATAACATCAAAATGAAAATTCCAACAACCAAAGCTCCAATCTTCAAGCCCGTCGAGTATGTGATTTTCGACATGGATGGCTTGCTTTTAGGTAAGTTAATTGTCATCATGGCGATTTTTCTTTTGTCCATTAAACACTTTCATAACTTTGATTCTTATTTTAATAAAAAAATAATTTCTTTTCTTTTCAACAGATACCGAAACGATTTACGAAGGATGCGTTGAAAAGATTTTAAAAACTTACAACGCTAAGATGTCATGGGATGTGAGAATGAAAATTCTTGGTGTGACTGAAGGGTACATGTCAAGAACTATTGTGGAAGATCTGAATCTTCCTTGCACTGTCGCAGAGTTTGGCGTTGAATTACGAAAGTTGCTGGTTGAAAGCCTCGAGCACGTTCAATTGATGCCAGGTTAGTTTTTGTTCAACTTACTTGACCCTCAAATAACTAAGCTAAAAACATTTCTATGAAATAGGCGCTGAACGTTTAATTCGTCACTTCTATACCAACAACGTTCCTTTCTGCTTGGGCACTTCAAGTTCAAATGAGACTGTTAAAGTTAAGATAACTCATCACCAAGAATTGTTCAGCTTATTCCATCACAAGGTCATGGGTTCAAGTGATCCTGAAGTTAAGGAAGGCAAACCAGCACCAGATATTTTCCTTGTTGCTGCTAAGCGTTTTCCAGAGAATCCAGCTCCAGAAAAGGTAGAATTCAACACATTAGTTATGTTAAATAAAATTATAATTTCCTTTTCTTTTAACAGTGCTTAGTTTTTGAAGACTCTCCGAACGGATGCAAAGCTGCAAGAGCTGCGGGAATGCAAGTTGTTATGGTTCCGGATTCTCACATTTCAGATAAGCAGAAGGAACATGCCACTCTTGTGTGTAAATCCTTGATGGACTTTGAACCTGAAAATTTTGGACTGCCATCATTCACAGAAGAATAAGTCTTCGTTTTTTTTTATGTTCATTGTCAACACCATTGCATTGCAATTCATTGGAAGGAATCTAACATTTTAAAGATAAATCGATTTTATTTGTCATCGCAAAATTATTTAAATTGTCTCATAAACATCACATTAAAGTACGAAATAATAAAATATAAAGTTGTTAAATATATTTAATTGTTTTCTATGTTTCTGTTTTCTTCTCTTTTTGGTTTATTTTATCGACCATTCGTCGTTCGTTTTCGTCCTTCATAATAAATACCTAACTAATTTCATTTCATTGTTGAAATGATACATTTACATTTTAAATTGGAAATATTTGTTGATGAAAAAGGAGTGAAAATGAATGGATCTATGAATATCTAATATTTTATTAAAAATTTTATCGCATCTTCTATTAAATGTTTTGTCATTTACATGTTTCTTAAATTGATCACGTGGCTACTGAATGAAAGATTAACATTATGTTTCCTTTTCATTAGAGAATCACAACACGTGACACTTCTAGAATTTCGTTTAAGTTATTTCAATATTTTTGTGATAAAATTATGATTCACAAGATGAAACACTTCTAAATTCCTAAATAGATAAAACATGTCATAAAATTTATTCATCGATTTTAGATAGGTGGATAGGCAATATAATTTTTTTAAACAATGAACTTAAATGTTATAGAAATCTTAATAAAATATAATTAATGGAAGATTCTATAAACCCATTTCGCAACTTTTCATTGATCAAAAATATTTTTGTTTAAATTTACGATGTAGCTAGCCGCCCTTTAGTATAATTGTTCTTCACTCTTTCACATACTCTCTTCTCAGAGAAAGTTCTTTCTCTTGCTTATCGAAGCTGAG	N	.	PASS	SUPP=2;SUPP_VEC=11;SVLEN=-1991;SVTYPE=DEL;SVMETHOD=SURVIVOR1.0.6;CHR2=chr1;END=3238710;CIPOS=-18,0;CIEND=-20,0;STRANDS=+-	GT:PSV:LN:DR:ST:QV:TY:ID:RAL:AAL:CO	1/1:NA:1990:0,18:+-:.:DEL:156:NA:NA:chr1_3236700-chr1_3238690	0/1:NA:1992:46,11:+-:.:DEL:155:AAGCTGGAGAAGAAAAAAACTCTTTTCACTTTGTAACAATTTGTTTAAGTAAAAGGACTTATTTCTGTAAAGCTGTGCTTTGACATTCTGTGGAATTTTTAACCTTTAATTTAGACAAATAAAAAACTAAACGACTTTTAAAAAGTTCATTCATAACACAAGTTAATTAACTAATAACATCAAAATGAAAATTCCAACAACCAAAGCTCCAATCTTCAAGCCCGTCGAGTATGTGATTTTCGACATGGATGGCTTGCTTTTAGGTAAGTTAATTGTCATCATGGCGATTTTTCTTTTGTCCATTAAACACTTTCATAACTTTGATTCTTATTTTAATAAAAAAATAATTTCTTTTCTTTTCAACAGATACCGAAACGATTTACGAAGGATGCGTTGAAAAGATTTTAAAAACTTACAACGCTAAGATGTCATGGGATGTGAGAATGAAAATTCTTGGTGTGACTGAAGGGTACATGTCAAGAACTATTGTGGAAGATCTGAATCTTCCTTGCACTGTCGCAGAGTTTGGCGTTGAATTACGAAAGTTGCTGGTTGAAAGCCTCGAGCACGTTCAATTGATGCCAGGTTAGTTTTTGTTCAACTTACTTGACCCTCAAATAACTAAGCTAAAAACATTTCTATGAAATAGGCGCTGAACGTTTAATTCGTCACTTCTATACCAACAACGTTCCTTTCTGCTTGGGCACTTCAAGTTCAAATGAGACTGTTAAAGTTAAGATAACTCATCACCAAGAATTGTTCAGCTTATTCCATCACAAGGTCATGGGTTCAAGTGATCCTGAAGTTAAGGAAGGCAAACCAGCACCAGATATTTTCCTTGTTGCTGCTAAGCGTTTTCCAGAGAATCCAGCTCCAGAAAAGGTAGAATTCAACACATTAGTTATGTTAAATAAAATTATAATTTCCTTTTCTTTTAACAGTGCTTAGTTTTTGAAGACTCTCCGAACGGATGCAAAGCTGCAAGAGCTGCGGGAATGCAAGTTGTTATGGTTCCGGATTCTCACATTTCAGATAAGCAGAAGGAACATGCCACTCTTGTGTGTAAATCCTTGATGGACTTTGAACCTGAAAATTTTGGACTGCCATCATTCACAGAAGAATAAGTCTTCGTTTTTTTTTATGTTCATTGTCAACACCATTGCATTGCAATTCATTGGAAGGAATCTAACATTTTAAAGATAAATCGATTTTATTTGTCATCGCAAAATTATTTAAATTGTCTCATAAACATCACATTAAAGTACGAAATAATAAAATATAAAGTTGTTAAATATATTTAATTGTTTTCTATGTTTCTGTTTTCTTCTCTTTTTGGTTTATTTTATCGACCATTCGTCGTTCGTTTTCGTCCTTCATAATAAATACCTAACTAATTTCATTTCATTGTTGAAATGATACATTTACATTTTAAATTGGAAATATTTGTTGATGAAAAAGGAGTGAAAATGAATGGATCTATGAATATCTAATATTTTATTAAAAATTTTATCGCATCTTCTATTAAATGTTTTGTCATTTACATGTTTCTTAAATTGATCACGTGGCTACTGAATGAAAGATTAACATTATGTTTCCTTTTCATTAGAGAATCACAACACGTGACACTTCTAGAATTTCGTTTAAGTTATTTCAATATTTTTGTGATAAAATTATGATTCACAAGATGAAACACTTCTAAATTCCTAAATAGATAAAACATGTCATAAAATTTATTCATCGATTTTAGATAGGTGGATAGGCAATATAATTTTTTTAAACAATGAACTTAAATGTTATAGAAATCTTAATAAAATATAATTAATGGAAGATTCTATAAACCCATTTCGCAACTTTTCATTGATCAAAAATATTTTTGTTTAAATTTACGATGTAGCTAGCCGCCCTTTAGTATAATTGTTCTTCACTCTTTCACATACTCTCTTCTCAGAGAAAGTTCTTTCTCTTGCTTATCGAAGCTGAG:N:chr1_3236718-chr1_3238710
chr1	3252449	158	N	<DEL>	.	PASS	SUPP=2;SUPP_VEC=11;SVLEN=-20801103;SVTYPE=DEL;SVMETHOD=SURVIVOR1.0.6;CHR2=chr1;END=24053551;CIPOS=-2,0;CIEND=0,0;STRANDS=+-	GT:PSV:LN:DR:ST:QV:TY:ID:RAL:AAL:CO	0/1:NA:20801104:17,10:+-:.:DEL:157:NA:NA:chr1_3252447-chr1_24053551	0/1:NA:20801102:54,11:+-:.:DEL:158:NA:NA:chr1_3252449-chr1_24053551
chr1	3253318	159	N	ATATATTATATCTCGTGCGTTGCACTGAATCAAGGGAACTTTGAATTTGATCTTTTGTCCGGAGGAAACGTTTCAGTGGTCGGCGCTAGCACCATCGGAAAATCTCGTGCCCCGAGAAAATCCTCGTGCATCGAGAAATTTTTTTCTGTGCATTTGGTATGGAAGGTCAAATCCGCCCGAAAACCGTCGGGGCACGAGGCAATATCTCGAGACATCATAACAAAAAACCTGACACA	.	PASS	SUPP=1;SUPP_VEC=01;SVLEN=536;SVTYPE=INS;SVMETHOD=SURVIVOR1.0.6;CHR2=chr1;END=3253318;CIPOS=0,0;CIEND=0,0;STRANDS=+-	GT:PSV:LN:DR:ST:QV:TY:ID:RAL:AAL:CO	./.:NaN:0:0,0:--:NaN:NaN:NaN:NAN:NAN:NAN	0/1:NA:536:37,34:+-:.:INS:159:N:ATATATTATATCTCGTGCGTTGCACTGAATCAAGGGAACTTTGAATTTGATCTTTTGTCCGGAGGAAACGTTTCAGTGGTCGGCGCTAGCACCATCGGAAAATCTCGTGCCCCGAGAAAATCCTCGTGCATCGAGAAATTTTTTTCTGTGCATTTGGTATGGAAGGTCAAATCCGCCCGAAAACCGTCGGGGCACGAGGCAATATCTCGAGACATCATAACAAAAAACCTGACACA:chr1_3253318-chr1_3253318
chr1	3253319	158	N	ATATATAAAATTCGTGCGTGCCCGGAATCAAGTGAAACTTTGATTGATCTTTGTTCCGAGAAGTTTCAGTCGGCTGCGTACGATTCGAAATGTCTCTCACACGGAGAAATTGTTTAACGGAGAAATTTCTTAAGAAATGTTGCAGTACAAATAAGGTTTGTGTTCAGCTCACTTTCAAGTAATGGAATTATTATCCTTTAACTATCTCCTACTATCGTCGATAAATTTCGCCATTTCTTATGAACTCTCCACCTTGAGTTCAACAGCCCCGGTAGGGGCAAAAGCTAGTTTTGAATTTGACTTAATTTTGAATTCGTGAAGAGTACGTGAATTATTTTACAGTTTTACTCATTGGCGGCGTGCAATCGCAAATCTCGTGCACGGAAATAAAATCTCGTGCACGACACATAAATCTGTGCATTTTGTATGGGAGGTCAATCCGCGCGACCGTCGGGGGTACGAGGCAATTTATCCCGAGAATCATAAACAAAAAACTCTGTTACACTTTGTATCGAAGGTCAAATCCGCGCGAACCGTGGGGCACGAGGCAATTATCTCGAGACATCATAAACAAAAAACCCTGCATCAATTTA	.	PASS	SUPP=1;SUPP_VEC=10;SVLEN=666;SVTYPE=INS;SVMETHOD=SURVIVOR1.0.6;CHR2=chr1;END=3253797;CIPOS=0,0;CIEND=0,0;STRANDS=+-	GT:PSV:LN:DR:ST:QV:TY:ID:RAL:AAL:CO	1/1:NA:666:0,27:+-:.:INS:158:N:ATATATAAAATTCGTGCGTGCCCGGAATCAAGTGAAACTTTGATTGATCTTTGTTCCGAGAAGTTTCAGTCGGCTGCGTACGATTCGAAATGTCTCTCACACGGAGAAATTGTTTAACGGAGAAATTTCTTAAGAAATGTTGCAGTACAAATAAGGTTTGTGTTCAGCTCACTTTCAAGTAATGGAATTATTATCCTTTAACTATCTCCTACTATCGTCGATAAATTTCGCCATTTCTTATGAACTCTCCACCTTGAGTTCAACAGCCCCGGTAGGGGCAAAAGCTAGTTTTGAATTTGACTTAATTTTGAATTCGTGAAGAGTACGTGAATTATTTTACAGTTTTACTCATTGGCGGCGTGCAATCGCAAATCTCGTGCACGGAAATAAAATCTCGTGCACGACACATAAATCTGTGCATTTTGTATGGGAGGTCAATCCGCGCGACCGTCGGGGGTACGAGGCAATTTATCCCGAGAATCATAAACAAAAAACTCTGTTACACTTTGTATCGAAGGTCAAATCCGCGCGAACCGTGGGGCACGAGGCAATTATCTCGAGACATCATAAACAAAAAACCCTGCATCAATTTA:chr1_3253319-chr1_3253797	./.:NaN:0:0,0:--:NaN:NaN:NaN:NAN:NAN:NAN
chr1	3276027	159	N	AAAAAAAAAACCTTCACACGAAAAAAAAAAAAAACATCGCGAAGATGAAATTGCGTAATGTTGTCATTTTCACGTGCCACTTATGACCCTTGCCCTCAAAACCTTTTGGCTTTTGATGGTGGTTCCTATATGGCCAGTGATTGGCCTTATTGCCTGTTCCTTGATCTGATGATGATGAGATGCAATCGCGAAGAAAAAAAAACTTCCGTATAGAATTTCAGAGAGTGTCTCATTTTCAAAGCGTCAGAGACGGTTTTTTTTAAGTGAAAAAAGCTGTTACCGAAAGTCGCCCCAACAATAATATCGTGCCAAAGCCCGATATTTAAACTCCTGCAGTTATAGAGAAGTTCTAGACGAACAGTATTAGTAAAACTCTAACTCCTAAGGGGGCCCCTTTTGTATAATTTTCCACCTTCGAAGTCCAGAAACTTTTTTCACACTAAAAACAAAGTGGCCCCTATTGGAGTTAGATTTTTACTAATACCCCCCCCCCCCTTGTTCGTCTAGAAATTCTATAACTGCCGGAGTTTTAAATATCGGGCTTTTTGCACGATATTTTATTGTTGGGCCGACTTTCGGTAACAACTTTTTTTTCCCTTAAAAAAAACACGCCTCGGACGCGTTGAAATGAGAACACTCGTCTGATTCTAACGAAGTTTTTTTTTCTTCGCGATGTCATCATCATCATCATCATCAGATCAAGGACCGGCACCTATATCCAACCTGGCCATATAGGAACACACATCAAAAGCCATCAAGCTTTTTGAGGGCAAGGTCAAAGTGGCACTGAAACTGACACATACGCAATTTCATCTTCGCGATTTTTTTTTTTTTTCGCTGTGAATGTTTTTTTTTTCGCTCAGGAATGTTTTTTTTTTTTTCGCTAGGATGTTTTTTTTTTTTCGTAGATGTTTTTTTTTTTCGCTAGCAATGTTTTTTTTTTTTTCGCTAGGGAAAGGGCAACTTTGTATGGGCAGTACCCGAATATTAAAGGTACCACCCCCATAACTTGATAGAAAATTCTATTTGTATTAAAACACTTACGAAGAAATTTCAAATCGGTTAAGAATGTGAGAAATGCGAGTGTGTACATCCATCCATCCATCCAGACCCGAACGCGGACAGAATTTTTTTTTCGTTTTTTTCCACTTTTCTCGACGTTTCACCCATTTTAGTGTAATTAAGCAAAGAAATTTTTTTGAAATTTTTGGGCAAATCCAATCCGGTTCCCGTCACCCTAGGGTGGGGCCTCCG	.	PASS	SUPP=1;SUPP_VEC=10;SVLEN=1260;SVTYPE=INS;SVMETHOD=SURVIVOR1.0.6;CHR2=chr1;END=3276027;CIPOS=0,0;CIEND=0,0;STRANDS=+-	GT:PSV:LN:DR:ST:QV:TY:ID:RAL:AAL:CO	1/1:NA:1260:0,7:+-:.:INS:159:N:AAAAAAAAAACCTTCACACGAAAAAAAAAAAAAACATCGCGAAGATGAAATTGCGTAATGTTGTCATTTTCACGTGCCACTTATGACCCTTGCCCTCAAAACCTTTTGGCTTTTGATGGTGGTTCCTATATGGCCAGTGATTGGCCTTATTGCCTGTTCCTTGATCTGATGATGATGAGATGCAATCGCGAAGAAAAAAAAACTTCCGTATAGAATTTCAGAGAGTGTCTCATTTTCAAAGCGTCAGAGACGGTTTTTTTTAAGTGAAAAAAGCTGTTACCGAAAGTCGCCCCAACAATAATATCGTGCCAAAGCCCGATATTTAAACTCCTGCAGTTATAGAGAAGTTCTAGACGAACAGTATTAGTAAAACTCTAACTCCTAAGGGGGCCCCTTTTGTATAATTTTCCACCTTCGAAGTCCAGAAACTTTTTTCACACTAAAAACAAAGTGGCCCCTATTGGAGTTAGATTTTTACTAATACCCCCCCCCCCCTTGTTCGTCTAGAAATTCTATAACTGCCGGAGTTTTAAATATCGGGCTTTTTGCACGATATTTTATTGTTGGGCCGACTTTCGGTAACAACTTTTTTTTCCCTTAAAAAAAACACGCCTCGGACGCGTTGAAATGAGAACACTCGTCTGATTCTAACGAAGTTTTTTTTTCTTCGCGATGTCATCATCATCATCATCATCAGATCAAGGACCGGCACCTATATCCAACCTGGCCATATAGGAACACACATCAAAAGCCATCAAGCTTTTTGAGGGCAAGGTCAAAGTGGCACTGAAACTGACACATACGCAATTTCATCTTCGCGATTTTTTTTTTTTTTCGCTGTGAATGTTTTTTTTTTCGCTCAGGAATGTTTTTTTTTTTTTCGCTAGGATGTTTTTTTTTTTTCGTAGATGTTTTTTTTTTTCGCTAGCAATGTTTTTTTTTTTTTCGCTAGGGAAAGGGCAACTTTGTATGGGCAGTACCCGAATATTAAAGGTACCACCCCCATAACTTGATAGAAAATTCTATTTGTATTAAAACACTTACGAAGAAATTTCAAATCGGTTAAGAATGTGAGAAATGCGAGTGTGTACATCCATCCATCCATCCAGACCCGAACGCGGACAGAATTTTTTTTTCGTTTTTTTCCACTTTTCTCGACGTTTCACCCATTTTAGTGTAATTAAGCAAAGAAATTTTTTTGAAATTTTTGGGCAAATCCAATCCGGTTCCCGTCACCCTAGGGTGGGGCCTCCG:chr1_3276027-chr1_3276027	./.:NaN:0:0,0:--:NaN:NaN:NaN:NAN:NAN:NAN
chr1	3290445	160	N	GGAAAATATTCAAAGGGCTCATTTGCTCATTGGCTAAGGTCGGTCCTGGTCGGGAACCTAATTGACTAAGGTCCCCCGGTTCACGATCCCCCGCCGGTCCCCCTCCATGTCACCAGCACCGGAGGTGAAACACATTTAGATCTTTCGCGCCCGACAGCGAGTGTTGCATCTAAGCAGTCAGGCTGGTTTGAAAATCACCTTTGCATCAATTGACTACCTATCGTTATCAGGGAGCAATGAGAATGAAGAAGAAGAACGCATGTGAAAAAGGAAACCTTGCAATGCGCGCCGTCTTTCCCAGGGTTACCGAACTACAATGAAAACTCTGGGGAGTGGTTGTCTTGTCATTGACAAATCAAGCATCTCTCGCCGGTGGCAGAAAATGCTTCAGGCAACAAACAAAGGCAAAAGGCTATCAGAATAAAAAAATTAATGAAAAGAGAGACAAAGGCTACTTCCTTCAGGCCTTATGTCATCTTCTGTTAGACATTAAGGGAAGCATAACGGGCGGTTGTAGCAGTTTAACTGGTATCAACTCATAATGTCCAATGCAACATGATGCCTAAACAGCAATCAATTTGTGGAGTCTCGCATAAGGAGAAACTCGTCCAGGACTGATGATGATGAT	.	PASS	SUPP=1;SUPP_VEC=10;SVLEN=599;SVTYPE=INS;SVMETHOD=SURVIVOR1.0.6;CHR2=chr1;END=3291028;CIPOS=0,0;CIEND=0,0;STRANDS=+-	GT:PSV:LN:DR:ST:QV:TY:ID:RAL:AAL:CO	1/1:NA:599:0,13:+-:.:INS:160:N:GGAAAATATTCAAAGGGCTCATTTGCTCATTGGCTAAGGTCGGTCCTGGTCGGGAACCTAATTGACTAAGGTCCCCCGGTTCACGATCCCCCGCCGGTCCCCCTCCATGTCACCAGCACCGGAGGTGAAACACATTTAGATCTTTCGCGCCCGACAGCGAGTGTTGCATCTAAGCAGTCAGGCTGGTTTGAAAATCACCTTTGCATCAATTGACTACCTATCGTTATCAGGGAGCAATGAGAATGAAGAAGAAGAACGCATGTGAAAAAGGAAACCTTGCAATGCGCGCCGTCTTTCCCAGGGTTACCGAACTACAATGAAAACTCTGGGGAGTGGTTGTCTTGTCATTGACAAATCAAGCATCTCTCGCCGGTGGCAGAAAATGCTTCAGGCAACAAACAAAGGCAAAAGGCTATCAGAATAAAAAAATTAATGAAAAGAGAGACAAAGGCTACTTCCTTCAGGCCTTATGTCATCTTCTGTTAGACATTAAGGGAAGCATAACGGGCGGTTGTAGCAGTTTAACTGGTATCAACTCATAATGTCCAATGCAACATGATGCCTAAACAGCAATCAATTTGTGGAGTCTCGCATAAGGAGAAACTCGTCCAGGACTGATGATGATGAT:chr1_3290445-chr1_3291028	./.:NaN:0:0,0:--:NaN:NaN:NaN:NAN:NAN:NAN
chr1	3346128	161	N	ACGAGGGCCCCCCCTTGGTGCGGTCACCGTATTGTATTCGACATTTTTTTTTGGAAAATTTTTTTTGCTTAAATGTCTTAAAATAGCAGGAAACGTCGAAAAAGCGGAAAAAATGACTTCCATTTTTCCGTCGCCTTTCAACCCCTGTCGTCTGTATTATGTATGTCTGTAACTTTTGAGTTGTTAACTTTTTCTAGAAATTATATCAGAATTTTTCTTGAGAATTCTTATCCAGAATTTTTTCTGAACTTCCTTCTACAGTATGTCCGAGAATTCTTTTGAAATAGGACTATCGGTGCGCGTGTGGGTATGAGTGAGTGAAGACCAAGGACAGTTCGGAAGGTCTCATGGCCAGTCGGAAGGTTCCATGACAGTCGGAAGGTCCATGGTGGACATTCGGAGGTACCATGGACAGTCGGAAGGTCCATGGACATCGGAAGGTCATGGACAGTCGGAAGGTCCATTGACGTCGGAAGGTCCATGGACCAGTCTGGAAATGTCCATGGACATTCGGAAGTCCCATGGACATCGGAAGGTCCATGGACAGTCGGAATGGTCCATGGACATTCCTGGAAGGTCACATGGACAAGTCGGAAGGTCCATGGACAGAATCGGAAGGTCCCATGGACATCGGAAGGTCCATGGACAGTCGGAAGCTCCATGGACATCGTAAGGTCCATGGACAGTCGGAGGGGGTCATGGAACAGTCCGAAAGGTCCATGGCAGCGGAAGGGTCCATGGACAGTCGGAAGGTCCATGGACAGGCCCGGAGAATGATCCATGGACAGAGTCGGAAGGTCCCATTGACAGTCCGGAAGTCCAATGGACAGCGGAAGGTCCATGACAGTCGGAAGGTCCCATGGACAGTCGGAAGGTCCATGACATTCGAAGGTCCATGGACAGTCGGAAAGGTCCCATGGACAGTCGGAAGTCCATGGACAGTCGGAGGTCCATAGGAACCGTCGGAAGGTCCATGGACAGTCGCAAGGTCCATGACATTCGGAAGGTCCATGGACAGTCGGAAAGGTCCATGGACGTCGAAGGGTCCATGGACATTCGGAAGGGCACTGATAGTCGAAGGTGCCTGGATAGTCGGAAGGTCCATGGACTAGTCGGAATGTCCATGGATAGTCGGAAGGTCCTGGATAGTCGGAAGGTCCATGGACAGGACGGAAGGTCCATGGACAGTCGGAAGGTCCATGGCCATTCGAAGGATCTCATGGACAGTCGGAAGGTCCATGGACAGTCGGCAGGTCCATTAACAGTCGGAAGGGTCCATGGACAGCGGAAGGTCCCATGACAGCGGAAACTCCACACCGCCGGAGTAACTTAAATTATGCGTTAGCATAATTTGTAAAGCTCCCCATGTGGAGCTTCACCCATCTCCAATT	.	PASS	SUPP=1;SUPP_VEC=10;SVLEN=1382;SVTYPE=INS;SVMETHOD=SURVIVOR1.0.6;CHR2=chr1;END=3346128;CIPOS=0,0;CIEND=0,0;STRANDS=+-	GT:PSV:LN:DR:ST:QV:TY:ID:RAL:AAL:CO	1/1:NA:1382:0,10:+-:.:INS:161:N:ACGAGGGCCCCCCCTTGGTGCGGTCACCGTATTGTATTCGACATTTTTTTTTGGAAAATTTTTTTTGCTTAAATGTCTTAAAATAGCAGGAAACGTCGAAAAAGCGGAAAAAATGACTTCCATTTTTCCGTCGCCTTTCAACCCCTGTCGTCTGTATTATGTATGTCTGTAACTTTTGAGTTGTTAACTTTTTCTAGAAATTATATCAGAATTTTTCTTGAGAATTCTTATCCAGAATTTTTTCTGAACTTCCTTCTACAGTATGTCCGAGAATTCTTTTGAAATAGGACTATCGGTGCGCGTGTGGGTATGAGTGAGTGAAGACCAAGGACAGTTCGGAAGGTCTCATGGCCAGTCGGAAGGTTCCATGACAGTCGGAAGGTCCATGGTGGACATTCGGAGGTACCATGGACAGTCGGAAGGTCCATGGACATCGGAAGGTCATGGACAGTCGGAAGGTCCATTGACGTCGGAAGGTCCATGGACCAGTCTGGAAATGTCCATGGACATTCGGAAGTCCCATGGACATCGGAAGGTCCATGGACAGTCGGAATGGTCCATGGACATTCCTGGAAGGTCACATGGACAAGTCGGAAGGTCCATGGACAGAATCGGAAGGTCCCATGGACATCGGAAGGTCCATGGACAGTCGGAAGCTCCATGGACATCGTAAGGTCCATGGACAGTCGGAGGGGGTCATGGAACAGTCCGAAAGGTCCATGGCAGCGGAAGGGTCCATGGACAGTCGGAAGGTCCATGGACAGGCCCGGAGAATGATCCATGGACAGAGTCGGAAGGTCCCATTGACAGTCCGGAAGTCCAATGGACAGCGGAAGGTCCATGACAGTCGGAAGGTCCCATGGACAGTCGGAAGGTCCATGACATTCGAAGGTCCATGGACAGTCGGAAAGGTCCCATGGACAGTCGGAAGTCCATGGACAGTCGGAGGTCCATAGGAACCGTCGGAAGGTCCATGGACAGTCGCAAGGTCCATGACATTCGGAAGGTCCATGGACAGTCGGAAAGGTCCATGGACGTCGAAGGGTCCATGGACATTCGGAAGGGCACTGATAGTCGAAGGTGCCTGGATAGTCGGAAGGTCCATGGACTAGTCGGAATGTCCATGGATAGTCGGAAGGTCCTGGATAGTCGGAAGGTCCATGGACAGGACGGAAGGTCCATGGACAGTCGGAAGGTCCATGGCCATTCGAAGGATCTCATGGACAGTCGGAAGGTCCATGGACAGTCGGCAGGTCCATTAACAGTCGGAAGGGTCCATGGACAGCGGAAGGTCCCATGACAGCGGAAACTCCACACCGCCGGAGTAACTTAAATTATGCGTTAGCATAATTTGTAAAGCTCCCCATGTGGAGCTTCACCCATCTCCAATT:chr1_3346128-chr1_3346128	./.:NaN:0:0,0:--:NaN:NaN:NaN:NAN:NAN:NAN
chr1	3359657	163	N	ATTGAACGATAAATTTATTAGTTATAGGGAACTGACGGAATTTGTCAGACGGCTGCCTGCGTTGCTAAAGTGCACAAAGCATTTGAATGGCTAACCCCCCCAAATGTTTGCAACATAAATGCCTAAGAATGGTTCTTCGTCAAGGTCAGAACGAGGTAGTTATCTTCATGAGCAACCACTATTCCTGAAATGACAAGAATTTATTTACAATGTGACCGATAATCTCGATAACAAAATTCGGGGGAAAACAGTCGTAGACGCCCGGGCTGAATAAAAGGGGGTGTAGAAGGGGCGGAGGCGATCACACTCTAAGCTAGCTCTGTTAATTCCCTTAAAATACAAAAGTGTAATTAATTAAAAGTCATGGAAACCTTACGATTTAAAGCTTTAGGAAAAAAGGATGGTGCTTAAATAAATTAAATTTGAAAACTTTAATTAGTTATTTCTAATTACAAAAATTAAAGATAAACTTCATCTCATTATATT	.	PASS	SUPP=2;SUPP_VEC=11;SVLEN=488;SVTYPE=INS;SVMETHOD=SURVIVOR1.0.6;CHR2=chr1;END=3360138;CIPOS=0,4;CIEND=-1,0;STRANDS=+-	GT:PSV:LN:DR:ST:QV:TY:ID:RAL:AAL:CO	1/1:NA:486:0,36:+-:.:INS:162:N:GAACGATAAATAGTTACTTTTGGAGTTCTAGGGAACCGCACTGCCATTTTGCCTCTCACCGGCTGCCCTGCTTTGCTCCTCTGCACCCCCTGCCTTTGCGCCTCGGCTACACCTTTTTCTTTCCCCCTCACTGTGCCCTACGCCTGGATTCTATCTGTTTCCCGTTATTCCGACGCGCAGAATAGGGATCGGCATGAAGACCAATTTACCTGAAATTAAAAATTTATTTACAATTTGACAGATACTTTTCTATACAACTTCCTGTAACCAATCTATCACACCCTCCCTTATCTAAAATCCATTTTTTTTTCTATTTGGTTTTGGTTTACTTGCTCTCATCCTGACCCCCCTCCTACGCTATACTCTATTACTGTCCCTTCCCCCCACACTTACCTTCCTTTCCCCTGCAAAGTGAAAACCACATTCCAGTATCTTCACCTCGCTTTCTGGAATCCCTATCTTTTGGGGCGTTACAACTACGAATCCCCTTCCGCTGATTGCCACGCAGTTCCTCCGTTCTTTCTCCTTCCCCCCCCTCCCGCTCCCTTTCCTCCTCATTTATCTTTCTTCTTACTGCCCTCCTAGCCCCCAGTCCTTTATATCCCTCTGTTTCCCTTTCGCATTTCCTGCTCTCTTTTGCCCCATCTTGCCGTCTACAT:chr1_3359661-chr1_3360137	0/1:NA:490:45,14:+-:.:INS:163:N:ATTGAACGATAAATTTATTAGTTATAGGGAACTGACGGAATTTGTCAGACGGCTGCCTGCGTTGCTAAAGTGCACAAAGCATTTGAATGGCTAACCCCCCCAAATGTTTGCAACATAAATGCCTAAGAATGGTTCTTCGTCAAGGTCAGAACGAGGTAGTTATCTTCATGAGCAACCACTATTCCTGAAATGACAAGAATTTATTTACAATGTGACCGATAATCTCGATAACAAAATTCGGGGGAAAACAGTCGTAGACGCCCGGGCTGAATAAAAGGGGGTGTAGAAGGGGCGGAGGCGATCACACTCTAAGCTAGCTCTGTTAATTCCCTTAAAATACAAAAGTGTAATTAATTAAAAGTCATGGAAACCTTACGATTTAAAGCTTTAGGAAAAAAGGATGGTGCTTAAATAAATTAAATTTGAAAACTTTAATTAGTTATTTCTAATTACAAAAATTAAAGATAAACTTCATCTCATTATATT:chr1_3359657-chr1_3360138
chr1	3403549	163	N	CAGGGGATTCCTCTCTCGGAGAGCGAGCGAAGCAGTCGTCAATTTACGCTTCAGTGGAATTAATTTTTTTAATTACTATAAAACGTGAAAATCCTAAGTGAAATATAAGGGAATTCCTTTCGATAAACAAGTTTTTCATTACAAGTGACTCAAATAAGATGTAATATGCTTATTTGTGTCTATTTCAAATTTTTAGTTTATTCCATGGGTTTGTATACTACATGGCGGTCGTTCACTTTTTCCTCCCGCATCAAAACTAAAGAAATCTATCTTGTTTTGCTGGTTGCAAAACCTCTTCTAGCGCTGCTAGAATGGTTCCTAAGTTTGATGTCTTCAAGCTTCAAGTTATGGTTTCACAAATTATACTTATGATGATGGCTTTCATCTGTTAATTGCTGTAATGCTTTCATGCGCCTTTTTTTTTTAAAAAAATTTTCTATTTACAGGATATTAGTATCACTCAGTTTCCATAAAGGAAAAACGCTCGAATTCTGCCATGTTTCAAGGCGTCATTCCTGATTATCTAATCTCTAAACAGCCCCATAATGTGGAAAAATATTATTGTTTAATAAAGAAATATTTCATTGCCCATATGGTCTCACATACGTGTGCACCCCAACGACCTCTCTAAGTTTTACAATTCAAGGGTCGCTCAAAAAGTGACGTCTCATATTTCAAAAATTTCAGCGCACAACACTTACCTCTCTAAGTCACCATATTATTCGTCTCTTTCGATCAAACCTTACAAAACCTTAACACATTTTACTTGTTTCTTCTCAACACATTCATCTCAGAGGATCTTAACCCACACTGTCGTAATGCTGAGGAGCTCGCGAGGTGATCTGGAGGATCTTCTCCTCTTCATGAGGAGAACGGGTGTCCGATCCACCTTCTTCGATTTCTTCGGCGGCATTGAGATCAGGGAGATGCTGGTGAGGGTTCTCATCTTCATGAATTTTATCTCTGAATTTGTAGAAATAATCCCAATAGTCCCCATCTTCCTGATTTTCGCGTTTTGAGATCTTTGAACATATTAGTGATTTTTTTCAATAAAATAATAAGTATCTAGTTATAGAACTTTTCATGATGAACATCAATCATCAAACGACGAGATACAGGAGCGAAACAAGATGGTTTAATCCTCCTATATCCTTAATCGCTTTAGTGTCTGGTCATACACGCCCTACTCTGATGATGAGGATGAACAATGAAT	.	PASS	SUPP=1;SUPP_VEC=10;SVLEN=1225;SVTYPE=INS;SVMETHOD=SURVIVOR1.0.6;CHR2=chr1;END=3403549;CIPOS=0,0;CIEND=0,0;STRANDS=+-	GT:PSV:LN:DR:ST:QV:TY:ID:RAL:AAL:CO	1/1:NA:1225:0,9:+-:.:INS:163:N:CAGGGGATTCCTCTCTCGGAGAGCGAGCGAAGCAGTCGTCAATTTACGCTTCAGTGGAATTAATTTTTTTAATTACTATAAAACGTGAAAATCCTAAGTGAAATATAAGGGAATTCCTTTCGATAAACAAGTTTTTCATTACAAGTGACTCAAATAAGATGTAATATGCTTATTTGTGTCTATTTCAAATTTTTAGTTTATTCCATGGGTTTGTATACTACATGGCGGTCGTTCACTTTTTCCTCCCGCATCAAAACTAAAGAAATCTATCTTGTTTTGCTGGTTGCAAAACCTCTTCTAGCGCTGCTAGAATGGTTCCTAAGTTTGATGTCTTCAAGCTTCAAGTTATGGTTTCACAAATTATACTTATGATGATGGCTTTCATCTGTTAATTGCTGTAATGCTTTCATGCGCCTTTTTTTTTTAAAAAAATTTTCTATTTACAGGATATTAGTATCACTCAGTTTCCATAAAGGAAAAACGCTCGAATTCTGCCATGTTTCAAGGCGTCATTCCTGATTATCTAATCTCTAAACAGCCCCATAATGTGGAAAAATATTATTGTTTAATAAAGAAATATTTCATTGCCCATATGGTCTCACATACGTGTGCACCCCAACGACCTCTCTAAGTTTTACAATTCAAGGGTCGCTCAAAAAGTGACGTCTCATATTTCAAAAATTTCAGCGCACAACACTTACCTCTCTAAGTCACCATATTATTCGTCTCTTTCGATCAAACCTTACAAAACCTTAACACATTTTACTTGTTTCTTCTCAACACATTCATCTCAGAGGATCTTAACCCACACTGTCGTAATGCTGAGGAGCTCGCGAGGTGATCTGGAGGATCTTCTCCTCTTCATGAGGAGAACGGGTGTCCGATCCACCTTCTTCGATTTCTTCGGCGGCATTGAGATCAGGGAGATGCTGGTGAGGGTTCTCATCTTCATGAATTTTATCTCTGAATTTGTAGAAATAATCCCAATAGTCCCCATCTTCCTGATTTTCGCGTTTTGAGATCTTTGAACATATTAGTGATTTTTTTCAATAAAATAATAAGTATCTAGTTATAGAACTTTTCATGATGAACATCAATCATCAAACGACGAGATACAGGAGCGAAACAAGATGGTTTAATCCTCCTATATCCTTAATCGCTTTAGTGTCTGGTCATACACGCCCTACTCTGATGATGAGGATGAACAATGAAT:chr1_3403549-chr1_3403549	./.:NaN:0:0,0:--:NaN:NaN:NaN:NAN:NAN:NAN
chr1	3406520	164	N	AAAAATTGGAGATGGGGAAGTTCCACATGGGGAGCTTCAAATTATGCTAACGCATAATTTAAGGTTAGCGGCCGGTGTGGAGTTTCGGATGCCCATGGACCTTCCGCTGTCCATGGACCTTCCGCTATTCCATGGACCTTCCGAATATCCCTTGGACCTTCCGACGGTCCATGGACCTTCCGATGTACATGGGACCCTCCGACTGTCCATGGACCTTCACCGACTGTCCATGGACCTTCCGACTGTCAATGGACCTTCCGACTGTCCATGGACCTTCCGACTGCCATGGACTTCCGATGTCCATGGACCTCCGACTGTCCAGACCTTCCGACTGTAATGTGGAATTCCCGGGGGGGGAACTGTACATGGACCTTCGACTGTCCAGGACCTTCCGACGTCCATGGACATTCCGACTGTCCATGGACCTTCCGCACTGTCCTGACCTTCAGGATGTCCATGGACCTTCTCGACGTCCATGGACCTTCAGCTGTCATGGGACTTCCGACGTCCCATGGGACCTTCCGACTGTCCATGGACCCTTCGCTGTCATGGACCTTCCGCTGTCATGGACCTTTCCGACTGTGCCATGGGACCTCGACTGTCCATGGAACTTCCGCTGTCCATGACTTCCGACTTGTCATGGACTTCGACTGTCATGGGACCTTCCGAGACTGTCATGGGCTTACGACGTCCATGGACATTACGATGTGAGCATGGACCTTACAGACTGTCCAGGACCTTCCGATGGTCCCTGGGACCCTCCGACTGTCCATGGACCTTCCCGACGTCCATCGACCTTCGACTGTCAATCGGGACCTTCCGACTGTCCCTTGGACCTTCGGAATGTCCATGGACCTCCGACTGCCATGCACCTTCCGGACTGTCCATGGACCTTCCGACGTCCATGGACCTTCCGGACTGTTATGGACTTCCGCTGTCCATGAACCTACGCTGTCCATGAACCTTCAGATGAATTCTCATGGACCGCTACCGTGGACCTCGCTACTCGATGACCCGCCGGGTACTAGCTGGGACCTCGCTACTCGATGGACCTCGCTACTCGATGGACCTTGATACTCGATGGACCTTGCTACCGATGGGCCTCGCTACCGAGTGCACGCGATACTCGATGGACTTTGCTTACTCAATGGACCCGCTAGACTGATGGACTTTGCTACTCAATGGACCTTGCTACTCGAGGACTTGCACTCGATGGACTTTGATATCAATGACATTCGCTACTCTATGGACTGTGCTACTCAATGGACCTCGCTACTCGATGGACCTTGCACTCGATGGACTTTGCTGACTAAGGCCCCTTGCTCTCGATGTACCTCGCTTACTCAATGGACCTCGCTATCGATGGGACCTTCCGAGTGTCCCTGGACATTCGGACTGTCCGTTGGTCTTCCACCACTCTCCCACACGCGCACCGCTTCTTCCTATTCAAAAGAATTCTCGGAAATACTCTAGAAAGAATTCTCAGATAAAATCCTGATAAGACTTCTCAGACAAATTCCTGCTAAGAATTATCAGAAAAGTTAACAAAACCAAAGTTACAACATAATAGCATTCATACAGACAGGACAGACAGACAGGGTTGAAAGGCGACGGAAAAAATGAAATCCAGTGTTCCACTGTTCTCGACGTTCTGCTATTTTAAGCTCTTTAAGACAAAAAAAAATTTCCAAAAAAACATGTCGAATAAAATACGGTGACCTCACAAAGGTGGGCCTCG	.	PASS	SUPP=1;SUPP_VEC=10;SVLEN=1776;SVTYPE=INS;SVMETHOD=SURVIVOR1.0.6;CHR2=chr1;END=3406520;CIPOS=0,0;CIEND=0,0;STRANDS=+-	GT:PSV:LN:DR:ST:QV:TY:ID:RAL:AAL:CO	1/1:NA:1776:0,7:+-:.:INS:164:N:AAAAATTGGAGATGGGGAAGTTCCACATGGGGAGCTTCAAATTATGCTAACGCATAATTTAAGGTTAGCGGCCGGTGTGGAGTTTCGGATGCCCATGGACCTTCCGCTGTCCATGGACCTTCCGCTATTCCATGGACCTTCCGAATATCCCTTGGACCTTCCGACGGTCCATGGACCTTCCGATGTACATGGGACCCTCCGACTGTCCATGGACCTTCACCGACTGTCCATGGACCTTCCGACTGTCAATGGACCTTCCGACTGTCCATGGACCTTCCGACTGCCATGGACTTCCGATGTCCATGGACCTCCGACTGTCCAGACCTTCCGACTGTAATGTGGAATTCCCGGGGGGGGAACTGTACATGGACCTTCGACTGTCCAGGACCTTCCGACGTCCATGGACATTCCGACTGTCCATGGACCTTCCGCACTGTCCTGACCTTCAGGATGTCCATGGACCTTCTCGACGTCCATGGACCTTCAGCTGTCATGGGACTTCCGACGTCCCATGGGACCTTCCGACTGTCCATGGACCCTTCGCTGTCATGGACCTTCCGCTGTCATGGACCTTTCCGACTGTGCCATGGGACCTCGACTGTCCATGGAACTTCCGCTGTCCATGACTTCCGACTTGTCATGGACTTCGACTGTCATGGGACCTTCCGAGACTGTCATGGGCTTACGACGTCCATGGACATTACGATGTGAGCATGGACCTTACAGACTGTCCAGGACCTTCCGATGGTCCCTGGGACCCTCCGACTGTCCATGGACCTTCCCGACGTCCATCGACCTTCGACTGTCAATCGGGACCTTCCGACTGTCCCTTGGACCTTCGGAATGTCCATGGACCTCCGACTGCCATGCACCTTCCGGACTGTCCATGGACCTTCCGACGTCCATGGACCTTCCGGACTGTTATGGACTTCCGCTGTCCATGAACCTACGCTGTCCATGAACCTTCAGATGAATTCTCATGGACCGCTACCGTGGACCTCGCTACTCGATGACCCGCCGGGTACTAGCTGGGACCTCGCTACTCGATGGACCTCGCTACTCGATGGACCTTGATACTCGATGGACCTTGCTACCGATGGGCCTCGCTACCGAGTGCACGCGATACTCGATGGACTTTGCTTACTCAATGGACCCGCTAGACTGATGGACTTTGCTACTCAATGGACCTTGCTACTCGAGGACTTGCACTCGATGGACTTTGATATCAATGACATTCGCTACTCTATGGACTGTGCTACTCAATGGACCTCGCTACTCGATGGACCTTGCACTCGATGGACTTTGCTGACTAAGGCCCCTTGCTCTCGATGTACCTCGCTTACTCAATGGACCTCGCTATCGATGGGACCTTCCGAGTGTCCCTGGACATTCGGACTGTCCGTTGGTCTTCCACCACTCTCCCACACGCGCACCGCTTCTTCCTATTCAAAAGAATTCTCGGAAATACTCTAGAAAGAATTCTCAGATAAAATCCTGATAAGACTTCTCAGACAAATTCCTGCTAAGAATTATCAGAAAAGTTAACAAAACCAAAGTTACAACATAATAGCATTCATACAGACAGGACAGACAGACAGGGTTGAAAGGCGACGGAAAAAATGAAATCCAGTGTTCCACTGTTCTCGACGTTCTGCTATTTTAAGCTCTTTAAGACAAAAAAAAATTTCCAAAAAAACATGTCGAATAAAATACGGTGACCTCACAAAGGTGGGCCTCG:chr1_3406520-chr1_3406520	./.:NaN:0:0,0:--:NaN:NaN:NaN:NAN:NAN:NAN
chr1	3408187	165	N	<DEL>	.	PASS	SUPP=2;SUPP_VEC=11;SVLEN=-22697559;SVTYPE=DEL;SVMETHOD=SURVIVOR1.0.6;CHR2=chr1;END=26105746;CIPOS=0,0;CIEND=0,0;STRANDS=+-	GT:PSV:LN:DR:ST:QV:TY:ID:RAL:AAL:CO	1/1:NA:22697559:1,24:+-:.:DEL:165:NA:NA:chr1_3408187-chr1_26105746	0/1:NA:22697559:63,18:+-:.:DEL:165:NA:NA:chr1_3408187-chr1_26105746
chr1	3409926	166	N	AAAAAGTTACTTTTTACAACTTTTCACTCAACACTTCATCACACTTCACAAAGAACTTTTAAGAAAACCTAACTCCTTAACTTTTACATCATCGTCAATATAGAATTGATAACAAACGTAATTATAAGACCACAATTCCACACATTTTTAATTTAATTACCTAAATTTTCAGACGATTGTTAATTGTTCAATTCAGATCTAAACTGAGAAAATTTATCTCTACGTTACGGACGCACAAGACGTTAGTACTAATAAATGTTCTAAGGATTTAGTGCCTAACGTTGCGATTTAGCCAAAAGCGCTTTAAACACAAGTTTT	.	PASS	SUPP=1;SUPP_VEC=01;SVLEN=322;SVTYPE=INS;SVMETHOD=SURVIVOR1.0.6;CHR2=chr1;END=3409926;CIPOS=0,0;CIEND=0,0;STRANDS=+-	GT:PSV:LN:DR:ST:QV:TY:ID:RAL:AAL:CO	./.:NaN:0:0,0:--:NaN:NaN:NaN:NAN:NAN:NAN	0/1:NA:322:22,19:+-:.:INS:166:N:AAAAAGTTACTTTTTACAACTTTTCACTCAACACTTCATCACACTTCACAAAGAACTTTTAAGAAAACCTAACTCCTTAACTTTTACATCATCGTCAATATAGAATTGATAACAAACGTAATTATAAGACCACAATTCCACACATTTTTAATTTAATTACCTAAATTTTCAGACGATTGTTAATTGTTCAATTCAGATCTAAACTGAGAAAATTTATCTCTACGTTACGGACGCACAAGACGTTAGTACTAATAAATGTTCTAAGGATTTAGTGCCTAACGTTGCGATTTAGCCAAAAGCGCTTTAAACACAAGTTTT:chr1_3409926-chr1_3409926
chr1	3409941	166	N	TAAACTTTTCACCACCATTTTCACTTCACAAAGAAACTTTTAAATAAAAACAAAAAAAACTAAACTCCTTACTTTACAATCACGTCAATATGAATTGAATATACAACGTAATATAATGACCACAATTCACTACATTTAAAATAATTACCGATTTGCAGACGATGTTAATTGGTTCAACTTCAAGATCCTAACTGAGAGACATTTATCTCCTACTTCGGCGCACAGACGTTTAGTACTAAATAATGGTCTCTAGTATTTAGTACAGAACGTTAAGTTTAGCCTCAAAAGCACTTTAAAACAGACCCGTTGTTTAAAAATGTAATAGCAGAGTTTAAAAGTTTTTCAAATTAAAAAGCGTTCAATCTTTGAAGGTTTTATAATAGTACATAATAGAAACCTAAGGAAAAGTTTGGTCGTTGAAAATAATTTAATTGCAATCACACTAAAAGGCTGGAAAAATTCCAAATCCA	.	PASS	SUPP=1;SUPP_VEC=10;SVLEN=316;SVTYPE=INS;SVMETHOD=SURVIVOR1.0.6;CHR2=chr1;END=3410256;CIPOS=0,0;CIEND=0,0;STRANDS=+-	GT:PSV:LN:DR:ST:QV:TY:ID:RAL:AAL:CO	1/1:NA:316:0,26:+-:.:INS:166:N:TAAACTTTTCACCACCATTTTCACTTCACAAAGAAACTTTTAAATAAAAACAAAAAAAACTAAACTCCTTACTTTACAATCACGTCAATATGAATTGAATATACAACGTAATATAATGACCACAATTCACTACATTTAAAATAATTACCGATTTGCAGACGATGTTAATTGGTTCAACTTCAAGATCCTAACTGAGAGACATTTATCTCCTACTTCGGCGCACAGACGTTTAGTACTAAATAATGGTCTCTAGTATTTAGTACAGAACGTTAAGTTTAGCCTCAAAAGCACTTTAAAACAGACCCGTTGTTTAAAAATGTAATAGCAGAGTTTAAAAGTTTTTCAAATTAAAAAGCGTTCAATCTTTGAAGGTTTTATAATAGTACATAATAGAAACCTAAGGAAAAGTTTGGTCGTTGAAAATAATTTAATTGCAATCACACTAAAAGGCTGGAAAAATTCCAAATCCA:chr1_3409941-chr1_3410256	./.:NaN:0:0,0:--:NaN:NaN:NaN:NAN:NAN:NAN
chr1	3411364	167	N	<INV>	.	PASS	SUPP=1;SUPP_VEC=01;SVLEN=910;SVTYPE=INV;SVMETHOD=SURVIVOR1.0.6;CHR2=chr1;END=3412274;CIPOS=0,0;CIEND=0,0;STRANDS=++	GT:PSV:LN:DR:ST:QV:TY:ID:RAL:AAL:CO	./.:NaN:0:0,0:--:NaN:NaN:NaN:NAN:NAN:NAN	0/1:NA:910:40,13:++:.:INV:167:NA:NA:chr1_3411364-chr1_3412274
chr1	3411364	168	N	<DUP>	.	PASS	SUPP=1;SUPP_VEC=01;SVLEN=4904047;SVTYPE=DUP;SVMETHOD=SURVIVOR1.0.6;CHR2=chr1;END=8315411;CIPOS=0,0;CIEND=0,0;STRANDS=-+	GT:PSV:LN:DR:ST:QV:TY:ID:RAL:AAL:CO	./.:NaN:0:0,0:--:NaN:NaN:NaN:NAN:NAN:NAN	0/1:NA:4904047:50,14:-+:.:DUP:168:NA:NA:chr1_3411364-chr1_8315411
chr1	3412274	169	N	<DEL>	.	PASS	SUPP=2;SUPP_VEC=11;SVLEN=-1031;SVTYPE=DEL;SVMETHOD=SURVIVOR1.0.6;CHR2=chr1;END=3413304;CIPOS=0,0;CIEND=0,1;STRANDS=+-	GT:PSV:LN:DR:ST:QV:TY:ID:RAL:AAL:CO	1/1:NA:1031:0,52:+-:.:DEL:167:NA:NA:chr1_3412274-chr1_3413305	0/1:NA:1031:40,66:+-:.:DEL:169:NA:NA:chr1_3412274-chr1_3413304
chr1	3413514	170	N	<DEL>	.	PASS	SUPP=1;SUPP_VEC=01;SVLEN=-4901916;SVTYPE=DEL;SVMETHOD=SURVIVOR1.0.6;CHR2=chr1;END=8315430;CIPOS=0,0;CIEND=0,0;STRANDS=+-	GT:PSV:LN:DR:ST:QV:TY:ID:RAL:AAL:CO	./.:NaN:0:0,0:--:NaN:NaN:NaN:NAN:NAN:NAN	0/1:NA:4901916:48,11:+-:.:DEL:170:NA:NA:chr1_3413514-chr1_8315430
chr1	3422377	171	N	<DUP>	.	PASS	SUPP=1;SUPP_VEC=01;SVLEN=221596;SVTYPE=DUP;SVMETHOD=SURVIVOR1.0.6;CHR2=chr1;END=3643973;CIPOS=0,0;CIEND=0,0;STRANDS=-+	GT:PSV:LN:DR:ST:QV:TY:ID:RAL:AAL:CO	./.:NaN:0:0,0:--:NaN:NaN:NaN:NAN:NAN:NAN	0/1:NA:221596:63,11:-+:.:DUP:171:NA:NA:chr1_3422377-chr1_3643973
chr1	3422524	172	N	<DEL>	.	PASS	SUPP=1;SUPP_VEC=01;SVLEN=-221456;SVTYPE=DEL;SVMETHOD=SURVIVOR1.0.6;CHR2=chr1;END=3643980;CIPOS=0,0;CIEND=0,0;STRANDS=+-	GT:PSV:LN:DR:ST:QV:TY:ID:RAL:AAL:CO	./.:NaN:0:0,0:--:NaN:NaN:NaN:NAN:NAN:NAN	0/1:NA:221456:63,10:+-:.:DEL:172:NA:NA:chr1_3422524-chr1_3643980
chr1	3440629	173	N	GATTGATTTTAATTTATTTTCGGCGCGTAAAAAGTTTATATTATTAAAACGAATAACGATAAGATCGTCGACACACACTTTTTATACTTTTTTAGTGAATATTGCGAGCCTGCTGATAACGTCGAATCTTTTCAAATATGCACTTTGAAACTTTGACGATTTCTGCAGAGATTCTCAGTATTGACGAAACGTTCTGATGATGACAGCATTGCTGTCCGAAATAATTATTAGTAAGGTTAAATGTATGTAAAACGTATAAAAGTGTTTTCGCGTTCTTACTCGTTATTCGTTTTAATAAC	.	PASS	SUPP=1;SUPP_VEC=01;SVLEN=303;SVTYPE=INS;SVMETHOD=SURVIVOR1.0.6;CHR2=chr1;END=3440629;CIPOS=0,0;CIEND=0,0;STRANDS=+-	GT:PSV:LN:DR:ST:QV:TY:ID:RAL:AAL:CO	./.:NaN:0:0,0:--:NaN:NaN:NaN:NAN:NAN:NAN	0/1:NA:303:52,13:+-:.:INS:173:N:GATTGATTTTAATTTATTTTCGGCGCGTAAAAAGTTTATATTATTAAAACGAATAACGATAAGATCGTCGACACACACTTTTTATACTTTTTTAGTGAATATTGCGAGCCTGCTGATAACGTCGAATCTTTTCAAATATGCACTTTGAAACTTTGACGATTTCTGCAGAGATTCTCAGTATTGACGAAACGTTCTGATGATGACAGCATTGCTGTCCGAAATAATTATTAGTAAGGTTAAATGTATGTAAAACGTATAAAAGTGTTTTCGCGTTCTTACTCGTTATTCGTTTTAATAAC:chr1_3440629-chr1_3440629
chr1	3455858	168	N	TTCTTTTCTTTTCAATGATTGTCACAGCGTAGAATGAGAACGCTGTAGATGAATTTTTTCACTTCGCATTTTCAAATTAAGAGTTTGAAGAACTTTCACTATCGATTGCGCTGAAACTTTCTTTGACAGAACAATTCATTATATTAGTGAGTCTTCAAAATGTAGTACATACCATTTCCTAACTCGTCGTCAAAGAATAAAGATATTGTCTTTAAAATTGATTTTTTTTCTCTTCATTTTTTCGAACTTGTTTTTTTTCACGTTCACAGCAACTTTTGTATACTTCAGGTTTTTATAACTTATTTAACCATATTTTGATATCTGTAAAAAGCAATAAACACTTTAACTCATCCTAGATAATCTTGCCTTAAACATTTTTTTGATTCCGAATCTGTAAACGTGTTTTATTTTGAGTTGCTTTTTTTTTTCAATTTGTGTCACGCCATCTACTAGCAATGTCACGGTGTGATAGAAAAATTTTTGCTGCGCAATTTTTTTTGTCAGCAGGCCATGATAAAATAATTTTCATTCGTGAAATAGAATCAATTACGTTTGTTTGTTTTCTTAAATATTTACCAATTTACGTTTTATTAATTACTACAATTTAAAATGAGGAGAAGATTTTCATGAATGTAAGTCGAATATTTACTTACACGAAGTTGAAAACATATTTTTTAATTGAGTTTTTACCTTTTAGATTACATTTATGATCAATGGAGATGGATAAGCTTGAACGTCCAACCTCTGTGATAACCACCTGATCATTCAAGGCTAATGAAAATGAGAATTTGAATGACAGCTTCAAGTCCTAAGCATATGTAAGAGCGAATAAAAGAAAAAATAGTCATGGCACAAAATCATGGTGTAATGACAGCACCGAAGCTCTTTTCAACTCAATGGCTAAGGAAGAAGAGAAGAAGAAGAAGGGTGTCAAAAGTGAGATGATAAATCGTATAGAACCATGAAGCCGAGAATAAACCGTTACGACGGTCCGTTCACACAGAACAAAATAGCAATAGATATATTATTTGTGATCTGTTAGATCTATTCATTTTTTATTATAAATATGTTTGATATTATGAATTTTCTTTCGAATTACAATAAAAATTATGAACTTGTTTTGCATCACCCTATTTCTTCTTCTTAATATCTTTTATTATCTTCATGAAAATATTCTTAAGTTTCTCATTTTGAAGGTGAAAATCATCTCAGTTGCTATTTTTCGCTATCTACGCTGCGTGAACAAAAATCCTACGCGTGACAAAAAAAATCTCCACCGTTAACGTTTTCATTTTGGCACTGTGAGCGCCTGTTACAATAACTTCTCTTAATTTCGCGAATATTTTTCCTTATTTGTCTGGGAAACTTGTGATACCAAATGATTTCTTAAAGTTAGCTGAAAACGTATTGAAACTTATTACTTGTCCAACGTCAAAAATTATATTTCAATCT	.	PASS	SUPP=1;SUPP_VEC=10;SVLEN=1476;SVTYPE=INS;SVMETHOD=SURVIVOR1.0.6;CHR2=chr1;END=3455859;CIPOS=0,0;CIEND=0,0;STRANDS=++	GT:PSV:LN:DR:ST:QV:TY:ID:RAL:AAL:CO	1/1:NA:1476:0,9:++:.:INS:168:N:TTCTTTTCTTTTCAATGATTGTCACAGCGTAGAATGAGAACGCTGTAGATGAATTTTTTCACTTCGCATTTTCAAATTAAGAGTTTGAAGAACTTTCACTATCGATTGCGCTGAAACTTTCTTTGACAGAACAATTCATTATATTAGTGAGTCTTCAAAATGTAGTACATACCATTTCCTAACTCGTCGTCAAAGAATAAAGATATTGTCTTTAAAATTGATTTTTTTTCTCTTCATTTTTTCGAACTTGTTTTTTTTCACGTTCACAGCAACTTTTGTATACTTCAGGTTTTTATAACTTATTTAACCATATTTTGATATCTGTAAAAAGCAATAAACACTTTAACTCATCCTAGATAATCTTGCCTTAAACATTTTTTTGATTCCGAATCTGTAAACGTGTTTTATTTTGAGTTGCTTTTTTTTTTCAATTTGTGTCACGCCATCTACTAGCAATGTCACGGTGTGATAGAAAAATTTTTGCTGCGCAATTTTTTTTGTCAGCAGGCCATGATAAAATAATTTTCATTCGTGAAATAGAATCAATTACGTTTGTTTGTTTTCTTAAATATTTACCAATTTACGTTTTATTAATTACTACAATTTAAAATGAGGAGAAGATTTTCATGAATGTAAGTCGAATATTTACTTACACGAAGTTGAAAACATATTTTTTAATTGAGTTTTTACCTTTTAGATTACATTTATGATCAATGGAGATGGATAAGCTTGAACGTCCAACCTCTGTGATAACCACCTGATCATTCAAGGCTAATGAAAATGAGAATTTGAATGACAGCTTCAAGTCCTAAGCATATGTAAGAGCGAATAAAAGAAAAAATAGTCATGGCACAAAATCATGGTGTAATGACAGCACCGAAGCTCTTTTCAACTCAATGGCTAAGGAAGAAGAGAAGAAGAAGAAGGGTGTCAAAAGTGAGATGATAAATCGTATAGAACCATGAAGCCGAGAATAAACCGTTACGACGGTCCGTTCACACAGAACAAAATAGCAATAGATATATTATTTGTGATCTGTTAGATCTATTCATTTTTTATTATAAATATGTTTGATATTATGAATTTTCTTTCGAATTACAATAAAAATTATGAACTTGTTTTGCATCACCCTATTTCTTCTTCTTAATATCTTTTATTATCTTCATGAAAATATTCTTAAGTTTCTCATTTTGAAGGTGAAAATCATCTCAGTTGCTATTTTTCGCTATCTACGCTGCGTGAACAAAAATCCTACGCGTGACAAAAAAAATCTCCACCGTTAACGTTTTCATTTTGGCACTGTGAGCGCCTGTTACAATAACTTCTCTTAATTTCGCGAATATTTTTCCTTATTTGTCTGGGAAACTTGTGATACCAAATGATTTCTTAAAGTTAGCTGAAAACGTATTGAAACTTATTACTTGTCCAACGTCAAAAATTATATTTCAATCT:chr1_3455858-chr1_3455859	./.:NaN:0:0,0:--:NaN:NaN:NaN:NAN:NAN:NAN
chr1	3487677	170	N	<INS>	.	PASS	SUPP=1;SUPP_VEC=10;SVLEN=1379;SVTYPE=INS;SVMETHOD=SURVIVOR1.0.6;CHR2=chr1;END=3487678;CIPOS=0,0;CIEND=0,0;STRANDS=++	GT:PSV:LN:DR:ST:QV:TY:ID:RAL:AAL:CO	1/1:NA:1379:0,2:++:.:INS:170:NA:NA:chr1_3487677-chr1_3487678	./.:NaN:0:0,0:--:NaN:NaN:NaN:NAN:NAN:NAN
chr1	3487667	169	N	<DUP>	.	PASS	SUPP=1;SUPP_VEC=10;SVLEN=9800716;SVTYPE=DUP;SVMETHOD=SURVIVOR1.0.6;CHR2=chr1;END=13288383;CIPOS=0,0;CIEND=0,0;STRANDS=-+	GT:PSV:LN:DR:ST:QV:TY:ID:RAL:AAL:CO	1/1:NA:9800716:0,12:-+:.:DUP:169:NA:NA:chr1_3487667-chr1_13288383	./.:NaN:0:0,0:--:NaN:NaN:NaN:NAN:NAN:NAN
chr1	3491372	171	N	CCCCGAGCGGCACAAAGGCGATGTCTCTTCACATCTGGCATACGAGTAATCGCTCCATTAATGGGAAGGCTTTCCTTTAGAATCCGCCATAATGAAAGACATTTGGCTAAAACTACTGGCTATCCCCTATTTATCACTTTACGTTAGTTATGTGTTGGGACTAGTGAAGAGTCTTATAGCTGGCCTTTGGTAGTCCTTATTTAAGTAATGGCATGTGGGGAAGCACCGTGCGTCCAACTGTTTAGTGGTAAATTGGATACCTCGGGTATTTTCGCTGATTTCTGAAGGAAAAGCCGAAGGAAGGTGCCAATAAAATCGTCGTAGTGCAAACGTATGCCCCGGCACGGCGAGTGTTTTGCCGCTCGGGT	.	PASS	SUPP=1;SUPP_VEC=10;SVLEN=379;SVTYPE=INS;SVMETHOD=SURVIVOR1.0.6;CHR2=chr1;END=3491744;CIPOS=0,0;CIEND=0,0;STRANDS=+-	GT:PSV:LN:DR:ST:QV:TY:ID:RAL:AAL:CO	1/1:NA:379:0,17:+-:.:INS:171:N:CCCCGAGCGGCACAAAGGCGATGTCTCTTCACATCTGGCATACGAGTAATCGCTCCATTAATGGGAAGGCTTTCCTTTAGAATCCGCCATAATGAAAGACATTTGGCTAAAACTACTGGCTATCCCCTATTTATCACTTTACGTTAGTTATGTGTTGGGACTAGTGAAGAGTCTTATAGCTGGCCTTTGGTAGTCCTTATTTAAGTAATGGCATGTGGGGAAGCACCGTGCGTCCAACTGTTTAGTGGTAAATTGGATACCTCGGGTATTTTCGCTGATTTCTGAAGGAAAAGCCGAAGGAAGGTGCCAATAAAATCGTCGTAGTGCAAACGTATGCCCCGGCACGGCGAGTGTTTTGCCGCTCGGGT:chr1_3491372-chr1_3491744	./.:NaN:0:0,0:--:NaN:NaN:NaN:NAN:NAN:NAN
chr1	3497087	172	N	<INS>	.	PASS	SUPP=1;SUPP_VEC=10;SVLEN=3145;SVTYPE=INS;SVMETHOD=SURVIVOR1.0.6;CHR2=chr1;END=3497088;CIPOS=0,0;CIEND=0,0;STRANDS=++	GT:PSV:LN:DR:ST:QV:TY:ID:RAL:AAL:CO	./.:NA:3145:0,1:++:.:INS:172:NA:NA:chr1_3497087-chr1_3497088	./.:NaN:0:0,0:--:NaN:NaN:NaN:NAN:NAN:NAN
chr1	3497088	173	N	<INV>	.	PASS	SUPP=1;SUPP_VEC=10;SVLEN=6579539;SVTYPE=INV;SVMETHOD=SURVIVOR1.0.6;CHR2=chr1;END=10076627;CIPOS=0,0;CIEND=0,0;STRANDS=--	GT:PSV:LN:DR:ST:QV:TY:ID:RAL:AAL:CO	1/1:NA:6579539:0,7:--:.:INV:173:NA:NA:chr1_3497088-chr1_10076627	./.:NaN:0:0,0:--:NaN:NaN:NaN:NAN:NAN:NAN
chr1	3497095	174	N	<INV>	.	PASS	SUPP=1;SUPP_VEC=10;SVLEN=6582835;SVTYPE=INV;SVMETHOD=SURVIVOR1.0.6;CHR2=chr1;END=10079930;CIPOS=0,0;CIEND=0,0;STRANDS=++	GT:PSV:LN:DR:ST:QV:TY:ID:RAL:AAL:CO	1/1:NA:6582835:0,3:++:.:INV:174:NA:NA:chr1_3497095-chr1_10079930	./.:NaN:0:0,0:--:NaN:NaN:NaN:NAN:NAN:NAN
chr1	3506971	175	N	CCATCAAGTTTAACCTGCGATTAACAGCTACTTTCGATAATCAGATATCCTTGATAAGCGGATATTTTTTTGGCCACACACTGAATTTGTATGAGAATTGCACCCGATTAAACAGTATCCTAGATTAAAATGATGCCCCGATAAACGGGTGGTGAATTTATATGAAAAACTGACCTCGATAAGCTGATTAAACTGAAAATTTAAATAGGGGGGTCTTAATTACTCAGTTTTCTCACATTCGGAATCATTTCCAAATTCCAACCTCTAACTAGCAGTTATAGTTAAATAAACTATAATAGAATAAGTTCAAATAATGTTAAAATTGATTATAATATTGGGGATTGTCGGCCTTAAAAAATATATTTCTATATTTCTTCAACAACCCTCGGAATCCTTGATAAGCAGATATCCTCGTTTAACAGATAATTTTTTTGCGTCCTTGAAACATCTGTTATCGAAGTTTAATGTTA	.	PASS	SUPP=1;SUPP_VEC=10;SVLEN=471;SVTYPE=INS;SVMETHOD=SURVIVOR1.0.6;CHR2=chr1;END=3506971;CIPOS=0,0;CIEND=0,0;STRANDS=+-	GT:PSV:LN:DR:ST:QV:TY:ID:RAL:AAL:CO	1/1:NA:471:0,9:+-:.:INS:175:N:CCATCAAGTTTAACCTGCGATTAACAGCTACTTTCGATAATCAGATATCCTTGATAAGCGGATATTTTTTTGGCCACACACTGAATTTGTATGAGAATTGCACCCGATTAAACAGTATCCTAGATTAAAATGATGCCCCGATAAACGGGTGGTGAATTTATATGAAAAACTGACCTCGATAAGCTGATTAAACTGAAAATTTAAATAGGGGGGTCTTAATTACTCAGTTTTCTCACATTCGGAATCATTTCCAAATTCCAACCTCTAACTAGCAGTTATAGTTAAATAAACTATAATAGAATAAGTTCAAATAATGTTAAAATTGATTATAATATTGGGGATTGTCGGCCTTAAAAAATATATTTCTATATTTCTTCAACAACCCTCGGAATCCTTGATAAGCAGATATCCTCGTTTAACAGATAATTTTTTTGCGTCCTTGAAACATCTGTTATCGAAGTTTAATGTTA:chr1_3506971-chr1_3506971	./.:NaN:0:0,0:--:NaN:NaN:NaN:NAN:NAN:NAN
chr1	3553771	176	N	ACCAGCCGGCACACACTCGCCGTTCCGGAGGCATACGTTTGCCTACGACAATTTTTAGTTGGCACTATCTTTTGGCTTTTCCTTCAGAAAATCAGCGAAAATCACCGAGGTATCAATTTACCCCACAACATTGACGCTAGATACTGCCCACATGCCCTTAACTCTAAATAAGGCTACCGTAAGGCAGCTTAAGAAATTCTTCACTATCCAACACACTAGAACTAACTAAGGTGATAGAATTGGCGATAGCCAGTAATTTTTAGCCAATGTCTTCTATTGCGGATTCTAAAGGAAGCTTCCATTAAATGGCACGATCTCGTATGCCAGATTTGTTAGAGATTCGCCTTTTGTGCCGCTCGGGCAATAGTTTTTC	.	PASS	SUPP=1;SUPP_VEC=10;SVLEN=379;SVTYPE=INS;SVMETHOD=SURVIVOR1.0.6;CHR2=chr1;END=3554174;CIPOS=0,0;CIEND=0,0;STRANDS=+-	GT:PSV:LN:DR:ST:QV:TY:ID:RAL:AAL:CO	1/1:NA:379:0,16:+-:.:INS:176:N:ACCAGCCGGCACACACTCGCCGTTCCGGAGGCATACGTTTGCCTACGACAATTTTTAGTTGGCACTATCTTTTGGCTTTTCCTTCAGAAAATCAGCGAAAATCACCGAGGTATCAATTTACCCCACAACATTGACGCTAGATACTGCCCACATGCCCTTAACTCTAAATAAGGCTACCGTAAGGCAGCTTAAGAAATTCTTCACTATCCAACACACTAGAACTAACTAAGGTGATAGAATTGGCGATAGCCAGTAATTTTTAGCCAATGTCTTCTATTGCGGATTCTAAAGGAAGCTTCCATTAAATGGCACGATCTCGTATGCCAGATTTGTTAGAGATTCGCCTTTTGTGCCGCTCGGGCAATAGTTTTTC:chr1_3553771-chr1_3554174	./.:NaN:0:0,0:--:NaN:NaN:NaN:NAN:NAN:NAN
chr1	3588731	175	N	GGCCTGCAGAATGTATTTCGGATATTGAAGATTGTTGCGGTATCAAGCTTAATTTCAAGCTGAACACAATTTGTGATATCTGGCCTATCCAGCATTCATCTCCTGTGATTTTTAAAACTTAAAATTTTTTTGATCAATGTTTACTTTATTTAAAATTTTTCTACTGTTTACTATATGGATTAATATTTTATTTTATGAACCAAACATGCCCTTGTGTTGATTGAAAAACACTTTTCAGGACACGACAACCAGCATCGCCATGCTTAGGAAGAAAAGCCGAAGCAGTACTGTTGCTTACAAACAAAGATGCTGCCAGGGAAAAATTCCGTCGATTTGGGGTGGCGGAGTTGGCTGAGCCCGCATGCAAAGCGTAAAGGATACAATTTTCAAGCTTAATCTTCATTTTCTTATTATGTTGTTTCCACATTAAGAATTCAAATTTTTCTTCCTTTTAACCTGAATTCCTTGTTTTGTTTTTGCTTTGTAAAGTCCCCATACATGAAGCACTTTGCAGCATTTTTACCACACTTTTTATTGTTCTTTACAAGTTTACGCTAAATATACGTTAACTAAAGGGGTATTCATAAGTTTTATCAAATTGGTTAATAAACCGCGGCCGGGTTCACCAATTTTCTTATAATTTTTAAACTTGTCAATTAACATTTCCCAAACAAACCCGTAAAAAGTTTATAGAAAAATTCAACCAAACACGAAAACAGGTACGCAGGATAAAATCCGGATGCGTTCGTCCTCACATCCGGGCTATGGGATGTCCATTACAGCGCTGAGGATATCGGATAAAAATTCCGGCTAGTTTGCCGGATACGCATGTCGGAGGCCAATTTGAAAATTGAAAATATTGGGATTTGGGTTTTTTGGAAAAAGTTTTCGTGATATTCGATTTTCGAACCTTGTTGGCAGTGGACGCATAATACAATGGGTGAATACTTTTGTACTGTGGAATAAGCACGACTCTAGAAATATTGTCAACCGATTGAA	.	PASS	SUPP=1;SUPP_VEC=01;SVLEN=798;SVTYPE=INS;SVMETHOD=SURVIVOR1.0.6;CHR2=chr1;END=3588732;CIPOS=0,0;CIEND=0,0;STRANDS=++	GT:PSV:LN:DR:ST:QV:TY:ID:RAL:AAL:CO	./.:NaN:0:0,0:--:NaN:NaN:NaN:NAN:NAN:NAN	0/1:NA:798:25,5:++:.:INS:175:N:GGCCTGCAGAATGTATTTCGGATATTGAAGATTGTTGCGGTATCAAGCTTAATTTCAAGCTGAACACAATTTGTGATATCTGGCCTATCCAGCATTCATCTCCTGTGATTTTTAAAACTTAAAATTTTTTTGATCAATGTTTACTTTATTTAAAATTTTTCTACTGTTTACTATATGGATTAATATTTTATTTTATGAACCAAACATGCCCTTGTGTTGATTGAAAAACACTTTTCAGGACACGACAACCAGCATCGCCATGCTTAGGAAGAAAAGCCGAAGCAGTACTGTTGCTTACAAACAAAGATGCTGCCAGGGAAAAATTCCGTCGATTTGGGGTGGCGGAGTTGGCTGAGCCCGCATGCAAAGCGTAAAGGATACAATTTTCAAGCTTAATCTTCATTTTCTTATTATGTTGTTTCCACATTAAGAATTCAAATTTTTCTTCCTTTTAACCTGAATTCCTTGTTTTGTTTTTGCTTTGTAAAGTCCCCATACATGAAGCACTTTGCAGCATTTTTACCACACTTTTTATTGTTCTTTACAAGTTTACGCTAAATATACGTTAACTAAAGGGGTATTCATAAGTTTTATCAAATTGGTTAATAAACCGCGGCCGGGTTCACCAATTTTCTTATAATTTTTAAACTTGTCAATTAACATTTCCCAAACAAACCCGTAAAAAGTTTATAGAAAAATTCAACCAAACACGAAAACAGGTACGCAGGATAAAATCCGGATGCGTTCGTCCTCACATCCGGGCTATGGGATGTCCATTACAGCGCTGAGGATATCGGATAAAAATTCCGGCTAGTTTGCCGGATACGCATGTCGGAGGCCAATTTGAAAATTGAAAATATTGGGATTTGGGTTTTTTGGAAAAAGTTTTCGTGATATTCGATTTTCGAACCTTGTTGGCAGTGGACGCATAATACAATGGGTGAATACTTTTGTACTGTGGAATAAGCACGACTCTAGAAATATTGTCAACCGATTGAA:chr1_3588731-chr1_3588732
chr1	3589845	178	N	<INV>	.	PASS	SUPP=1;SUPP_VEC=10;SVLEN=822;SVTYPE=INV;SVMETHOD=SURVIVOR1.0.6;CHR2=chr1;END=3590667;CIPOS=0,0;CIEND=0,0;STRANDS=++	GT:PSV:LN:DR:ST:QV:TY:ID:RAL:AAL:CO	1/1:NA:822:0,11:++:.:INV:178:NA:NA:chr1_3589845-chr1_3590667	./.:NaN:0:0,0:--:NaN:NaN:NaN:NAN:NAN:NAN
chr1	3589843	177	N	<DEL>	.	PASS	SUPP=1;SUPP_VEC=10;SVLEN=-832;SVTYPE=DEL;SVMETHOD=SURVIVOR1.0.6;CHR2=chr1;END=3590675;CIPOS=0,0;CIEND=0,0;STRANDS=+-	GT:PSV:LN:DR:ST:QV:TY:ID:RAL:AAL:CO	1/1:NA:832:0,7:+-:.:DEL:177:NA:NA:chr1_3589843-chr1_3590675	./.:NaN:0:0,0:--:NaN:NaN:NaN:NAN:NAN:NAN
chr1	3591449	179	N	<DEL>	.	PASS	SUPP=1;SUPP_VEC=10;SVLEN=-6860;SVTYPE=DEL;SVMETHOD=SURVIVOR1.0.6;CHR2=chr1;END=3598309;CIPOS=0,0;CIEND=0,0;STRANDS=+-	GT:PSV:LN:DR:ST:QV:TY:ID:RAL:AAL:CO	1/1:NA:6860:0,9:+-:.:DEL:179:NA:NA:chr1_3591449-chr1_3598309	./.:NaN:0:0,0:--:NaN:NaN:NaN:NAN:NAN:NAN
chr1	3600868	180	N	<DEL>	.	PASS	SUPP=1;SUPP_VEC=10;SVLEN=-4659;SVTYPE=DEL;SVMETHOD=SURVIVOR1.0.6;CHR2=chr1;END=3605536;CIPOS=0,0;CIEND=0,0;STRANDS=+-	GT:PSV:LN:DR:ST:QV:TY:ID:RAL:AAL:CO	1/1:NA:4659:0,15:+-:.:DEL:180:NA:NA:chr1_3600868-chr1_3605536	./.:NaN:0:0,0:--:NaN:NaN:NaN:NAN:NAN:NAN
chr1	3600897	181	N	<DUP>	.	PASS	SUPP=1;SUPP_VEC=10;SVLEN=2860709;SVTYPE=DUP;SVMETHOD=SURVIVOR1.0.6;CHR2=chr1;END=6461606;CIPOS=0,0;CIEND=0,0;STRANDS=-+	GT:PSV:LN:DR:ST:QV:TY:ID:RAL:AAL:CO	1/1:NA:2860709:0,20:-+:.:DUP:181:NA:NA:chr1_3600897-chr1_6461606	./.:NaN:0:0,0:--:NaN:NaN:NaN:NAN:NAN:NAN
chr1	3601870	182	N	<DUP>	.	PASS	SUPP=1;SUPP_VEC=10;SVLEN=335;SVTYPE=DUP;SVMETHOD=SURVIVOR1.0.6;CHR2=chr1;END=3602205;CIPOS=0,0;CIEND=0,0;STRANDS=-+	GT:PSV:LN:DR:ST:QV:TY:ID:RAL:AAL:CO	1/1:NA:335:0,15:-+:.:DUP:182:NA:NA:chr1_3601870-chr1_3602205	./.:NaN:0:0,0:--:NaN:NaN:NaN:NAN:NAN:NAN
chr1	3602307	176	CAAATCCTCAGCCAAGTGAGGTAAAGTTAAGCAAAAAGTAATGTTTGAAAAATAATTTCCATTATGTTTCCTTGTTTACTGCATCAAAATGCAGTCAAATTTAATTCTCAGCCAAGTGAGGTAAAGTTAAGCAAAAAGTAATGTTTGAAAACATAATTTCCATTATGTTTCCCTTGTTTACTGCATCAAAATGCAGTCAAATTTAATTCCTCAGCCAAGTGAGGTAAAGTTAAGCAAAAAGTAATGTTGAAAACATAATTTCCATTATTTTTCCCTTGTTACTGCATCAAAATGCAGTCAAAT	N	.	PASS	SUPP=1;SUPP_VEC=01;SVLEN=-342;SVTYPE=DEL;SVMETHOD=SURVIVOR1.0.6;CHR2=chr1;END=3602649;CIPOS=0,0;CIEND=0,0;STRANDS=+-	GT:PSV:LN:DR:ST:QV:TY:ID:RAL:AAL:CO	./.:NaN:0:0,0:--:NaN:NaN:NaN:NAN:NAN:NAN	0/1:NA:342:86,46:+-:.:DEL:176:CAAATCCTCAGCCAAGTGAGGTAAAGTTAAGCAAAAAGTAATGTTTGAAAAATAATTTCCATTATGTTTCCTTGTTTACTGCATCAAAATGCAGTCAAATTTAATTCTCAGCCAAGTGAGGTAAAGTTAAGCAAAAAGTAATGTTTGAAAACATAATTTCCATTATGTTTCCCTTGTTTACTGCATCAAAATGCAGTCAAATTTAATTCCTCAGCCAAGTGAGGTAAAGTTAAGCAAAAAGTAATGTTGAAAACATAATTTCCATTATTTTTCCCTTGTTACTGCATCAAAATGCAGTCAAAT:N:chr1_3602307-chr1_3602649
chr1	3605511	183	N	<DEL>	.	PASS	SUPP=1;SUPP_VEC=10;SVLEN=-2856090;SVTYPE=DEL;SVMETHOD=SURVIVOR1.0.6;CHR2=chr1;END=6461601;CIPOS=0,0;CIEND=0,0;STRANDS=+-	GT:PSV:LN:DR:ST:QV:TY:ID:RAL:AAL:CO	1/1:NA:2856090:0,14:+-:.:DEL:183:NA:NA:chr1_3605511-chr1_6461601	./.:NaN:0:0,0:--:NaN:NaN:NaN:NAN:NAN:NAN
chr1	3606537	177	N	<INS>	.	PASS	SUPP=1;SUPP_VEC=10;SVLEN=1249;SVTYPE=INS;SVMETHOD=SURVIVOR1.0.6;CHR2=chr1;END=3606538;CIPOS=0,0;CIEND=0,0;STRANDS=++	GT:PSV:LN:DR:ST:QV:TY:ID:RAL:AAL:CO	./.:NA:1262:0,1:++:.:INS:184:NA:NA:chr1_3606537-chr1_3606538	0/0:NA:1236:12,0:++:.:INS:177:NA:NA:chr1_3606537-chr1_3606538
chr1	3618080	178	N	<DUP>	.	PASS	SUPP=1;SUPP_VEC=01;SVLEN=577;SVTYPE=DUP;SVMETHOD=SURVIVOR1.0.6;CHR2=chr1;END=3618657;CIPOS=0,0;CIEND=0,0;STRANDS=-+	GT:PSV:LN:DR:ST:QV:TY:ID:RAL:AAL:CO	./.:NaN:0:0,0:--:NaN:NaN:NaN:NAN:NAN:NAN	0/1:NA:577:39,6:-+:.:DUP:178:NA:NA:chr1_3618080-chr1_3618657
chr1	3629718	185	N	AAATGTTTGTGTACGAGTGTCCTCCCCGCCACCCCCCCCACACCCCGTAACGACGCATGCACCAAATTAAATGCCAAATTAACATTTTCATCATCAGCACAGAATGGGTAGAACGAAAAGGTCTCGGCAAGTGTGTCTGTAGAACAAACATGCCCTGTGAGAGTCTTATTCGTCTCAGTTAAGGACTAGACTCGTACCACACCCCACTGATGTTTCCATGATGAGGAAACTTAGCTATATGAATGATCTAATGAATCGCTTGAACATTGTAACATTACCTTTATGTATTTTATTTATTTTTTTTTTTTTTTTTTTTTTTTTTTTTTTGTAGATTTGCTTAGATTTGCTTTAGACAACGCCACTGTTCTTTATTTATCAATTGCAAATGTAAAACACTGCATGGCGTTCCATTTTCGGCAAGTGTTCCAGCTTGCTCTTCTCATTGTCGCCCACCCATTGTGTACGTTTGATATTCAAATTAAAAAAATTATGTGATTACAAAGGTTGATAAGGTGTGATGGGTGCCACGCTAAGTGAATATCAACTTTGTTCGGGCCGTCAAGATCTAAACTGTCACCTTACTCATGTGCTGGGGATTCGTTAACGGGG	.	PASS	SUPP=1;SUPP_VEC=10;SVLEN=546;SVTYPE=INS;SVMETHOD=SURVIVOR1.0.6;CHR2=chr1;END=3629719;CIPOS=0,0;CIEND=0,0;STRANDS=++	GT:PSV:LN:DR:ST:QV:TY:ID:RAL:AAL:CO	1/1:NA:546:0,4:++:.:INS:185:N:AAATGTTTGTGTACGAGTGTCCTCCCCGCCACCCCCCCCACACCCCGTAACGACGCATGCACCAAATTAAATGCCAAATTAACATTTTCATCATCAGCACAGAATGGGTAGAACGAAAAGGTCTCGGCAAGTGTGTCTGTAGAACAAACATGCCCTGTGAGAGTCTTATTCGTCTCAGTTAAGGACTAGACTCGTACCACACCCCACTGATGTTTCCATGATGAGGAAACTTAGCTATATGAATGATCTAATGAATCGCTTGAACATTGTAACATTACCTTTATGTATTTTATTTATTTTTTTTTTTTTTTTTTTTTTTTTTTTTTTGTAGATTTGCTTAGATTTGCTTTAGACAACGCCACTGTTCTTTATTTATCAATTGCAAATGTAAAACACTGCATGGCGTTCCATTTTCGGCAAGTGTTCCAGCTTGCTCTTCTCATTGTCGCCCACCCATTGTGTACGTTTGATATTCAAATTAAAAAAATTATGTGATTACAAAGGTTGATAAGGTGTGATGGGTGCCACGCTAAGTGAATATCAACTTTGTTCGGGCCGTCAAGATCTAAACTGTCACCTTACTCATGTGCTGGGGATTCGTTAACGGGG:chr1_3629718-chr1_3629719	./.:NaN:0:0,0:--:NaN:NaN:NaN:NAN:NAN:NAN
chr1	3636024	186	N	ATTTTGACGTATGCATTGCATTATATGCTTGCACATCACATTTTTGCACATTATTCAAATTTATATTCTTGTTCATGTGCGATAGCGAATATGAGAAACTAAGCTTCATTTTCAAGCTTTTCAAGATATTTTAGTTGTTCTGGCGATTGTTTATTGTTATGGTCAAATGGAAAAAGAATTTTTCTTAACTTTGACTTCCATTATTGACTCAAAAACCAAGACTGTTTGTATGTTAATTATAAAAGTCATTTTTAATGCCTAGTTTGCTTAGCGACATGGCTTTGTGGGTCTATTCTCATAACTAATATGTTTAAAATGTGAAAAGCTCTTTTGTGATGAACCGTCCATATCCCCTTTTTCGACCTTATCCACATACAGACGCTTTTGGAACTATAGACCGTATTGATTTTTATAAACTTGATTCTGTAATTTCCATCGAAAAAAAATGTCCCAATAAATAAGTTGAAATGATCAGAAAGTAACCTTAATGAAAAAATGAACACAGTAATATTATCCATATACTGTCTTTTATTTGTATAAATCCCTAAATCTAAAGTGAAACAAGACTTTGCACAAAAATTAGCTTATATGATTCAACTGACCCATTTAGCTAAAATGCGTACAAAGTAAAAAAGGAAAAAAATAAAGTTTTTAAAATATCATTTTTCATACACATTTTTTCTTCGTATTCGCATATGCGGAATCCAAAATGCATAATTTCGCACAAATATTCCATATTCGCATAATATTCGATATGGGCAACTCTA	.	PASS	SUPP=1;SUPP_VEC=10;SVLEN=790;SVTYPE=INS;SVMETHOD=SURVIVOR1.0.6;CHR2=chr1;END=3636025;CIPOS=0,0;CIEND=0,0;STRANDS=++	GT:PSV:LN:DR:ST:QV:TY:ID:RAL:AAL:CO	1/1:NA:790:0,10:++:.:INS:186:N:ATTTTGACGTATGCATTGCATTATATGCTTGCACATCACATTTTTGCACATTATTCAAATTTATATTCTTGTTCATGTGCGATAGCGAATATGAGAAACTAAGCTTCATTTTCAAGCTTTTCAAGATATTTTAGTTGTTCTGGCGATTGTTTATTGTTATGGTCAAATGGAAAAAGAATTTTTCTTAACTTTGACTTCCATTATTGACTCAAAAACCAAGACTGTTTGTATGTTAATTATAAAAGTCATTTTTAATGCCTAGTTTGCTTAGCGACATGGCTTTGTGGGTCTATTCTCATAACTAATATGTTTAAAATGTGAAAAGCTCTTTTGTGATGAACCGTCCATATCCCCTTTTTCGACCTTATCCACATACAGACGCTTTTGGAACTATAGACCGTATTGATTTTTATAAACTTGATTCTGTAATTTCCATCGAAAAAAAATGTCCCAATAAATAAGTTGAAATGATCAGAAAGTAACCTTAATGAAAAAATGAACACAGTAATATTATCCATATACTGTCTTTTATTTGTATAAATCCCTAAATCTAAAGTGAAACAAGACTTTGCACAAAAATTAGCTTATATGATTCAACTGACCCATTTAGCTAAAATGCGTACAAAGTAAAAAAGGAAAAAAATAAAGTTTTTAAAATATCATTTTTCATACACATTTTTTCTTCGTATTCGCATATGCGGAATCCAAAATGCATAATTTCGCACAAATATTCCATATTCGCATAATATTCGATATGGGCAACTCTA:chr1_3636024-chr1_3636025	./.:NaN:0:0,0:--:NaN:NaN:NaN:NAN:NAN:NAN
chr1	3657273	180	N	<INV>	.	PASS	SUPP=1;SUPP_VEC=01;SVLEN=9589756;SVTYPE=INV;SVMETHOD=SURVIVOR1.0.6;CHR2=chr1;END=13247029;CIPOS=0,0;CIEND=0,0;STRANDS=--	GT:PSV:LN:DR:ST:QV:TY:ID:RAL:AAL:CO	./.:NaN:0:0,0:--:NaN:NaN:NaN:NAN:NAN:NAN	0/1:NA:9589756:55,17:--:.:INV:180:NA:NA:chr1_3657273-chr1_13247029
chr1	3672664	181	N	<DUP>	.	PASS	SUPP=1;SUPP_VEC=01;SVLEN=1156;SVTYPE=DUP;SVMETHOD=SURVIVOR1.0.6;CHR2=chr1;END=3673816;CIPOS=0,0;CIEND=0,0;STRANDS=-+	GT:PSV:LN:DR:ST:QV:TY:ID:RAL:AAL:CO	./.:NaN:0:0,0:--:NaN:NaN:NaN:NAN:NAN:NAN	0/1:NA:1156:53,13:-+:.:DUP:181:NA:NA:chr1_3672664-chr1_3673816
chr1	3682592	182	N	AATTAGTAATTTTTTAAACTCAGGGATTTTACGAGACAGTGCTCAATGAAATTATTTTAATATGAAATATGTTTCTTACACGATGGATAGTAGACATCGAAACAATAAAATTCTAAACTCCCAGACGTTTTTATTATATGAAGAATTGTCAGATGGTTTATTCAAGTACTGGTAGCATAATGACAATGGAAATCTAGTACGGTTAATTGAGAATTGATGGTTTGATTCCAGTCGTCAGAACATGTACTTATTAATTTCAAATTTTTCATCTATGGGATGTGAGATTTTGCACTATTAAAAAGA	.	PASS	SUPP=1;SUPP_VEC=01;SVLEN=310;SVTYPE=INS;SVMETHOD=SURVIVOR1.0.6;CHR2=chr1;END=3682592;CIPOS=0,0;CIEND=0,0;STRANDS=+-	GT:PSV:LN:DR:ST:QV:TY:ID:RAL:AAL:CO	./.:NaN:0:0,0:--:NaN:NaN:NaN:NAN:NAN:NAN	0/1:NA:310:48,6:+-:.:INS:182:N:AATTAGTAATTTTTTAAACTCAGGGATTTTACGAGACAGTGCTCAATGAAATTATTTTAATATGAAATATGTTTCTTACACGATGGATAGTAGACATCGAAACAATAAAATTCTAAACTCCCAGACGTTTTTATTATATGAAGAATTGTCAGATGGTTTATTCAAGTACTGGTAGCATAATGACAATGGAAATCTAGTACGGTTAATTGAGAATTGATGGTTTGATTCCAGTCGTCAGAACATGTACTTATTAATTTCAAATTTTTCATCTATGGGATGTGAGATTTTGCACTATTAAAAAGA:chr1_3682592-chr1_3682592
chr1	3683139	183	N	AAAAAAGCTGTACCGAAAGTGCGCCCCCAACAATTAAATATCGTGCAAAACGCCGATATTAAAACTCGCTATTATAGAATTTCTAGACGAACAGATTAGTAAAAATCTAACTCAATAAGGGCCACTTTTGGTTATGATGTTTCCACATTCATATTCCAGATATTTTCACACAAAGTGGCCCTTATTGGAGTTAGATTTGTTACTATTACTGGTCGCTAGAAATTCTATAAAGCCGGAGTTTTAAATATCGGGCTTTGGCAGCTGATATTTATTGTTGGGGCCGACTTCGGAACAGACTGTTTTTAATTTTTTTTTGTTAATTTTTTTTTACTTTAACTTTTTTTCAATAGTATAACTTATTTTTCTCTTACTACTTACCTTTCTTTTATCTGCCGAACTTTCTTTAATGCGATTTAATTAGTTGAATTTTTTTTTCAAACAAAAACACAGTCCTGACGTTCGAAATGAGACACTTTCTGAATTTCATCGAAGTTTTTTTTTTTCTTGCGATGTTTTTTTTCGATAGGAATGTTTTTTTTTTTCGCTAGCAATGTTTTTTTTTTGCGATTGGCAATGTTTTTCTTTTTCGCTACGATGTTTTTTTTTTTTTTCGCTCCCCTCCCCAATCAGAAAAGAGCCGCTTTGTATTGGCAGGTACCCGAAATATGAAGGTTACGAACCCCATAAGTTGATAGAAAAATTCTATGGTTTTAAACACATTGGTTAAGAAATTTTTAAATCGGTTAAGAAATTACAGAAATGGGAAGGAAATGGCTAGTGTTTACACAGCTACGACACGAAGCGGACACAAATTTTTTTTTCGTCTTTTTTCCACTTTTCTCGACGTTTCAAGCCATTTGAAGGGAAACTAAGCAAAAAGAAAATGTTTTGTCGAAATTTTGACGTAAATCCAATACAGGTTGCCCGTCACCCTAGGGTGGGGCCTCCGT	.	PASS	SUPP=1;SUPP_VEC=01;SVLEN=977;SVTYPE=INS;SVMETHOD=SURVIVOR1.0.6;CHR2=chr1;END=3683139;CIPOS=0,0;CIEND=0,0;STRANDS=+-	GT:PSV:LN:DR:ST:QV:TY:ID:RAL:AAL:CO	./.:NaN:0:0,0:--:NaN:NaN:NaN:NAN:NAN:NAN	0/1:NA:977:42,9:+-:.:INS:183:N:AAAAAAGCTGTACCGAAAGTGCGCCCCCAACAATTAAATATCGTGCAAAACGCCGATATTAAAACTCGCTATTATAGAATTTCTAGACGAACAGATTAGTAAAAATCTAACTCAATAAGGGCCACTTTTGGTTATGATGTTTCCACATTCATATTCCAGATATTTTCACACAAAGTGGCCCTTATTGGAGTTAGATTTGTTACTATTACTGGTCGCTAGAAATTCTATAAAGCCGGAGTTTTAAATATCGGGCTTTGGCAGCTGATATTTATTGTTGGGGCCGACTTCGGAACAGACTGTTTTTAATTTTTTTTTGTTAATTTTTTTTTACTTTAACTTTTTTTCAATAGTATAACTTATTTTTCTCTTACTACTTACCTTTCTTTTATCTGCCGAACTTTCTTTAATGCGATTTAATTAGTTGAATTTTTTTTTCAAACAAAAACACAGTCCTGACGTTCGAAATGAGACACTTTCTGAATTTCATCGAAGTTTTTTTTTTTCTTGCGATGTTTTTTTTCGATAGGAATGTTTTTTTTTTTCGCTAGCAATGTTTTTTTTTTGCGATTGGCAATGTTTTTCTTTTTCGCTACGATGTTTTTTTTTTTTTTCGCTCCCCTCCCCAATCAGAAAAGAGCCGCTTTGTATTGGCAGGTACCCGAAATATGAAGGTTACGAACCCCATAAGTTGATAGAAAAATTCTATGGTTTTAAACACATTGGTTAAGAAATTTTTAAATCGGTTAAGAAATTACAGAAATGGGAAGGAAATGGCTAGTGTTTACACAGCTACGACACGAAGCGGACACAAATTTTTTTTTCGTCTTTTTTCCACTTTTCTCGACGTTTCAAGCCATTTGAAGGGAAACTAAGCAAAAAGAAAATGTTTTGTCGAAATTTTGACGTAAATCCAATACAGGTTGCCCGTCACCCTAGGGTGGGGCCTCCGT:chr1_3683139-chr1_3683139
chr1	3690667	184	N	TTTTCCGGTCTGTGACACCACACAACTGGCACGCCTCGATGTCCCCGTTCCAAACTGACTCGTCACTCGCACTAAACCAGCGAGTAACCTAGTTCCGCGCCCTCTTAATTCCTACCGGTACACTCCGCCCTTTCGTTTTATTTTTTTTTTTTTTTGATTGTTTTGTTTTGTCTACTTGCTTGCAGAATTATTGTTTGGTCTTATAGATATGGGAAATTTTTCTTCTTTTTTTTTTTTGTGTTATAACTAAATCAAGACCGCAACAATCGTTTAATAATTTTTTGAGAGCTTTACTGTGGCGATCGTATGAAAATTCGAAATTGCAACTTCAGCCTCGCCGTTTTTAATACTGGAGCGAAAATACTGTTTATACTCGGAGCTCCTAGGATTTTATTAGTATAAAGATGCTCACTTAGCTTATTTTCCCTTTAAAATTTCTTCTTTAATTTTAAGAAACGCCACTCATATCTTCTTTCCACTTTAGCGGACTTTGGAACACTTGGGTTTTGAGTCGCTTTATCGTGCACCAGTGATCGTAATGGTTTTAAATCGTAGCATAATCGTTCACGAACCGAGCTAAAAAATACTTTTTAGTCCTAGAAGCTGATAATTCGTCCCTTTCTCTTGCAGGAGCCACGTAATTGGTTTATCTCTTTTAATTTATCGTGTCCATTTCATATCGTTTAAATAAAAAACCAAAAAATGTAATGTCCAAGAAATTCAACCTCAGCTTCAATTTTAGGCAACATTGCCTTCCTTTAAAAAATTTATTTTAAATAAGAAAAAAAATAATAAATAATTAAACTCCTTCCCCCAACAAGATCTGGAACCACAAGCCTACCTTTTTATTCTTGACCACCGTTTCATATTCCATTCATTCCCATATTTAGTTCCTTTACTTTAAGAACCTTGATATTTTGTGTTGCCCTCCTTGCACTTAATGTAAGGAGGCGAAACTCACATATAACTTGCACTTTTGGACTTTACCAAACGGACACCCATTTCAATGAATTTTTTTTCAAAACGAAAATTTAAGTTTTTGTACGGAACCATGAATTAATTAATAATTATTATTTTCTCCTTTTTTTCATCCTCTTGTTTTTAAAAAAAACTAAAATATAAAAAAAAAAATAAATAAATAAATTCTCGCACCAAATTGAACGACAACTTTCCTTAAAATTTTTGCCACCATTAACATTATGTATTTATATATGTATTTGTGTTTATATGGTTATTTCCTGTACCGCAAATCATTCTTTTTCCTTCAGAAAACAAAACACAATTTTTAAAATCTTTCATTTTTTTATATTTATTCCGTTATTTTTTAATGAATTCTTTCTATGCCTTTCGAAGAATTTTATGGCCTTTTCCTTTCATGAATTAGTTTGCCTTAAAAAAACTTTCCCCTTAAATTTCGGCCACTGTTACCCTATGTATTATATATGTATTTGTGTTTTATATGGTTTATTTCCTTAACCCTCAAAAATCATTTTCCTTTTCCCTTTCCCAACCAATTTAATTAAACATCTTTCATTTTTCATATTAATTCCTTTATTTTTTTTGTTAATTAGTTCTTTACCCATCCTTTCCAATATATTTTTATGCCTTTTCCTTAATTAATTTTGCCTTAAAAACATTCCTTAATATCTTTGGGCCCACCTGTTACCCTGCTTTTTTAATATATAAACCAAAGTTCCATATATTTTCCCTAATTTTCGCCGTCTCTATACTTATTCCGATTTGTTTGCTGTTTAATTCCGCGACACTCTTTTAAATCGAAATATGATGTAAAGACAGTATTTCGCAATTTCTCGAAATTTTATAATAAATCCTCGTTCGCCAAATGTTCCGGTAAACGTTTGAACCACCAACTCCCCCTCCTCGATGTTCCCCGTCCACCCTGACTCGTCCCCTCCTCATCCCATCTATTCCCATCGTGGTCCTCGCCCCTTATCTTCCTCCTCCATCGGACA	.	PASS	SUPP=1;SUPP_VEC=01;SVLEN=1979;SVTYPE=INS;SVMETHOD=SURVIVOR1.0.6;CHR2=chr1;END=3690668;CIPOS=0,0;CIEND=0,0;STRANDS=++	GT:PSV:LN:DR:ST:QV:TY:ID:RAL:AAL:CO	./.:NaN:0:0,0:--:NaN:NaN:NaN:NAN:NAN:NAN	0/1:NA:1979:23,7:++:.:INS:184:N:TTTTCCGGTCTGTGACACCACACAACTGGCACGCCTCGATGTCCCCGTTCCAAACTGACTCGTCACTCGCACTAAACCAGCGAGTAACCTAGTTCCGCGCCCTCTTAATTCCTACCGGTACACTCCGCCCTTTCGTTTTATTTTTTTTTTTTTTTGATTGTTTTGTTTTGTCTACTTGCTTGCAGAATTATTGTTTGGTCTTATAGATATGGGAAATTTTTCTTCTTTTTTTTTTTTGTGTTATAACTAAATCAAGACCGCAACAATCGTTTAATAATTTTTTGAGAGCTTTACTGTGGCGATCGTATGAAAATTCGAAATTGCAACTTCAGCCTCGCCGTTTTTAATACTGGAGCGAAAATACTGTTTATACTCGGAGCTCCTAGGATTTTATTAGTATAAAGATGCTCACTTAGCTTATTTTCCCTTTAAAATTTCTTCTTTAATTTTAAGAAACGCCACTCATATCTTCTTTCCACTTTAGCGGACTTTGGAACACTTGGGTTTTGAGTCGCTTTATCGTGCACCAGTGATCGTAATGGTTTTAAATCGTAGCATAATCGTTCACGAACCGAGCTAAAAAATACTTTTTAGTCCTAGAAGCTGATAATTCGTCCCTTTCTCTTGCAGGAGCCACGTAATTGGTTTATCTCTTTTAATTTATCGTGTCCATTTCATATCGTTTAAATAAAAAACCAAAAAATGTAATGTCCAAGAAATTCAACCTCAGCTTCAATTTTAGGCAACATTGCCTTCCTTTAAAAAATTTATTTTAAATAAGAAAAAAAATAATAAATAATTAAACTCCTTCCCCCAACAAGATCTGGAACCACAAGCCTACCTTTTTATTCTTGACCACCGTTTCATATTCCATTCATTCCCATATTTAGTTCCTTTACTTTAAGAACCTTGATATTTTGTGTTGCCCTCCTTGCACTTAATGTAAGGAGGCGAAACTCACATATAACTTGCACTTTTGGACTTTACCAAACGGACACCCATTTCAATGAATTTTTTTTCAAAACGAAAATTTAAGTTTTTGTACGGAACCATGAATTAATTAATAATTATTATTTTCTCCTTTTTTTCATCCTCTTGTTTTTAAAAAAAACTAAAATATAAAAAAAAAAATAAATAAATAAATTCTCGCACCAAATTGAACGACAACTTTCCTTAAAATTTTTGCCACCATTAACATTATGTATTTATATATGTATTTGTGTTTATATGGTTATTTCCTGTACCGCAAATCATTCTTTTTCCTTCAGAAAACAAAACACAATTTTTAAAATCTTTCATTTTTTTATATTTATTCCGTTATTTTTTAATGAATTCTTTCTATGCCTTTCGAAGAATTTTATGGCCTTTTCCTTTCATGAATTAGTTTGCCTTAAAAAAACTTTCCCCTTAAATTTCGGCCACTGTTACCCTATGTATTATATATGTATTTGTGTTTTATATGGTTTATTTCCTTAACCCTCAAAAATCATTTTCCTTTTCCCTTTCCCAACCAATTTAATTAAACATCTTTCATTTTTCATATTAATTCCTTTATTTTTTTTGTTAATTAGTTCTTTACCCATCCTTTCCAATATATTTTTATGCCTTTTCCTTAATTAATTTTGCCTTAAAAACATTCCTTAATATCTTTGGGCCCACCTGTTACCCTGCTTTTTTAATATATAAACCAAAGTTCCATATATTTTCCCTAATTTTCGCCGTCTCTATACTTATTCCGATTTGTTTGCTGTTTAATTCCGCGACACTCTTTTAAATCGAAATATGATGTAAAGACAGTATTTCGCAATTTCTCGAAATTTTATAATAAATCCTCGTTCGCCAAATGTTCCGGTAAACGTTTGAACCACCAACTCCCCCTCCTCGATGTTCCCCGTCCACCCTGACTCGTCCCCTCCTCATCCCATCTATTCCCATCGTGGTCCTCGCCCCTTATCTTCCTCCTCCATCGGACA:chr1_3690667-chr1_3690668
chr1	3696215	187	N	CGTGAACCAAAATGTTGAATCAACAAGGTATGAGATCTGTCCTCTGCTAAAACAAAATTCAAAATTAAAGAATATTTCGAAGTATTTTTTTCTACGAAAAAGAACATTTCCTGTTCACTTTTACAACACAACTTCGTTTCCATATATCAACACTTTTAACAATCGATGTTGGGTTTTACCACAAGTGTGGATAAGTTGGACAGTCGACCCAAGTACGACGTAAGGTTTTCGGGATCATTGCAGGAACAAGTGATGCATCCACATTTTTAAAATGTTGCATTTCCTTTAGATTTAAAAAAAAAAACCAAATAATTAATATTCAAATACGAGACGATATGAAAGCT	.	PASS	SUPP=1;SUPP_VEC=10;SVLEN=327;SVTYPE=INS;SVMETHOD=SURVIVOR1.0.6;CHR2=chr1;END=3696525;CIPOS=0,0;CIEND=0,0;STRANDS=+-	GT:PSV:LN:DR:ST:QV:TY:ID:RAL:AAL:CO	1/1:NA:327:0,44:+-:.:INS:187:N:CGTGAACCAAAATGTTGAATCAACAAGGTATGAGATCTGTCCTCTGCTAAAACAAAATTCAAAATTAAAGAATATTTCGAAGTATTTTTTTCTACGAAAAAGAACATTTCCTGTTCACTTTTACAACACAACTTCGTTTCCATATATCAACACTTTTAACAATCGATGTTGGGTTTTACCACAAGTGTGGATAAGTTGGACAGTCGACCCAAGTACGACGTAAGGTTTTCGGGATCATTGCAGGAACAAGTGATGCATCCACATTTTTAAAATGTTGCATTTCCTTTAGATTTAAAAAAAAAAACCAAATAATTAATATTCAAATACGAGACGATATGAAAGCT:chr1_3696215-chr1_3696525	./.:NaN:0:0,0:--:NaN:NaN:NaN:NAN:NAN:NAN
chr1	3696213	185	N	TTTCGTTGACAAAAATGTTGAGGTCCACAAGGTATGTAGACATCTCCTTCTTCAAAACAACAAATCAAAAATAAAGAAATTTCGAAAGTTCTTTTTTACGAAAATAAAAATTCCTGTCTCACTTTTACAACAACAAACTTCGTTTCCATTATCAACACTTTTAACAATCGATTGGTTTTCACACAAGTTGGATAAGTTGGACAGTCGACCCAAGATCGACGTTAAGGGTTTTATGATACAGTGAGGAAAAGTGATGCAACACATTTAATGTTGCATTTCTTTAAATTAAAAATAATTAAAGATTCACAAATACGAGAGCTGAAGC	.	PASS	SUPP=1;SUPP_VEC=01;SVLEN=324;SVTYPE=INS;SVMETHOD=SURVIVOR1.0.6;CHR2=chr1;END=3696600;CIPOS=0,0;CIEND=0,0;STRANDS=+-	GT:PSV:LN:DR:ST:QV:TY:ID:RAL:AAL:CO	./.:NaN:0:0,0:--:NaN:NaN:NaN:NAN:NAN:NAN	0/1:NA:324:39,37:+-:.:INS:185:N:TTTCGTTGACAAAAATGTTGAGGTCCACAAGGTATGTAGACATCTCCTTCTTCAAAACAACAAATCAAAAATAAAGAAATTTCGAAAGTTCTTTTTTACGAAAATAAAAATTCCTGTCTCACTTTTACAACAACAAACTTCGTTTCCATTATCAACACTTTTAACAATCGATTGGTTTTCACACAAGTTGGATAAGTTGGACAGTCGACCCAAGATCGACGTTAAGGGTTTTATGATACAGTGAGGAAAAGTGATGCAACACATTTAATGTTGCATTTCTTTAAATTAAAAATAATTAAAGATTCACAAATACGAGAGCTGAAGC:chr1_3696213-chr1_3696600
chr1	3696861	186	AGGTCAACAAAAGTTATTCAATTTCATAATAAATGGGTGATAATAAAATTTACATTATGAAAAGAAATATTAAAACGAAAAAAGAAAATCTTAAACACTGAACTAAATCAGTTTTTTCTTAGGACGTTGTTGGGCTGTTGACAAACCCTAAAAACCTTTTTCATGAAATTTCTGACAAAAAAAAACATCAGTTTTAATTCCGAAAAAAAATCATTTAATTTTACCAATCAAAATTGAAGTTAAAAAAAAAAATCAAATGTCACATACATTTTCAGTTTCACATCCAATTTGGTTCAGGCTCCTCGCAAGGTGACACTCGTCCTTTCTAGATTTAGCCTTATTT	N	.	PASS	SUPP=2;SUPP_VEC=11;SVLEN=-347;SVTYPE=DEL;SVMETHOD=SURVIVOR1.0.6;CHR2=chr1;END=3697288;CIPOS=-1,0;CIEND=0,0;STRANDS=+-	GT:PSV:LN:DR:ST:QV:TY:ID:RAL:AAL:CO	1/1:NA:342:0,31:+-:.:DEL:188:AGGTCAACAAAAGTTATTCAATTTCATAATAAATGGGTGATAATAAAATTTACATTATGAAAAGAAATATTAAAACGAAAAAAGAAAATCTTAAACACTGAACTAAATCAGTTTTTTCTTAGGACGTTGTTGGGCTGTTGACAAACCCTAAAAACCTTTTTCATGAAATTTCTGACAAAAAAAAACATCAGTTTTAATTCCGAAAAAAAATCATTTAATTTTACCAATCAAAATTGAAGTTAAAAAAAAAAATCAAATGTCACATACATTTTCAGTTTCACATCCAATTTGGTTCAGGCTCCTCGCAAGGTGACACTCGTCCTTTCTAGATTTAGCCTTATTTTCTACTTACTTTTA:N:chr1_3696860-chr1_3697288	0/1:NA:352:12,30:+-:.:DEL:186:AGGTCAACAAAAGTTATTCAATTTCATAATAAATGGGTGATAATAAAATTTACATTATGAAAAGAAATATTAAAACGAAAAAAGAAAATCTTAAACACTGAACTAAATCAGTTTTTTCTTAGGACGTTGTTGGGCTGTTGACAAACCCTAAAAACCTTTTTCATGAAATTTCTGACAAAAAAAAACATCAGTTTTAATTCCGAAAAAAAATCATTTAATTTTACCAATCAAAATTGAAGTTAAAAAAAAAAATCAAATGTCACATACATTTTCAGTTTCACATCCAATTTGGTTCAGGCTCCTCGCAAGGTGACACTCGTCCTTTCTAGATTTAGCCTTATTT:N:chr1_3696861-chr1_3697288
chr1	3697370	187	N	<DUP>	.	PASS	SUPP=2;SUPP_VEC=11;SVLEN=974;SVTYPE=DUP;SVMETHOD=SURVIVOR1.0.6;CHR2=chr1;END=3698245;CIPOS=-1,0;CIEND=-25,0;STRANDS=-+	GT:PSV:LN:DR:ST:QV:TY:ID:RAL:AAL:CO	1/1:NA:893:0,34:-+:.:DUP:189:NA:NA:chr1_3697369-chr1_3698220	0/1:NA:1055:48,31:-+:.:DUP:187:NA:NA:chr1_3697370-chr1_3698245
chr1	3699657	190	N	<INS>	.	PASS	SUPP=1;SUPP_VEC=10;SVLEN=807;SVTYPE=INS;SVMETHOD=SURVIVOR1.0.6;CHR2=chr1;END=3699658;CIPOS=0,0;CIEND=0,0;STRANDS=++	GT:PSV:LN:DR:ST:QV:TY:ID:RAL:AAL:CO	./.:NA:807:0,1:++:.:INS:190:NA:NA:chr1_3699657-chr1_3699658	./.:NaN:0:0,0:--:NaN:NaN:NaN:NAN:NAN:NAN
chr1	3712649	191	N	TAGGGTTGCTCAAAACCAGCGGAAAATAAAAACCAGCAAACCGCAGGCACAATTTCGTGAAACCAGCAAACTCATCGCGGTTTGCTGGTTTTAATAAACACCCTTAATTTAATTTTTTTTGCTCTTTGTTTTCTAATATAAAAAATTCAAGAAGATCAAAGAATTGAAAGTCTGTCGTTAAATCTTAAAAAAATAGCGACGAGAAACCGTTCAACACTTTGAAATATTTATTGTGGAGGATTAGTAAAAATTATATTTATTACAAAACTTCAGAATTTGAAGATTTGAAAAATCCTTTGACGTTTAACAATAGAAACAGCATTGATAAGTTAAATATCGCGGAAAAGATGAACATTATTATGTTCATGTATGTATTGAGAGAATCTACATTATCAACAAGTAATTAGATCAAGAACATGTTTGTAGCAGTTTCAAAGAAAAATACCTAAAAAAAAACTGGCCACAAGGACAAAATAATAAGGAGGAAAAATATAATCATGAATTATTAAATCGAAATACCTTGGATATCTCGTAACCAAATGAGTGAATATCTATTTTTTAATTCAAATTACCTAATCATTTTTAACAAATTATAAAGTTTTGCTCTGAAATTTAAATCCGAACTTTCATGTTTTCAATCAATTTTCTTTGATAAATCGTGAAAAAAGCATTTTTTCTAAAACGCTGGTTTTTTTTGCTGGTTTGGATTACGCAGCTGCGTTTTTTTGTGGAAAATCCAAGGCAAAAACAGCATGCTGGTACCAGCAATGAGCACCTAATAAAAAC	.	PASS	SUPP=1;SUPP_VEC=10;SVLEN=783;SVTYPE=INS;SVMETHOD=SURVIVOR1.0.6;CHR2=chr1;END=3713399;CIPOS=0,0;CIEND=0,0;STRANDS=+-	GT:PSV:LN:DR:ST:QV:TY:ID:RAL:AAL:CO	1/1:NA:783:0,12:+-:.:INS:191:N:TAGGGTTGCTCAAAACCAGCGGAAAATAAAAACCAGCAAACCGCAGGCACAATTTCGTGAAACCAGCAAACTCATCGCGGTTTGCTGGTTTTAATAAACACCCTTAATTTAATTTTTTTTGCTCTTTGTTTTCTAATATAAAAAATTCAAGAAGATCAAAGAATTGAAAGTCTGTCGTTAAATCTTAAAAAAATAGCGACGAGAAACCGTTCAACACTTTGAAATATTTATTGTGGAGGATTAGTAAAAATTATATTTATTACAAAACTTCAGAATTTGAAGATTTGAAAAATCCTTTGACGTTTAACAATAGAAACAGCATTGATAAGTTAAATATCGCGGAAAAGATGAACATTATTATGTTCATGTATGTATTGAGAGAATCTACATTATCAACAAGTAATTAGATCAAGAACATGTTTGTAGCAGTTTCAAAGAAAAATACCTAAAAAAAAACTGGCCACAAGGACAAAATAATAAGGAGGAAAAATATAATCATGAATTATTAAATCGAAATACCTTGGATATCTCGTAACCAAATGAGTGAATATCTATTTTTTAATTCAAATTACCTAATCATTTTTAACAAATTATAAAGTTTTGCTCTGAAATTTAAATCCGAACTTTCATGTTTTCAATCAATTTTCTTTGATAAATCGTGAAAAAAGCATTTTTTCTAAAACGCTGGTTTTTTTTGCTGGTTTGGATTACGCAGCTGCGTTTTTTTGTGGAAAATCCAAGGCAAAAACAGCATGCTGGTACCAGCAATGAGCACCTAATAAAAAC:chr1_3712649-chr1_3713399	./.:NaN:0:0,0:--:NaN:NaN:NaN:NAN:NAN:NAN
chr1	3727944	192	N	CTGTGAAAAGTGAAAATGAAAAGTACAGTTTAAAGACCCGATTCGGGTTATCGATTATTTGGGTTTTTTGCGCTGACCAATTAATTGTCCAAATATTTAGGTTGAACCAAAAGTATGGGCCAATTAATGGATGATAAAAATCTTAATTTTTTTAAAAACAATCCATCTTTCTTTATTTGGAATATATTTTTTTTATAATTAGTAATAACTTTAAGCCACAAAAGGGCATTGGCGTTGGAGGCTCATTCTGTTATAATTTGTTTTTAATGAAACTGTATTGAGAACCTTGCTCGCATGATATTGATGCGGTGAATAGAAAAGGAGAGCATCGTGGATTTTTGAAAGTCGTGGCTTTTTCACCATATGCTTGGAAATTGAAGTATAAGGCCCATATTTTTTCGTTTCCTTTAGGAATTTCCATATCCTTTCATCCGAACATATCCTTTAATTGCTGTGATGAGAATAGCATTGACTGAAATCCATCTTTTAGCACAGCACATTCGACAAGAATCTCAGCTACGGTTGGTTTTTTTGATATAATTCGCGATAGATGACTGTAAGCATGACTGGTCTTTCAATAGAAGATGCGACTTAGAAGATGATGCGGTTAATTATCTCTATTCTTCGCCTTTGTGAACCTTGGTGTCTTCTTTTTTCTCTGATAATTTATGCTGCATCGTTTAAATGATTAGCCATCGCATAGTCCATATAGCTTACTCGTTGAATTTCTCTTTGCATGCTTGCACTTAGCAACCATTTTTACTTTAAGCTTACAAAGTCCGCCAAAACCCAGATTTGTATTGCTTTTGGCATCTGACTGGGTGAAAAATTAGTGAACTAGTAGTGAAAATGTATAAAAAGTCGAATCAAAACTTACGTTGAATAATTCAATCCACAGCACAGTGGGTTTTCAGAGGAAATTAGTCGGTTTTCAAGTGCGTCATATCTCGTCATATGTTTTAAAAATTATAGAAGACATATGGCGCAACTTTTGACTTCATTATTGTTCATCCCGGACCTGATTGGGAAGTGACTGAAAATTAGTCATGAAGTCACTCATGTAGAGGTGAAAAAAATCACATGAAAAAAATGAGTTATTTTTTAAACTTACAATTTATTTTATTATTATTTAAATAAAAAATCTGTAAAAGCAGAATTAAATATTAATAAATTCTTTGTTAATTTTAAAAAAACCAGTTTGTTTATTTAATTAAAATAAATAATAGTAATGTTTTTATGTGGATGCTTTTATATGAAAAATTGCCTCAACTTTGAATTGCAATTCATTTCGAGAACCAACTGCAACCAAAAGTTGAGATGAGGTCGGTGGCATGCATCATTCAGCTTTTCCAAAATATTTATTCAGCTGCAATATTGCATACCTGGAAGAAAATGCAATATGTTTGAAGACATATTTCGCAAAATTGCCATTTTGTATGAAAATGAAAATTAAATTGAACAAGTTGCCTTTGAAAAATGTCTCTTCAAGTTTCAGATGGCAACAAGGTTAGAAAAAATCAAATATTCGAGATACATGTTTTTACAGCTTCATAAGTGATGAAAGATATGTTATATTTGATATTTAACATATTAATAAACATTATATTTTAAACATCGTTTCCAGATAAAAAATGTGTTTTAAAAAATAAACCCTCATGACGCCGTCTGAAGGGGCCTGGGCGAACTAAAAATGGATGCACTTAACGGGTACATTTCTTAGGAAACATTGTTTCAACATGGCTACGATCGATGGACAGTAAAAAGATATTTAATAAAAAAATAAAAAAAAAAACCCATCCCCACAAAAAAAAAATTAAAAAAAAAACAAAATGGACGGCTCTCAAATGAAAAGTTTATCACTGTGCACAGCAATATTGGACAGACAGCAGCTTTGGGGGTTTGCAATTACAATTTACAATTGAATATTATTAAACTCCTTTTACTTTCTTCTCTGGTTTTATTTAATTAACTTTAAATTTCCGAAAGCAAAATAGTCATTCCCTCGCTAAAGGGGGCAATAATAAGGATTATCCCGGTCATCCCACCGTCCGTGTATAAGGGGTAAAAAATACGCGGACAAAATTGTTTGTTATCAATCTTTAACATTTTTTTGTATTTTTTTCAATCGGTCGATTTACAAATATTTGCTATTTGCATAAGTTTTACAATATTATTTGTATAATGCAAATAATTGCACAACGTAGGCAAATAGCAAAT	.	PASS	SUPP=1;SUPP_VEC=10;SVLEN=2223;SVTYPE=INS;SVMETHOD=SURVIVOR1.0.6;CHR2=chr1;END=3727944;CIPOS=0,0;CIEND=0,0;STRANDS=+-	GT:PSV:LN:DR:ST:QV:TY:ID:RAL:AAL:CO	1/1:NA:2223:0,11:+-:.:INS:192:N:CTGTGAAAAGTGAAAATGAAAAGTACAGTTTAAAGACCCGATTCGGGTTATCGATTATTTGGGTTTTTTGCGCTGACCAATTAATTGTCCAAATATTTAGGTTGAACCAAAAGTATGGGCCAATTAATGGATGATAAAAATCTTAATTTTTTTAAAAACAATCCATCTTTCTTTATTTGGAATATATTTTTTTTATAATTAGTAATAACTTTAAGCCACAAAAGGGCATTGGCGTTGGAGGCTCATTCTGTTATAATTTGTTTTTAATGAAACTGTATTGAGAACCTTGCTCGCATGATATTGATGCGGTGAATAGAAAAGGAGAGCATCGTGGATTTTTGAAAGTCGTGGCTTTTTCACCATATGCTTGGAAATTGAAGTATAAGGCCCATATTTTTTCGTTTCCTTTAGGAATTTCCATATCCTTTCATCCGAACATATCCTTTAATTGCTGTGATGAGAATAGCATTGACTGAAATCCATCTTTTAGCACAGCACATTCGACAAGAATCTCAGCTACGGTTGGTTTTTTTGATATAATTCGCGATAGATGACTGTAAGCATGACTGGTCTTTCAATAGAAGATGCGACTTAGAAGATGATGCGGTTAATTATCTCTATTCTTCGCCTTTGTGAACCTTGGTGTCTTCTTTTTTCTCTGATAATTTATGCTGCATCGTTTAAATGATTAGCCATCGCATAGTCCATATAGCTTACTCGTTGAATTTCTCTTTGCATGCTTGCACTTAGCAACCATTTTTACTTTAAGCTTACAAAGTCCGCCAAAACCCAGATTTGTATTGCTTTTGGCATCTGACTGGGTGAAAAATTAGTGAACTAGTAGTGAAAATGTATAAAAAGTCGAATCAAAACTTACGTTGAATAATTCAATCCACAGCACAGTGGGTTTTCAGAGGAAATTAGTCGGTTTTCAAGTGCGTCATATCTCGTCATATGTTTTAAAAATTATAGAAGACATATGGCGCAACTTTTGACTTCATTATTGTTCATCCCGGACCTGATTGGGAAGTGACTGAAAATTAGTCATGAAGTCACTCATGTAGAGGTGAAAAAAATCACATGAAAAAAATGAGTTATTTTTTAAACTTACAATTTATTTTATTATTATTTAAATAAAAAATCTGTAAAAGCAGAATTAAATATTAATAAATTCTTTGTTAATTTTAAAAAAACCAGTTTGTTTATTTAATTAAAATAAATAATAGTAATGTTTTTATGTGGATGCTTTTATATGAAAAATTGCCTCAACTTTGAATTGCAATTCATTTCGAGAACCAACTGCAACCAAAAGTTGAGATGAGGTCGGTGGCATGCATCATTCAGCTTTTCCAAAATATTTATTCAGCTGCAATATTGCATACCTGGAAGAAAATGCAATATGTTTGAAGACATATTTCGCAAAATTGCCATTTTGTATGAAAATGAAAATTAAATTGAACAAGTTGCCTTTGAAAAATGTCTCTTCAAGTTTCAGATGGCAACAAGGTTAGAAAAAATCAAATATTCGAGATACATGTTTTTACAGCTTCATAAGTGATGAAAGATATGTTATATTTGATATTTAACATATTAATAAACATTATATTTTAAACATCGTTTCCAGATAAAAAATGTGTTTTAAAAAATAAACCCTCATGACGCCGTCTGAAGGGGCCTGGGCGAACTAAAAATGGATGCACTTAACGGGTACATTTCTTAGGAAACATTGTTTCAACATGGCTACGATCGATGGACAGTAAAAAGATATTTAATAAAAAAATAAAAAAAAAAACCCATCCCCACAAAAAAAAAATTAAAAAAAAAACAAAATGGACGGCTCTCAAATGAAAAGTTTATCACTGTGCACAGCAATATTGGACAGACAGCAGCTTTGGGGGTTTGCAATTACAATTTACAATTGAATATTATTAAACTCCTTTTACTTTCTTCTCTGGTTTTATTTAATTAACTTTAAATTTCCGAAAGCAAAATAGTCATTCCCTCGCTAAAGGGGGCAATAATAAGGATTATCCCGGTCATCCCACCGTCCGTGTATAAGGGGTAAAAAATACGCGGACAAAATTGTTTGTTATCAATCTTTAACATTTTTTTGTATTTTTTTCAATCGGTCGATTTACAAATATTTGCTATTTGCATAAGTTTTACAATATTATTTGTATAATGCAAATAATTGCACAACGTAGGCAAATAGCAAAT:chr1_3727944-chr1_3727944	./.:NaN:0:0,0:--:NaN:NaN:NaN:NAN:NAN:NAN
chr1	3727947	193	N	<INS>	.	PASS	SUPP=1;SUPP_VEC=10;SVLEN=2221;SVTYPE=INS;SVMETHOD=SURVIVOR1.0.6;CHR2=chr1;END=3730167;CIPOS=0,0;CIEND=0,0;STRANDS=+-	GT:PSV:LN:DR:ST:QV:TY:ID:RAL:AAL:CO	./.:NA:2221:0,0:+-:.:INS:193:NA:NA:chr1_3727947-chr1_3730167	./.:NaN:0:0,0:--:NaN:NaN:NaN:NAN:NAN:NAN
chr1	3733223	188	CAATAATTGAGTTATTATTCGCTAAGTGAACAAGCTTTTGGTGATAGATTTTGTTAGTTTGAAATCAACAATTGTCTGTTGGACATTGGAGAAGAAAGACGTAAGTTTAGTGTGGCAGTTTAACTCGATCCTTTTTCATAATAAAAAAAAACAAAGCAATGAACGATGTTTACTCTCCACACATGAGCGTGGTTTGAGGTGTCACAAAACACATTGTTATACTCTCACTTATTCACTGTCGTAAGTCTCAACTGAAAACTTATTTCATTCATAACTTTTTTTTTTTCTCTATATAAGTAACATTC	N	.	PASS	SUPP=2;SUPP_VEC=11;SVLEN=-301;SVTYPE=DEL;SVMETHOD=SURVIVOR1.0.6;CHR2=chr1;END=3733524;CIPOS=0,0;CIEND=0,0;STRANDS=+-	GT:PSV:LN:DR:ST:QV:TY:ID:RAL:AAL:CO	1/1:NA:301:0,44:+-:.:DEL:194:TGAGACAATAATTGAGTTATTATTCGCTAAGTGAACAAGCTTTTGGTGATAGATTTTGTTAGTTTGAAATCAACAATTGTCTGTTGGACATTGGAGAAGAAAGACGTAAGTTTAGTGTGGCAGTTTAACTCGATCCTTTTTCATAATAAAAAAAAACAAAGCAATGAACGATGTTTACTCTCCACACATGAGCGTGGTTTGAGGTGTCACAAAACACATTGTTATACTCTCACTTATTCACTGTCGTAAGTCTCAACTGAAAACTTATTTCATTCATAACTTTTTTTTTTTCTCTATATAA:N:chr1_3733223-chr1_3733524	0/1:NA:301:92,43:+-:.:DEL:188:CAATAATTGAGTTATTATTCGCTAAGTGAACAAGCTTTTGGTGATAGATTTTGTTAGTTTGAAATCAACAATTGTCTGTTGGACATTGGAGAAGAAAGACGTAAGTTTAGTGTGGCAGTTTAACTCGATCCTTTTTCATAATAAAAAAAAACAAAGCAATGAACGATGTTTACTCTCCACACATGAGCGTGGTTTGAGGTGTCACAAAACACATTGTTATACTCTCACTTATTCACTGTCGTAAGTCTCAACTGAAAACTTATTTCATTCATAACTTTTTTTTTTTCTCTATATAAGTAACATTC:N:chr1_3733223-chr1_3733524
chr1	3735756	195	N	<INS>	.	PASS	SUPP=1;SUPP_VEC=10;SVLEN=1680;SVTYPE=INS;SVMETHOD=SURVIVOR1.0.6;CHR2=chr1;END=3735757;CIPOS=0,0;CIEND=0,0;STRANDS=++	GT:PSV:LN:DR:ST:QV:TY:ID:RAL:AAL:CO	1/1:NA:1680:0,2:++:.:INS:195:NA:NA:chr1_3735756-chr1_3735757	./.:NaN:0:0,0:--:NaN:NaN:NaN:NAN:NAN:NAN
[truncated: 10,283,165 more chars]
