# Supplementary material for: An oligogenic architecture underlying ecological and reproductive divergence in sympatric populations
Source: eLife. 2023 Feb 28;12:e82825. doi: 10.7554/eLife.82825 (PMC9977317; doi:10.7554/eLife.82825)
Supplement: Source code 1. [file elife-82825-code1.zip]

Archive with 1 entries (1 files):
- 18-08-2022-RA-eLife-82825/SourceCodeFile_1_QTLscript.R
